# Supplementary material for: Goats without Prion Protein Display Enhanced Proinflammatory Pulmonary Signaling and Extracellular Matrix Remodeling upon Systemic Lipopolysaccharide Challenge
Source: Front Immunol. 2017 Dec 6;8:1722. doi: 10.3389/fimmu.2017.01722 (PMC5723645; doi:10.3389/fimmu.2017.01722)
Supplement: Supplementary file 2 [file data_sheet_1.xlsx]

## Sheet: DEGs PRNP++
GeneID	Symbol	Gene name	Fold change	log2 (FC)	p-value	q-value
100860781	SAA3	serum amyloid A3	25.2543	4.65845	3.4783e-110	2.2243e-106
102188618	MT1A	metallothionein-1A	24.9841	4.64294	2.6226e-27	1.2578e-24
102174322	FOLR1	folate receptor alpha	19.256	4.26724	9.3897e-57	1.8013e-53
102188072	MT2	metallothionein-2	17.6906	4.14491	1.3473e-21	4.2372e-19
102168428	SAA3.2	serum amyloid A3.2 protein	14.8817	3.89547	1.7859e-46	1.7131e-43
102177100	ISG20	interferon stimulated exonuclease gene 20	13.2387	3.72669	6.6537e-08	5.9095e-06
102169982	ISG15	ISG15 ubiquitin-like modifier	11.5702	3.53235	1.9121e-28	9.6532e-26
102189279	ASIC1	acid sensing ion channel subunit 1	9.35094	3.22511	0.00026276	0.010502
102182273	S100A9	S100 calcium binding protein A9	9.34401	3.22404	4.0768e-19	1.1015e-16
102190797	RSAD2	radical S-adenosyl methionine domain containing 2	9.15665	3.19482	4.9552e-35	3.2779e-32
102187309	CXCL11	C-X-C motif chemokine ligand 11	8.9492	3.16176	1.4689e-05	0.000795
102183403	CLEC4E	C-type lectin domain family 4 member E	8.36736	3.06477	3.64e-05	0.0018091
100861194	LTF	lactotransferrin	7.45808	2.8988	2.7504e-05	0.0013914
102189747	HERC6	HECT and RLD domain containing E3 ubiquitin protein ligase family member 6	7.30523	2.86893	8.3285e-17	1.7367e-14
102191222	TNIP3	TNFAIP3 interacting protein 3	7.03052	2.81363	4.0768e-13	6.6845e-11
102168876	S100A8	S100 calcium binding protein A8	6.78002	2.76129	1.4603e-19	4.0022e-17
102176990	OAS1	2'-5'-oligoadenylate synthase 1	6.73065	2.75075	9.1145e-11	1.158e-08
102188635	MX1	MX dynamin like GTPase 1	6.41691	2.68188	3.6967e-81	1.4184e-77
102170373	PAI2	plasminogen activator inhibitor 2	6.38357	2.67436	6.2151e-06	0.0003726
102185442	OLR1	oxidized low density lipoprotein receptor 1	6.33777	2.66398	2.4445e-33	1.5127e-30
100860873	CXCL10	C-X-C motif chemokine ligand 10	6.25468	2.64494	2.7412e-23	9.7384e-21
100860856	SOD2	superoxide dismutase 2, mitochondrial	6.05179	2.59736	2.0018e-159	1.9202e-155
102190722	OAS1	2'-5'-oligoadenylate synthase 1	5.61085	2.48822	2.4124e-26	1.0763e-23
100860915	ASIP	agouti signaling protein	5.53122	2.4676	1.7076e-07	1.4431e-05
102185558	OAS1L	2'-5'-oligoadenylate synthase 1-like	5.51438	2.4632	3.1782e-05	0.0015961
102179601	PTX3	pentraxin 3	4.93967	2.30441	0.0003315	0.012847
102183801	ACOD1	aconitate decarboxylase 1	4.90737	2.29495	2.0392e-10	2.5403e-08
102178791	CLEC5A	C-type lectin domain family 5 member A	4.89307	2.29074	0.0010959	0.034076
102190983	OAS1	2'-5'-oligoadenylate synthase 1	4.88872	2.28946	2.9342e-25	1.2237e-22
102169149	S100A12	protein S100-A12	4.83009	2.27205	1.6569e-23	5.9973e-21
106503930	IFI27	interferon alpha-inducible protein 27, mitochondrial	4.72647	2.24076	4.5358e-05	0.0022312
102186779	BPIFA1	BPI fold containing family A member 1	4.72469	2.24022	1.3218e-08	1.3207e-06
102186899	IL4I1	interleukin 4 induced 1	4.71802	2.23818	1.1035e-06	8.0188e-05
102182800	IL1RN	interleukin 1 receptor antagonist	4.66502	2.22188	4.995e-08	4.52e-06
102173464	SCGB3A2	secretoglobin family 3A member 2	4.64777	2.21654	1.1369e-28	5.8948e-26
102185230	IFI6	interferon alpha inducible protein 6	4.63943	2.21395	1.2032e-55	1.9236e-52
102175889	CCL2	C-C motif chemokine 2	4.54264	2.18353	1.4891e-22	4.9254e-20
102178303	ICAM2	intercellular adhesion molecule 2	4.53905	2.18239	0.00050016	0.018036
102183788	DDX58	DExD/H-box helicase 58	4.47678	2.16246	8.4309e-13	1.315e-10
102180291	CLEC4E	C-type lectin domain family 4 member A	4.35144	2.12149	0.0001213	0.0052765
102183249	CD40	CD40 molecule	4.29758	2.10353	5.3826e-10	6.2963e-08
102183943	CD163	scavenger receptor cysteine-rich type 1 protein M130	4.24771	2.08669	3.3162e-26	1.4459e-23
102189688	CMPK2	cytidine/uridine monophosphate kinase 2	4.24498	2.08576	3.5459e-10	4.2515e-08
102179535	GP2	glycoprotein 2	4.20745	2.07295	4.3084e-08	3.9547e-06
102168968	IFIT3	interferon induced protein with tetratricopeptide repeats 3	4.19372	2.06823	1.0902e-23	4.0221e-21
102173569	VNN2	vascular non-inflammatory molecule 2	4.17007	2.06007	3.8859e-22	1.2635e-19
102171299	SNX10	sorting nexin 10	3.85784	1.94779	2.4411e-08	2.3415e-06
102168687	IFIT1	interferon-induced protein with tetratricopeptide repeats 1	3.83534	1.93935	6.4392e-13	1.0209e-10
102176375	UBD	ubiquitin D	3.78142	1.91893	3.3643e-32	2.0169e-29
100860951	HMOX1	heme oxygenase 1	3.71496	1.89335	7.9592e-56	1.3881e-52
102179993	CCR1	C-C chemokine receptor type 1	3.64488	1.86587	3.4873e-06	0.00022152
102173210	MMP7	matrix metallopeptidase 7	3.64357	1.86535	1.0315e-05	0.0005872
102170144	GBP1	guanylate-binding protein 1	3.6201	1.85603	5.8012e-10	6.7042e-08
102174264	GBP5	guanylate-binding protein 5	3.56572	1.8342	1.9636e-13	3.3044e-11
102188856	SLC35D2	solute carrier family 35 member D2	3.53165	1.82034	4.42e-11	5.7292e-09
102187241	BPIFB1	BPI fold containing family B member 1	3.45602	1.78911	0.00063454	0.021894
102191419	UBDL	ubiquitin D-like	3.45006	1.78662	4.3236e-06	0.00026843
102183444	BATF3	basic leucine zipper ATF-like transcription factor 3	3.43647	1.78093	0.00032044	0.012469
102171472	MARCKSL1	MARCKS like 1	3.38504	1.75917	7.5568e-05	0.0035017
102179003	PDCD1LG2	programmed cell death 1 ligand 2	3.3728	1.75395	3.0307e-07	2.4636e-05
102178301	CXCL16	C-X-C motif chemokine ligand 16	3.31344	1.72833	1.861e-27	9.1543e-25
102190087	S100A4	S100 calcium binding protein A4	3.29911	1.72208	6.5903e-18	1.5609e-15
102176630	FAM111B	family with sequence similarity 111 member B	3.2826	1.71484	0.00046103	0.016879
100860924	TIMP1	TIMP metallopeptidase inhibitor 1	3.22736	1.69035	4.1437e-17	8.9318e-15
100860825	CHI3L1	chitinase 3 like 1	3.21862	1.68644	4.8905e-18	1.1727e-15
102184119	IDO1	indoleamine 2,3-dioxygenase 1	3.123	1.64293	0.00057132	0.02011
102178230	C3H1orf162	chromosome 3 C1orf162 homolog	3.09991	1.63223	1.0647e-05	0.00060253
102169243	IGSF6	immunoglobulin superfamily member 6	3.09009	1.62765	0.0004725	0.017168
102169450	IFIT2	interferon induced protein with tetratricopeptide repeats 2	3.0287	1.5987	4.9351e-13	8.0233e-11
102178567	ICAM2	intercellular adhesion molecule 2	3.00664	1.58815	1.846e-16	3.689e-14
102191131	UBDL	ubiquitin D-like	2.98202	1.57629	9.259e-08	8.0739e-06
102186599	HACD3	3-hydroxyacyl-CoA dehydratase 3	2.97321	1.57202	9.3842e-05	0.0042359
102181257	GBP5	guanylate-binding protein 5	2.90146	1.53678	1.153e-09	1.3011e-07
102180462	IGFBP6	insulin like growth factor binding protein 6	2.87944	1.52579	2.9441e-11	3.9222e-09
102179284	CD274	CD274 molecule	2.8668	1.51944	0.0014834	0.04338
102190826	WARS	tryptophanyl-tRNA synthetase	2.86323	1.51765	4.1224e-67	9.8855e-64
102168921	FERMT1	fermitin family member 1	2.74618	1.45743	1.4978e-06	0.00010336
102177304	ACSL5	acyl-CoA synthetase long-chain family member 5	2.74591	1.45728	3.905e-17	8.5128e-15
102185826	GBP1	interferon-induced guanylate-binding protein 1-like	2.72584	1.4467	5.2756e-05	0.0025429
102181554	GBP4	guanylate-binding protein 4	2.65071	1.40638	0.00052342	0.018813
102173295	CTSB	cathepsin B	2.62768	1.39379	1.5264e-89	7.3207e-86
102188376	FGL2	fibrinogen like 2	2.62179	1.39055	1.157e-10	1.4603e-08
102187618	SDS	serine dehydratase	2.60063	1.37886	6.6667e-48	7.5232e-45
102175135	SLC2A6	solute carrier family 2 member 6	2.58721	1.3714	0.00024435	0.0098893
102170691	APOL3L	apolipoprotein L3-like	2.56249	1.35754	9.2849e-05	0.0042109
102170076	SELP	selectin P	2.53998	1.34481	0.00037314	0.014288
102171272	CCL5	C-C motif chemokine ligand 5	2.52809	1.33805	8.6497e-05	0.0039415
102187851	CXCL9	C-X-C motif chemokine ligand 9	2.52703	1.33744	4.6067e-05	0.0022602
102182888	DUSP15	dual specificity phosphatase 15	2.52559	1.33662	1.354e-06	9.5148e-05
102184003	OSMR	oncostatin M receptor	2.52365	1.33551	1.46e-06	0.00010112
102180650	GSR	glutathione-disulfide reductase	2.51611	1.33119	2.3974e-06	0.00015805
102174427	RNF213	ring finger protein 213	2.4809	1.31086	1.1066e-18	2.908e-16
100861078	PPA1	pyrophosphatase (inorganic) 1	2.47588	1.30794	2.8291e-06	0.00018274
102172198	ITGA2	integrin subunit alpha 2	2.46779	1.30322	2.901e-07	2.3682e-05
102170251	IL18BP	interleukin 18 binding protein	2.46716	1.30285	0.00021541	0.0088035
102169889	CNKSR3	tripartite motif-containing protein 5	2.43982	1.28677	0.00058478	0.020472
102190605	CNKSR3	CNKSR family member 3	2.43276	1.2826	0.00040406	0.015199
102188739	SRGN	serglycin	2.40912	1.26851	5.3329e-35	3.4102e-32
102174109	EBI3	Epstein-Barr virus induced 3	2.40558	1.26638	0.0010305	0.032516
102190635	XAF1	XIAP associated factor 1	2.39706	1.26126	0.0012798	0.03891
102179992	NRP2	neuropilin 2	2.39231	1.2584	2.9182e-12	4.3064e-10
102173377	BST2	bone marrow stromal cell antigen 2	2.39226	1.25838	1.9724e-08	1.9014e-06
102176743	UBA7	ubiquitin like modifier activating enzyme 7	2.3908	1.2575	2.6134e-09	2.8486e-07
102189207	GPX3	glutathione peroxidase 3	2.38128	1.25174	5.5937e-10	6.5036e-08
102186125	LGALS3	galectin 3	2.3684	1.24392	2.2345e-10	2.7656e-08
102181277	ACSL4	acyl-CoA synthetase long-chain family member 4	2.35934	1.23838	7.5081e-31	4.3647e-28
102180906	SERPINB9	serpin B9	2.33718	1.22477	8.9829e-06	0.00051906
102169309	TPM4	tropomyosin alpha-4 chain pseudogene	2.33121	1.22108	0.00026854	0.010644
102175526	PLSCR2	phospholipid scramblase 2	2.32102	1.21476	5.4218e-09	5.6837e-07
102175097	MS4A8	membrane spanning 4-domains A8	2.29156	1.19633	7.2329e-07	5.5062e-05
102183728	ATP13A3	ATPase 13A3	2.25603	1.17379	1.3569e-20	4.0672e-18
102177782	LGALS1	galectin 1	2.23032	1.15725	1.6094e-09	1.7951e-07
102180259	C7	complement C7	2.22392	1.1531	1.1622e-21	3.7158e-19
102175546	CSF3R	colony stimulating factor 3 receptor	2.19536	1.13446	1.1565e-05	0.00064871
102175114	LILRA5	leukocyte immunoglobulin-like receptor subfamily A member 5	2.19435	1.1338	4.6929e-05	0.002285
102190150	PSMA1	proteasome subunit alpha 1	2.19087	1.1315	2.7362e-06	0.00017734
102184384	NMI	N-myc and STAT interactor	2.1844	1.12723	9.0721e-06	0.00052264
102177769	ADORA3	adenosine A3 receptor	2.18189	1.12558	0.00085186	0.027793
102169064	EMILIN2	elastin microfibril interfacer 2	2.17773	1.12283	1.414e-05	0.00077502
100860971	THBS1	thrombospondin 1	2.17268	1.11947	9.1268e-47	9.2152e-44
102168464	ZBP1	Z-DNA binding protein 1	2.16274	1.11286	1.4413e-05	0.00078551
102172615	GBP4	guanylate-binding protein 4	2.14953	1.10402	1.27e-05	0.00070416
102177851	RGS4	regulator of G-protein signaling 4	2.13601	1.09492	1.4568e-05	0.0007917
102180733	ASRGL1	asparaginase like 1	2.10943	1.07685	1.8201e-12	2.7711e-10
102181617	UBE2L6	ubiquitin conjugating enzyme E2 L6	2.10882	1.07643	1.2344e-05	0.00068638
102174895	VCAM1	vascular cell adhesion protein 1	2.1013	1.07128	6.0078e-06	0.0003613
100860909	TLR8	toll like receptor 8	2.08813	1.06221	0.00115	0.035468
102186806	CSTB	cystatin-B	2.08058	1.05699	8.2165e-07	6.1814e-05
102170310	CCL15	C-C motif chemokine 15	2.06997	1.04961	1.9668e-08	1.9014e-06
102189234	PSMB10	proteasome subunit beta 10	2.05067	1.0361	4.6336e-07	3.6581e-05
102187344	FTL	ferritin light chain	2.0422	1.03012	2.1494e-17	4.851e-15
102168867	MANF	mesencephalic astrocyte derived neurotrophic factor	2.0329	1.02354	0.00014148	0.006099
102183188	IFIH1	interferon induced with helicase C domain 1	2.0231	1.01657	1.8675e-05	0.00097883
102183820	DHX58	DExH-box helicase 58	2.00528	1.0038	0.00070653	0.023863
102173335	TNFSF10	tumor necrosis factor superfamily member 10	2.00176	1.00127	5.8055e-16	1.1137e-13
102184405	PRSS23	protease, serine 23	1.99608	0.997171	4.92e-10	5.7905e-08
102169238	F13A1	coagulation factor XIII A chain	1.99487	0.996293	0.0014161	0.041704
102177448	EPSTI1	epithelial stromal interaction 1	1.98815	0.991427	0.00020241	0.0083551
102188835	C1R	complement C1r	1.98276	0.987512	6.5296e-15	1.1817e-12
102168381	LOC102168381	cytochrome P450 2A13	1.9802	0.985645	7.8772e-05	0.0036326
102191527	PSME2	proteasome activator subunit 2	1.97848	0.984392	3.1673e-08	2.9785e-06
102176637	EMP3	epithelial membrane protein 3	1.97093	0.978876	0.0001741	0.0073405
106503920	APOL2	apolipoprotein L2	1.96531	0.974755	2.8313e-07	2.3212e-05
102171465	TM4SF1	transmembrane 4 L six family member 1	1.96162	0.972045	9.9048e-07	7.3649e-05
102168630	VCAN	versican	1.96125	0.97177	7.1313e-05	0.0033286
102182438	EVI2B	ecotropic viral integration site 2B	1.95594	0.967859	5.3939e-05	0.0025934
102179337	SERPINB1	serpin family B member 1	1.9203	0.941333	2.4045e-10	2.9381e-08
102172435	FTL	ferritin light chain	1.91792	0.93954	4.7603e-06	0.00029459
102184214	CD53	CD53 molecule	1.90787	0.931966	4.0687e-08	3.7526e-06
102180655	IFITM3	interferon-induced transmembrane protein 3	1.90039	0.926297	7.0974e-16	1.3481e-13
102189289	C1S	complement C1s	1.89873	0.925034	3.0495e-11	4.0345e-09
102188113	PSMA2	proteasome subunit alpha 2	1.89137	0.91943	4.2664e-06	0.00026574
102178426	TUBA1C	tubulin alpha-1C chain	1.89097	0.919125	0.0013731	0.040966
102182638	TRANK1	tetratricopeptide repeat and ankyrin repeat containing 1	1.88965	0.918115	2.4675e-06	0.00016211
102178409	TUBB6	tubulin beta 6 class V	1.88442	0.91412	0.00080093	0.026512
102188998	IFI44L	interferon induced protein 44 like	1.87384	0.905994	3.1891e-05	0.0015974
102190033	LAP3	leucine aminopeptidase 3	1.85916	0.894654	4.854e-12	7.0014e-10
102180993	IFIT5	interferon induced protein with tetratricopeptide repeats 5	1.85793	0.893696	6.0023e-06	0.0003613
102185318	CAMK1	calcium/calmodulin dependent protein kinase I	1.85497	0.891397	0.0016517	0.047013
102190510	GM2A	GM2 ganglioside activator	1.85422	0.890811	1.4979e-08	1.4889e-06
102176714	PIGR	polymeric immunoglobulin receptor	1.85279	0.889703	2.0446e-20	5.9431e-18
100860752	FTH1	ferritin heavy chain 1	1.84824	0.886153	5.3748e-60	1.1457e-56
102190937	CTSC	cathepsin C	1.84379	0.882671	5.9309e-12	8.4909e-10
102187487	TXN	thioredoxin	1.84272	0.881834	1.0376e-06	7.6263e-05
102180482	TPM4	tropomyosin 4	1.8331	0.874282	3.0486e-25	1.2443e-22
102171265	SERPINH1	serpin family H member 1	1.83127	0.872848	2.4558e-09	2.6921e-07
102189170	STAT1	signal transducer and activator of transcription 1	1.82837	0.870555	3.4423e-18	8.4663e-16
102180452	SAMD9	sterile alpha motif domain containing 9	1.82621	0.868853	1.5534e-05	0.00083518
102177575	FGR	FGR proto-oncogene, Src family tyrosine kinase	1.82377	0.866927	1.2631e-08	1.2763e-06
102172059	DPYSL3	dihydropyrimidinase like 3	1.81126	0.856991	1.1011e-06	8.0188e-05
102172578	HSPE1	heat shock protein family E (Hsp10) member 1	1.80836	0.854678	0.00017743	0.0074646
102182487	SLC39A8	solute carrier family 39 member 8	1.80673	0.853384	0.001562	0.045129
102185194	FAM49B	family with sequence similarity 49 member B	1.80614	0.852907	4.6868e-05	0.002285
102171662	SEC61G	Sec61 translocon gamma subunit	1.80595	0.852757	0.00046272	0.016908
102171143	APOL3L	apolipoprotein L3	1.80417	0.851332	4.0604e-08	3.7526e-06
102175816	CFB	complement factor B	1.80356	0.850844	0.0016955	0.048046
102176424	ANXA2	annexin A2	1.80343	0.850741	1.3726e-17	3.1726e-15
102187626	PARP9	poly(ADP-ribose) polymerase family member 9	1.80105	0.848841	0.0014292	0.041922
102182127	CLU	clusterin	1.79997	0.847976	2.9445e-12	4.312e-10
102185733	CALR	calreticulin	1.79555	0.844427	3.6874e-42	2.7207e-39
102188573	SCARB2	scavenger receptor class B member 2	1.79169	0.841318	1.4429e-12	2.2144e-10
102171100	CD47	CD47 molecule	1.78923	0.839342	5.2617e-24	1.9792e-21
102191350	AHCY	adenosylhomocysteinase	1.78556	0.836381	0.0010605	0.033244
102188482	DESI1	desumoylating isopeptidase 1	1.77719	0.829599	0.0014196	0.041704
102190700	EFEMP1	EGF containing fibulin like extracellular matrix protein 1	1.77305	0.826231	8.0484e-06	0.00046681
100860870	LDH-A	lactate dehydrogenase	1.77286	0.82608	1.1708e-06	8.3807e-05
102170126	SEC24D	SEC24 homolog D, COPII coat complex component	1.77179	0.825208	0.00062773	0.021698
102168267	B2M	beta-2-microglobulin	1.76235	0.817501	9.5009e-45	8.2848e-42
102173297	SEC61B	Sec61 translocon beta subunit	1.75641	0.812629	0.0011248	0.034861
102190843	SLC6A9	solute carrier family 6 member 9	1.75111	0.808273	6.2476e-07	4.8328e-05
100861068	NOLC1	nucleolar and coiled-body phosphoprotein 1	1.74716	0.805009	0.00010673	0.0047287
102185663	HSPA5	heat shock protein family A (Hsp70) member 5	1.74282	0.801422	1.0236e-16	2.0889e-14
102172205	TF	serotransferrin	1.74093	0.799861	1.9202e-05	0.00099829
102169814	RNF19B	ring finger protein 19B	1.72949	0.790351	0.00057967	0.02033
100860872	GAPDH	glyceraldehyde-3-phosphate dehydrogenase	1.72926	0.790152	3.2592e-12	4.7368e-10
102189534	S100A2	S100 calcium binding protein A2	1.72871	0.789692	0.0015192	0.044292
102182403	HK3	hexokinase 3	1.72467	0.786319	1.4011e-06	9.8099e-05
102185426	ATAD1	ATPase family, AAA domain containing 1	1.72222	0.784268	7.9862e-05	0.003674
102184922	GVINP1	interferon-induced very large GTPase 1	1.71954	0.782021	1.6261e-09	1.8032e-07
102171526	XRN2	5'-3' exoribonuclease 2	1.71369	0.777103	0.00021409	0.0087758
102189600	ZNFX1	zinc finger NFX1-type containing 1	1.7116	0.775346	6.2844e-07	4.8418e-05
102169209	CD46	membrane cofactor protein	1.71141	0.775183	1.0591e-11	1.483e-09
102181895	KPNA2	karyopherin subunit alpha 2	1.71025	0.774204	0.00137	0.040938
102179454	HSP90B1	heat shock protein 90 beta family member 1	1.70904	0.773187	6.9066e-27	3.2316e-24
102191619	SNAP23	synaptosome associated protein 23	1.70809	0.772382	1.841e-05	0.00096758
102187870	ANXA4	annexin A4	1.70395	0.768882	0.00010922	0.0047948
102189172	BZW1	basic leucine zipper and W2 domains 1	1.6999	0.765448	4.2439e-09	4.4734e-07
102182882	PLEK	pleckstrin	1.6935	0.760008	0.00091686	0.029473
102173801	MOV10	Mov10 RISC complex RNA helicase	1.69348	0.759995	3.3296e-05	0.0016591
102175417	CTSZ	cathepsin Z	1.69292	0.759512	2.4976e-21	7.728e-19
100861238	HSPD1	heat shock protein family D (Hsp60) member 1	1.69046	0.757415	4.8271e-07	3.7797e-05
102189841	LAMP2	lysosomal associated membrane protein 2	1.68429	0.752142	6.7922e-09	7.0433e-07
102172841	IFI35	interferon induced protein 35	1.67983	0.748315	0.0010686	0.033443
100860851	HSP90AA1	heat shock protein 90 alpha family class A member 1	1.67635	0.745326	4.2629e-47	4.5434e-44
102188913	GSTM3	glutathione S-transferase mu 3	1.67387	0.743186	1.1083e-09	1.2581e-07
102188085	PARP14	poly(ADP-ribose) polymerase family member 14	1.67206	0.741624	1.6907e-05	0.00090347
102191665	LITAF	lipopolysaccharide induced TNF factor	1.67155	0.741189	1.0056e-05	0.00057416
102188062	SDCBP	syndecan binding protein	1.66432	0.734935	3.4305e-10	4.139e-08
102174490	SIRPA	signal regulatory protein alpha	1.6588	0.73014	6.305e-08	5.6576e-06
102182557	DRAM2	DNA damage regulated autophagy modulator 2	1.6541	0.726042	0.0013555	0.040694
102178984	CD63	CD63 molecule	1.64849	0.721146	4.7073e-15	8.6005e-13
102183385	PRDX1	peroxiredoxin 1	1.64401	0.71722	1.1315e-06	8.1912e-05
102190453	EIF4A1	eukaryotic translation initiation factor 4A1	1.64323	0.716535	3.9529e-08	3.6812e-06
102186512	FXYD5	FXYD domain containing ion transport regulator 5	1.61527	0.691774	0.0015329	0.044489
106504021	CTSD	cathepsin D	1.61525	0.691755	0.00026101	0.010453
100860840	PSMA6	proteasome subunit alpha 6	1.61251	0.689304	0.00028709	0.011332
102185477	TGM2	transglutaminase 2	1.61241	0.689218	1.3046e-22	4.4387e-20
102188405	COL12A1	collagen type XII alpha 1 chain	1.60634	0.683778	1.0499e-05	0.00059592
102178700	TUBA1B	tubulin alpha-1B chain	1.60432	0.681958	1.4244e-20	4.2039e-18
100860882	PDIA3	protein disulfide isomerase family A member 3	1.60331	0.681054	3.3008e-16	6.3962e-14
102173973	PML	promyelocytic leukemia	1.60026	0.678307	1.5542e-05	0.00083518
102178551	SAMHD1	SAM and HD domain containing deoxynucleoside triphosphate triphosphohydrolase 1	1.59647	0.674888	1.2737e-08	1.2793e-06
102190848	SHFM1	split hand/foot malformation (ectrodactyly) type 1	1.59517	0.673709	0.00033471	0.01292
102172564	ARPC5	actin related protein 2/3 complex subunit 5	1.59336	0.672074	2.871e-08	2.7204e-06
102187958	POMP	proteasome maturation protein	1.59284	0.671597	0.0013296	0.039978
102179390	PSME1	proteasome activator subunit 1	1.59175	0.670614	3.7365e-06	0.00023579
102186154	STAT3	signal transducer and activator of transcription 3	1.58759	0.666841	3.0686e-09	3.2887e-07
102191581	NFKB2	nuclear factor kappa B subunit 2	1.58405	0.663622	9.5452e-05	0.0042884
102189477	TNIP1	TNFAIP3 interacting protein 1	1.58013	0.660043	1.3273e-05	0.00073172
102168396	ARF4	ADP ribosylation factor 4	1.57971	0.659657	9.3472e-05	0.0042292
102169934	LIPA	lipase A, lysosomal acid type	1.57746	0.657601	9.9786e-07	7.3911e-05
100860977	CLIC1	chloride intracellular channel 1	1.57723	0.657396	6.7589e-05	0.003178
102181173	TAP1	transporter 1, ATP binding cassette subfamily B member	1.57668	0.656892	4.0108e-06	0.00025145
102190380	PDIA4	protein disulfide isomerase family A member 4	1.57635	0.656591	4.7037e-07	3.6982e-05
102180427	SUB1	SUB1 homolog, transcriptional regulator	1.57523	0.655562	0.00090014	0.02912
102190001	SHISA5	shisa family member 5	1.57215	0.652737	0.00026601	0.010588
102188105	PPT1	palmitoyl-protein thioesterase 1	1.56908	0.649919	4.436e-07	3.5311e-05
102181449	PSMB9	proteasome subunit beta 9	1.56837	0.649265	0.00039111	0.014857
102191252	PLTP	phospholipid transfer protein	1.56184	0.643248	6.0038e-06	0.0003613
102175057	IFNAR2	interferon alpha and beta receptor subunit 2	1.55987	0.641426	0.0017416	0.049278
102180155	TARS	threonyl-tRNA synthetase	1.55561	0.637483	4.3809e-08	3.9831e-06
102177162	ATP6V1G1	ATPase H+ transporting V1 subunit G1	1.54936	0.631674	0.00093407	0.029865
100861316	SLC39A1	solute carrier family 39 member 1	1.54886	0.631207	0.00033449	0.01292
102182855	TXNRD1	thioredoxin reductase 1	1.54243	0.625205	0.00074817	0.025005
102169650	CCND1	cyclin D1	1.53661	0.619754	1.3224e-06	9.3613e-05
102182657	YWHAG	tyrosine 3-monooxygenase/tryptophan 5-monooxygenase activation protein gamma	1.5319	0.61532	0.00010004	0.0044424
102182445	SSR3	signal sequence receptor subunit 3	1.53038	0.61389	0.0013857	0.04128
102181402	LCP1	lymphocyte cytosolic protein 1	1.52696	0.61066	5.5961e-14	9.8491e-12
102191658	TAPBP	TAP binding protein	1.52605	0.609802	4.3421e-07	3.4708e-05
102170587	CFL1	cofilin 1	1.52481	0.608626	6.1871e-12	8.7921e-10
102180638	TAP2	transporter 2, ATP binding cassette subfamily B member	1.52221	0.606164	6.3602e-05	0.0030053
102169541	ADGRL2	adhesion G protein-coupled receptor L2	1.51883	0.602963	7.3612e-07	5.5817e-05
102189643	S100A11	S100 calcium binding protein A11	1.51211	0.596561	7.5184e-05	0.0034927
102185725	PGK1	phosphoglycerate kinase 1	1.51136	0.595846	0.00025178	0.010126
102186305	MAT2B	methionine adenosyltransferase 2B	1.51078	0.59529	0.00047176	0.017168
102168547	B2M	beta-2-microglobulin	1.50813	0.59276	6.1042e-53	8.3644e-50
102178604	TMBIM4	transmembrane BAX inhibitor motif containing 4	1.5059	0.590628	9.7692e-05	0.0043788
102173367	VWA5A	von Willebrand factor A domain containing 5A	1.50531	0.590062	0.00013125	0.0056839
102182670	ROBO4	roundabout guidance receptor 4	1.50292	0.587773	9.5411e-06	0.00054801
102177358	ERRFI1	ERBB receptor feedback inhibitor 1	0.66661	-0.585086	0.00029052	0.011374
102189449	GJA5	gap junction protein alpha 5	0.665841	-0.586751	5.7984e-06	0.00035426
102171371	MRC2	mannose receptor C type 2	0.665145	-0.588259	1.1283e-05	0.00063478
100860945	EPHX1	epoxide hydrolase 1	0.664026	-0.590689	7.7765e-30	4.2624e-27
102190383	NCKAP5L	NCK associated protein 5 like	0.663919	-0.59092	0.00042125	0.015722
106503743	EML3	echinoderm microtubule associated protein like 3	0.663624	-0.591562	0.00041485	0.01554
102186451	YPEL3	yippee like 3	0.660918	-0.597456	0.0010802	0.033694
100861387	ALAS1	5'-aminolevulinate synthase 1	0.659823	-0.59985	5.9367e-09	6.1897e-07
102172292	KMT2B	lysine methyltransferase 2B	0.659153	-0.601315	0.00014943	0.006413
102175394	DGCR2	DiGeorge syndrome critical region gene 2	0.657602	-0.604713	0.00094331	0.030082
102178813	SLC25A6	ADP/ATP translocase 3	0.657538	-0.604854	2.4579e-12	3.6704e-10
102186627	SEPT4	septin 4	0.657494	-0.60495	0.00089122	0.028978
102183880	LTBP2	latent transforming growth factor beta binding protein 2	0.657095	-0.605825	5.2047e-05	0.002515
102177796	SMARCA2	SWI/SNF related, matrix associated, actin dependent regulator of chromatin, subfamily a, member 2	0.654474	-0.611592	4.35e-08	3.9738e-06
102187644	EPHB4	EPH receptor B4	0.653565	-0.613598	0.00089771	0.02912
102169132	CHD3	chromodomain helicase DNA binding protein 3	0.65235	-0.616282	3.0599e-09	3.2887e-07
102189988	TBX4	T-box 4	0.651565	-0.618019	1.9357e-05	0.0010036
102171520	FOS	Fos proto-oncogene, AP-1 transcription factor subunit	0.651415	-0.618351	2.4681e-12	3.6704e-10
102169079	CDC42BPG	CDC42 binding protein kinase gamma	0.650953	-0.619375	1.0411e-08	1.068e-06
102181285	WDFY3	WD repeat and FYVE domain containing 3	0.649754	-0.622035	0.0004555	0.01674
102189873	ID2	inhibitor of DNA binding 2, HLH protein	0.649237	-0.623183	0.00015107	0.006469
102191492	COL13A1	collagen type XIII alpha 1 chain	0.647373	-0.627331	0.0014047	0.04165
100860744	IGF2R	insulin like growth factor 2 receptor	0.645841	-0.630749	1.2946e-07	1.0989e-05
102189523	SNX33	sorting nexin 33	0.644664	-0.633382	0.00054837	0.019517
102181624	SNRNP70	small nuclear ribonucleoprotein U1 subunit 70	0.642565	-0.638087	1.2386e-06	8.8025e-05
102187800	UBB	ubiquitin B	0.642058	-0.639225	1.01e-16	2.0833e-14
102169098	MAGED4	melanoma-associated antigen D4	0.639687	-0.644563	0.00044601	0.016454
102179940	LENG8	leukocyte receptor cluster member 8	0.639012	-0.646084	2.236e-06	0.00014792
102190835	LAMA3	laminin subunit alpha 3	0.636491	-0.651789	0.00028915	0.011362
102179072	CALCOCO1	calcium binding and coiled-coil domain 1	0.635952	-0.65301	8.3002e-08	7.3378e-06
102174194	PACS1	phosphofurin acidic cluster sorting protein 1	0.633153	-0.659373	0.00045985	0.016868
102178774	EVL	Enah/Vasp-like	0.632519	-0.66082	0.00044079	0.016356
102172418	LTBP3	latent transforming growth factor beta binding protein 3	0.63109	-0.664081	2.0646e-06	0.000138
102187302	ATN1	atrophin 1	0.627069	-0.673303	1.6249e-08	1.5985e-06
102169649	ATG2A	autophagy related 2A	0.626231	-0.675233	0.00040315	0.015199
102175213	UACA	uveal autoantigen with coiled-coil domains and ankyrin repeats	0.624839	-0.678445	0.00036524	0.014014
102188615	PCDH18	protocadherin 18	0.62295	-0.682811	0.00057017	0.020107
102173510	SEMA3B	semaphorin 3B	0.620795	-0.68781	1.3504e-06	9.5148e-05
102172960	CYP4B1	cytochrome P450 4B1-like	0.620618	-0.688222	1.0446e-51	1.336e-48
102173933	LRCH4	leucine rich repeats and calponin homology domain containing 4	0.618256	-0.693724	9.893e-05	0.0044137
102190939	PTPRB	protein tyrosine phosphatase, receptor type B	0.618239	-0.693763	1.2298e-12	1.9026e-10
102184593	SPOCK2	SPARC/osteonectin, cwcv and kazal like domains proteoglycan 2	0.617128	-0.696359	3.2839e-38	2.25e-35
102181154	CCL3	C-C motif chemokine 3	0.615744	-0.699597	0.0013992	0.041553
102185604	MINK1	misshapen like kinase 1	0.611989	-0.708421	6.6311e-11	8.5376e-09
102172558	RPS25	40S ribosomal protein S25	0.611078	-0.710572	2.3466e-12	3.5447e-10
102181695	ITGA8	integrin subunit alpha 8	0.607947	-0.717983	0.00069874	0.023683
102182917	RIN3	Ras and Rab interactor 3	0.607434	-0.719201	0.00083817	0.027517
102177280	SLIT3	slit guidance ligand 3	0.607149	-0.719878	2.7067e-06	0.00017602
102188266	TNS1	tensin 1	0.606957	-0.720333	3.0077e-44	2.4041e-41
102188640	HSPG2	heparan sulfate proteoglycan 2	0.606915	-0.720433	1.7446e-05	0.00092202
102177365	MEGF8	multiple EGF like domains 8	0.602867	-0.730088	7.1123e-10	8.1702e-08
102181878	PLCG1	phospholipase C gamma 1	0.602502	-0.730962	1.5376e-06	0.00010497
102182697	PXDN	peroxidasin	0.60085	-0.734922	0.00012631	0.0054824
102182065	ACSF2	acyl-CoA synthetase family member 2	0.599584	-0.737966	0.00015535	0.0066375
102181537	PDZD2	PDZ domain containing 2	0.599573	-0.737993	1.5232e-06	0.00010436
102186663	ACVRL1	activin A receptor like type 1	0.598959	-0.739471	2.5381e-24	1.0144e-21
102175949	RNF44	ring finger protein 44	0.59892	-0.739566	0.00017795	0.00747
106503104	PRX	periaxin	0.594555	-0.750119	6.0819e-05	0.0029024
102190636	MFAP4	microfibrillar associated protein 4	0.591586	-0.75734	8.6949e-18	2.0342e-15
102174236	ST3GAL2	ST3 beta-galactoside alpha-2,3-sialyltransferase 2	0.590546	-0.759878	0.00077234	0.025634
102191516	DOCK6	dedicator of cytokinesis 6	0.587109	-0.768299	2.189e-06	0.00014581
102190782	SPSB3	splA/ryanodine receptor domain and SOCS box containing 3	0.586014	-0.770993	0.00010704	0.0047315
102180076	JUP	junction plakoglobin	0.58529	-0.772776	9.262e-14	1.6153e-11
102188652	MTURN	maturin, neural progenitor differentiation regulator homolog	0.575158	-0.797969	5.9761e-05	0.002859
102180396	DLL4	delta like canonical Notch ligand 4	0.574622	-0.799316	1.7954e-06	0.00012128
102187695	FXYD6	FXYD domain containing ion transport regulator 6	0.574458	-0.799728	1.8642e-18	4.7685e-16
102190287	MGRN1	mahogunin ring finger 1	0.571902	-0.80616	0.00044288	0.016402
102186068	GABBR1	gamma-aminobutyric acid type B receptor subunit 1	0.570625	-0.809386	5.8075e-05	0.0027853
102172114	PRKCB	protein kinase C beta	0.568361	-0.81512	0.00057757	0.020293
102185761	DCHS1	dachsous cadherin-related 1	0.566932	-0.818751	0.00023671	0.0096207
102175553	SIPA1L2	signal induced proliferation associated 1 like 2	0.5616	-0.832386	3.8596e-05	0.0019083
102174905	EGR2	early growth response 2	0.561271	-0.833232	0.00070513	0.023858
102187110	LRP5	LDL receptor related protein 5	0.561124	-0.833609	1.8944e-05	0.00098756
102177438	COL27A1	collagen type XXVII alpha 1 chain	0.560811	-0.834415	2.8119e-05	0.0014158
102187824	CREBBP	CREB binding protein	0.560101	-0.83624	1.4711e-05	0.000795
102185274	COLEC11	collectin subfamily member 11	0.558249	-0.841019	0.00018228	0.0076184
102183005	TOM1L2	target of myb1 like 2 membrane trafficking protein	0.558129	-0.84133	6.741e-06	0.00039791
102182460	CD48	CD48 antigen	0.557589	-0.842726	2.588e-05	0.0013204
102174369	TSC22D3	TSC22 domain family member 3	0.556211	-0.846295	3.2796e-09	3.4954e-07
102168295	AOC3	membrane primary amine oxidase	0.55603	-0.846764	3.7739e-24	1.448e-21
102178247	FADS1	fatty acid desaturase 1	0.552085	-0.857038	0.00082091	0.027013
102173982	SDC3	syndecan 3	0.548913	-0.865351	1.3098e-13	2.2637e-11
102181558	TIE1	tyrosine kinase with immunoglobulin like and EGF like domains 1	0.548703	-0.865902	1.574e-08	1.5564e-06
102177138	MMP19	matrix metallopeptidase 19	0.548506	-0.86642	4.4637e-07	3.5385e-05
102180080	DUSP1	dual specificity phosphatase 1	0.547653	-0.868666	6.3111e-08	5.6576e-06
102191119	VWF	von Willebrand factor	0.540166	-0.888525	8.2293e-19	2.1926e-16
102170086	TMEM94	transmembrane protein 94	0.53853	-0.892902	3.9268e-10	4.6501e-08
102172997	HPGD	hydroxyprostaglandin dehydrogenase 15-(NAD)	0.535695	-0.900515	1.686e-11	2.3102e-09
102170179	EVPL	envoplakin	0.534067	-0.904906	0.0012962	0.03926
102179091	ADGRE1	adhesion G protein-coupled receptor E1	0.531575	-0.911655	2.8277e-21	8.6107e-19
102170811	SMTN	smoothelin	0.530088	-0.915697	9.2129e-08	8.0703e-06
102183362	WSCD1	WSC domain containing 1	0.527434	-0.922938	0.00049309	0.017814
102181539	SYNM	synemin	0.525026	-0.92954	6.5022e-06	0.00038619
102180230	EPAS1	endothelial PAS domain protein 1	0.520162	-0.942968	4.8682e-161	9.3391e-157
102178003	PFKFB2	6-phosphofructo-2-kinase/fructose-2,6-biphosphatase 2	0.518748	-0.946895	0.00059442	0.020771
102185291	LRP4	LDL receptor related protein 4	0.515026	-0.957283	3.4534e-06	0.00022031
102176058	LYVE1	lymphatic vessel endothelial hyaluronan receptor 1	0.514668	-0.958285	1.4918e-10	1.8706e-08
102175398	TIMD4	T-cell immunoglobulin and mucin domain containing 4	0.51366	-0.961115	0.00026723	0.010614
100861303	CSF1R	colony stimulating factor 1 receptor	0.510122	-0.971087	1.3189e-22	4.4387e-20
102188292	PGGHG	protein-glucosylgalactosylhydroxylysine glucosidase	0.507896	-0.977396	0.0012485	0.038019
102176667	DDIT4	DNA damage inducible transcript 4	0.506573	-0.981158	6.2473e-06	0.00037336
102183894	PRELP	proline and arginine rich end leucine rich repeat protein	0.50431	-0.987618	6.4869e-20	1.8035e-17
102174571	FAM162B	family with sequence similarity 162 member B	0.503378	-0.990287	0.0017672	0.049711
106502455	LOC106502455	uncharacterized LOC106502455	0.502015	-0.994198	3.6571e-18	8.8808e-16
102181404	SIGLEC1	sialic acid binding Ig like lectin 1	0.499695	-1.00088	1.9442e-07	1.6287e-05
102184604	CBX7	chromobox 7	0.495642	-1.01263	0.00092566	0.029696
102174015	KANK3	KN motif and ankyrin repeat domains 3	0.494291	-1.01657	4.9348e-14	8.7657e-12
102171880	CORO2B	coronin 2B	0.494087	-1.01716	5.8221e-06	0.00035457
102174559	PIP5K1C	phosphatidylinositol-4-phosphate 5-kinase type 1 gamma	0.49399	-1.01745	0.00069453	0.023588
100861277	IGF2	insulin like growth factor 2	0.49028	-1.02832	2.9006e-24	1.1356e-21
102179415	ULK2	unc-51 like autophagy activating kinase 2	0.489056	-1.03193	1.2641e-08	1.2763e-06
102185209	SLC6A2	solute carrier family 6 member 2	0.487599	-1.03623	2.6894e-05	0.0013685
100861232	TNF	tumor necrosis factor	0.486109	-1.04065	0.001516	0.044268
102175989	HID1	HID1 domain containing	0.47665	-1.069	0.00010792	0.0047594
102169389	SMAD6	SMAD family member 6	0.473103	-1.07977	0.0016396	0.046876
102171917	ACE	angiotensin-converting enzyme	0.471301	-1.08528	9.2683e-23	3.2328e-20
102186948	ADGRE1	adhesion G protein-coupled receptor E1-like	0.469819	-1.08982	1.1773e-08	1.2013e-06
102178880	ADGRA2	adhesion G protein-coupled receptor A2	0.465753	-1.10236	1.7035e-09	1.8782e-07
102169447	ELN	elastin	0.462639	-1.11204	1.1712e-44	9.7686e-42
102178994	PLAC8	placenta specific 8	0.460538	-1.11861	3.427e-13	5.6676e-11
102173344	NOTCH4	notch 4	0.458669	-1.12448	1.4178e-06	9.8905e-05
102175758	CD320	CD320 molecule	0.456572	-1.13109	6.2957e-05	0.0029821
100860813	MHC II	HA25	0.454628	-1.13724	0.00016885	0.007135
102173560	CFD	complement factor D	0.439658	-1.18555	1.8162e-55	2.6802e-52
102186680	CD5L	CD5 antigen-like	0.436628	-1.19552	3.8078e-11	4.9864e-09
106503629	LOC106503629	uncharacterized LOC106503629	0.423105	-1.24091	0.00068757	0.023429
102182156	KLHDC8A	kelch domain containing 8A	0.419568	-1.25302	7.4944e-07	5.6603e-05
102188621	LTBP4	latent transforming growth factor beta binding protein 4	0.417094	-1.26155	5.3935e-75	1.4781e-71
102174580	ADAMTS13	ADAM metallopeptidase with thrombospondin type 1 motif 13	0.416052	-1.26517	0.0011885	0.036468
102169316	TMEM25	transmembrane protein 25	0.41602	-1.26527	1.4381e-05	0.00078551
102177948	APCDD1	APC down-regulated 1	0.415864	-1.26582	2.4688e-17	5.4439e-15
102177975	TBXA2R	thromboxane A2 receptor	0.414375	-1.27099	0.0012033	0.036817
102172254	CD209	CD209 molecule	0.413664	-1.27347	2.6691e-10	3.2408e-08
102178991	STARD8	StAR related lipid transfer domain containing 8	0.413264	-1.27486	7.7321e-06	0.00045223
106502301	DOCK6	dedicator of cytokinesis 6	0.404899	-1.30437	0.00016687	0.0070823
102190015	PDK4	pyruvate dehydrogenase kinase 4	0.404626	-1.30534	2.1305e-07	1.777e-05
102186699	EDNRB	endothelin receptor type B	0.403999	-1.30758	5.1974e-06	0.00031966
102181350	CD5L	CD5 molecule like	0.403024	-1.31106	8.2797e-43	6.3535e-40
102186704	PKHD1L1	polycystic kidney and hepatic disease 1 (autosomal recessive)-like 1	0.398973	-1.32564	0.00091718	0.029473
102187317	MYOZ3	myozenin 3	0.392153	-1.35051	0.0016684	0.047418
102184303	ZCCHC11	zinc finger CCHC-type containing 11	0.386964	-1.36973	1.0912e-05	0.00061567
102186615	CR2	complement C3d receptor 2	0.386673	-1.37081	7.0736e-45	6.4619e-42
102180277	CD19	CD19 molecule	0.380929	-1.3924	2.7411e-05	0.0013912
102181526	WSCD2	WSC domain containing 2	0.353908	-1.49855	3.6057e-10	4.2964e-08
106502927	LRRC55	leucine rich repeat containing 55	0.345602	-1.53282	0.00066334	0.022724
102168434	SCUBE1	signal peptide, CUB domain and EGF like domain containing 1	0.338841	-1.56132	0.00095812	0.030432
102173685	PER1	period circadian clock 1	0.329613	-1.60116	1.9636e-17	4.4846e-15
102181105	ADH	alcohol dehydrogenase E chain	0.324051	-1.62571	9.7318e-07	7.2644e-05
102171507	FCER2	Fc fragment of IgE receptor II	0.305908	-1.70883	0.00021344	0.0087678
102186610	GPIHBP1	glycosylphosphatidylinositol anchored high density lipoprotein binding protein 1	0.290392	-1.78393	0.0016336	0.046775
102171382	TRPM2	transient receptor potential cation channel subfamily M member 2	0.267973	-1.89984	2.2739e-20	6.5109e-18
102174520	PTPRU	protein tyrosine phosphatase, receptor type U	0.255061	-1.97109	6.5032e-13	1.0226e-10
102182495	SIGLEC10	sialic acid binding Ig like lectin 10	0.235757	-2.08463	1.7714e-08	1.725e-06
102188582	TNFSF9	tumor necrosis factor superfamily member 9	0.233881	-2.09615	0.00080462	0.026568
100860917	ANGPTL6	angiopoietin like 6	0.231325	-2.11201	7.5191e-05	0.0034927
102168854	HIF3A	hypoxia inducible factor 3 alpha subunit	0.226841	-2.14025	0.00056683	0.020026
102184429	PCSK1	proprotein convertase subtilisin/kexin type 1	0.222767	-2.16639	7.556e-06	0.00044329
106502928	APLNR	apelin receptor	0.213982	-2.22444	9.2658e-07	6.9436e-05
106502297	ANGPTL6	angiopoietin-related protein 6-like	0.210187	-2.25025	0.00090003	0.02912
102171965	CLEC4G	C-type lectin domain family 4 member G	0.182544	-2.45369	1.9971e-30	1.1268e-27
102178465	ZBTB16	zinc finger and BTB domain containing 16	0.165697	-2.59338	1.3619e-11	1.8797e-09
102191508	CXCL13	C-X-C motif chemokine ligand 13	0.0685914	-3.86583	7.0636e-07	5.4016e-05
102170823	CYP1A1	cytochrome P450 1A1	0.0457499	-4.45009	3.7193e-40	2.6427e-37

## Sheet: DEGs PRNPTer.Ter
GeneID	Symbol	Gene name	Fold change	log2 (FC)	p-value	q-value
100860781	SAA3	serum amyloid A3	51.452	5.68516	3.2948e-124	9.0725e-121
102188618	MT1A	metallothionein-1A	27.7656	4.79523	5.9647e-34	2.211e-31
102168428	SAA3.2	serum amyloid A3.2 protein	24.7041	4.62668	2.4386e-47	1.3057e-44
102174322	FOLR1	folate receptor alpha	23.5219	4.55594	6.5186e-60	4.8325e-57
102182273	S100A9	S100 calcium binding protein A9	18.2029	4.1861	5.269e-33	1.8466e-30
102188072	MT2	metallothionein-2	13.4428	3.74876	8.4531e-20	1.4679e-17
102168876	S100A8	S100 calcium binding protein A8	12.7367	3.67092	1.0504e-31	3.5521e-29
102173634	GPNMB	glycoprotein nmb	11.7117	3.54988	1.7529e-12	1.7064e-10
102175845	S100G	S100 calcium binding protein G	10.8763	3.44312	5.2048e-06	0.0002435
102169149	S100A12	protein S100-A12	8.99717	3.16947	1.3838e-53	7.8452e-51
102177100	ISG20	interferon stimulated exonuclease gene 20	8.51903	3.09069	3.9687e-09	2.9087e-07
102183403	CLEC4E	C-type lectin domain family 4 member E	7.82948	2.96892	7.0922e-06	0.00032591
102179601	PTX3	pentraxin 3	7.69719	2.94433	1.2477e-08	8.5891e-07
102184100	TNFAIP6	TNF alpha induced protein 6	7.59953	2.92591	0.00072123	0.019362
102183943	CD163	scavenger receptor cysteine-rich type 1 protein M130	6.90386	2.7874	5.2601e-61	4.4082e-58
102190797	RSAD2	radical S-adenosyl methionine domain containing 2	6.40043	2.67817	3.1482e-35	1.2384e-32
102170620	MMP1	matrix metallopeptidase 1	6.16955	2.62517	0.0017146	0.040304
102178791	CLEC5A	C-type lectin domain family 5 member A	6.10185	2.60925	0.00010767	0.003706
102177498	TMEM176B	transmembrane protein 176B	5.66637	2.50242	2.0843e-06	0.00010713
102187497	CAPG	capping actin protein, gelsolin like	5.30458	2.40724	1.1773e-10	1.0086e-08
102189747	HERC6	HECT and RLD domain containing E3 ubiquitin protein ligase family member 6	5.24303	2.3904	1.7018e-14	1.9409e-12
102169982	ISG15	ISG15 ubiquitin-like modifier	5.23124	2.38715	8.5169e-23	1.7464e-20
102175766	SLC46A2	solute carrier family 46 member 2	5.18375	2.374	3.658e-05	0.0014302
102187309	CXCL11	C-X-C motif chemokine ligand 11	5.0512	2.33663	0.00094981	0.024378
102176281	ADAMTS4	ADAM metallopeptidase with thrombospondin type 1 motif 4	4.93135	2.30198	0.00019856	0.0062435
102173210	MMP7	matrix metallopeptidase 7	4.80207	2.26366	2.081e-09	1.5607e-07
102189279	ASIC1	acid sensing ion channel subunit 1	4.74461	2.24629	0.00086216	0.022457
100860856	SOD2	superoxide dismutase 2, mitochondrial	4.73385	2.24301	2.0791e-110	4.4528e-107
100860924	TIMP1	TIMP metallopeptidase inhibitor 1	4.48014	2.16354	2.0159e-28	5.7995e-26
102180291	CD207	C-type lectin domain family 4 member A	4.39711	2.13656	2.8479e-06	0.00014184
102186759	CYP4F3	docosahexaenoic acid omega-hydroxylase CYP4F3	4.37627	2.1297	0.0010607	0.026691
102171741	TM4SF18	transmembrane 4 L six family member 18	4.25851	2.09035	0.00014848	0.0048598
102186899	IL4I1	interleukin 4 induced 1	4.23852	2.08356	8.6859e-06	0.00039026
102188635	MX1	MX dynamin like GTPase 1	4.14019	2.0497	1.4012e-62	1.2861e-59
102179993	CCR1	C-C chemokine receptor type 1	4.03321	2.01193	6.0284e-08	3.7604e-06
102180462	IGFBP6	insulin like growth factor binding protein 6	3.96056	1.98571	1.5562e-20	2.7774e-18
102184463	MARCKSL1	MARCKS-related protein-like	3.94556	1.98023	0.0016017	0.037787
102183801	ACOD1	aconitate decarboxylase 1	3.93762	1.97732	2.6853e-08	1.7427e-06
102185442	OLR1	oxidized low density lipoprotein receptor 1	3.90223	1.9643	8.4362e-27	2.2902e-24
102176963	PNP	purine nucleoside phosphorylase	3.86686	1.95116	0.00010286	0.0035724
100860825	CHI3L1	chitinase 3 like 1	3.79245	1.92313	6.3655e-27	1.7528e-24
102171722	IL15RA	interleukin 15 receptor subunit alpha	3.71685	1.89408	0.00023717	0.0073496
102189207	GPX3	glutathione peroxidase 3	3.69048	1.88381	3.9132e-25	9.312e-23
102183249	CD40	CD40 molecule	3.66616	1.87427	1.4256e-07	8.5335e-06
102173569	VVN2	vascular non-inflammatory molecule 2	3.50045	1.80754	3.6095e-18	5.6563e-16
102175889	CCL2	C-C motif chemokine 2	3.44903	1.78619	2.2155e-17	3.1633e-15
102178230	C3H1orf162	chromosome 3 C1orf162 homolog	3.30258	1.72359	5.0841e-06	0.00023843
102174264	GBP5	guanylate-binding protein 5	3.26746	1.70817	8.8557e-13	8.8443e-11
102168968	IFIT3	interferon induced protein with tetratricopeptide repeats 3	3.26187	1.7057	8.1449e-19	1.3193e-16
102170144	GBP1	guanylate-binding protein 1	3.24178	1.69679	1.2535e-08	8.5981e-07
106502275	IFI30	IFI30, lysosomal thiol reductase	3.23904	1.69557	2.8872e-13	3.0081e-11
102168687	IFIT1	interferon-induced protein with tetratricopeptide repeats 1	3.20865	1.68197	1.3633e-13	1.4681e-11
102171472	MARCKSL1	MARCKS like 1	3.20817	1.68175	0.00014591	0.0047913
106503930	IFI27	interferon alpha-inducible protein 27, mitochondrial	3.20783	1.6816	1.6872e-06	8.7893e-05
102190342	PRRX1	paired related homeobox 1	3.17889	1.66852	0.00033456	0.0098755
102175135	SLC2A6	solute carrier family 2 member 6	3.12859	1.64551	3.7353e-05	0.0014574
102180882	ASGR2	asialoglycoprotein receptor 2	3.11838	1.64079	0.0001802	0.0058083
102184818	ALOX5AP	arachidonate 5-lipoxygenase activating protein	3.10148	1.63296	0.0009987	0.025396
102180733	ASRGL1	asparaginase like 1	3.09535	1.6301	1.9173e-33	6.8436e-31
102169243	IGSF6	immunoglobulin superfamily member 6	3.06943	1.61797	0.00070831	0.019081
102185465	CTSL	cathepsin L	3.06625	1.61648	3.2418e-07	1.8935e-05
102190087	S100A4	S100 calcium binding protein A4	3.06306	1.61497	2.0814e-16	2.7668e-14
102186125	LGALS3	galectin 3	3.06038	1.61371	1.1658e-18	1.8725e-16
102177782	LGALS1	galectin 1	3.05439	1.61088	1.7754e-17	2.5925e-15
102173295	CTSB	cathepsin B	3.04056	1.60434	7.1821e-145	4.6145e-141
102168630	VCAN	versican	2.96126	1.56621	9.8769e-12	9.0226e-10
102183788	DDX58	DExD/H-box helicase 58	2.94347	1.55752	3.8955e-09	2.8659e-07
100860873	CXCL10	C-X-C motif chemokine ligand 10	2.90881	1.54043	1.0559e-09	8.1408e-08
102190826	WARS	tryptophanyl-tRNA synthetase	2.8833	1.52772	7.1565e-70	8.6213e-67
102186426	PLEKHA4	pleckstrin homology domain containing A4	2.87399	1.52306	1.5346e-05	0.00065878
102170251	IL18BP	interleukin 18 binding protein	2.85472	1.51335	2.7522e-05	0.0011075
102187618	SDS	serine dehydratase	2.85251	1.51223	1.6012e-43	7.1774e-41
102178567	ICAM2	intercellular adhesion molecule 2	2.80422	1.4876	1.5117e-17	2.2587e-15
102181257	GBP5	guanylate-binding protein 5	2.79235	1.48148	2.2769e-10	1.8917e-08
102186806	CSTB	cystatin-B	2.75504	1.46207	3.3358e-12	3.1365e-10
102171465	TM4SF1	transmembrane 4 L six family member 1	2.73744	1.45283	1.1945e-16	1.5988e-14
102190983	OAS1	2'-5'-oligoadenylate synthase 1	2.67341	1.41868	5.8713e-17	7.9697e-15
100860828	COL1A1	collagen type I alpha 1 chain	2.65325	1.40776	7.9447e-108	1.5313e-104
102178279	ACTG2	actin, gamma 2, smooth muscle, enteric	2.65317	1.40771	4.7687e-09	3.4685e-07
102180650	GSR	glutathione-disulfide reductase	2.61522	1.38693	5.5986e-07	3.1462e-05
102175114	LILRA5	leukocyte immunoglobulin-like receptor subfamily A member 5	2.56028	1.3563	1.2163e-06	6.4405e-05
102188376	FGL2	fibrinogen like 2	2.55187	1.35155	9.9852e-11	8.6307e-09
102179992	NRP2	neuropilin 2	2.55023	1.35063	5.5099e-15	6.5558e-13
102180604	EMILIN1	elastin microfibril interfacer 1	2.53804	1.34371	1.5048e-14	1.7368e-12
102189688	CMPK2	cytidine/uridine monophosphate kinase 2	2.53777	1.34356	6.3175e-06	0.00029202
102175546	CSF3R	colony stimulating factor 3 receptor	2.53478	1.34186	1.4072e-07	8.4499e-06
102176743	UBA7	ubiquitin like modifier activating enzyme 7	2.52669	1.33725	1.907e-12	1.8471e-10
102185703	GUSB	glucuronidase beta	2.51623	1.33126	0.00017261	0.0055918
102177304	ACSL5	acyl-CoA synthetase long-chain family member 5	2.51405	1.33001	8.0775e-15	9.4935e-13
102168921	FERMT1	fermitin family member 1	2.51288	1.32934	2.5215e-06	0.0001269
102182487	SLC39A8	solute carrier family 39 member 8	2.50834	1.32673	3.25e-08	2.0951e-06
102176637	EMP3	epithelial membrane protein 3	2.49787	1.3207	2.0719e-07	1.2176e-05
102169450	IFIT2	interferon induced protein with tetratricopeptide repeats 2	2.47125	1.30524	9.2929e-10	7.1936e-08
102169064	EMILIN2	elastin microfibril interfacer 2	2.46547	1.30186	1.5836e-07	9.421e-06
102171272	CCL5	C-C motif chemokine ligand 5	2.45793	1.29744	0.00029283	0.0088885
102186599	HACD3	3-hydroxyacyl-CoA dehydratase 3	2.44698	1.291	0.00078053	0.020809
102187371	PLAT	plasminogen activator, tissue type	2.43193	1.2821	1.7614e-06	9.1511e-05
102171725	CRYAB	crystallin alpha B	2.42454	1.27771	3.3289e-07	1.9269e-05
102175097	MS4A8	membrane spanning 4-domains A8	2.41259	1.27058	1.1215e-07	6.8628e-06
102178301	CXCL16	C-X-C motif chemokine ligand 16	2.40919	1.26855	2.2083e-17	3.1633e-15
102175293	CCL21	C-C motif chemokine ligand 21	2.40366	1.26523	9.7648e-06	0.00043368
100860951	HMOX1	heme oxygenase 1	2.3968	1.26111	2.58e-21	4.9237e-19
102188913	GSTM3	glutathione S-transferase mu 3	2.37783	1.24965	3.1342e-26	8.1637e-24
102184003	OSMR	oncostatin M receptor	2.37489	1.24786	3.7326e-06	0.00018077
102188835	C1R	complement C1r	2.371	1.2455	1.0382e-23	2.411e-21
102190937	CTSC	cathepsin C	2.36432	1.24142	2.3764e-26	6.2747e-24
102185477	TGM2	transglutaminase 2	2.35373	1.23495	3.274e-81	5.7369e-78
102190632	PEPD	xaa-Pro dipeptidase-like	2.33322	1.22232	0.0011467	0.02852
102188856	SLC35D2	solute carrier family 35 member D2	2.32824	1.21924	2.0004e-05	0.00083279
102175172	IGFBP2	insulin like growth factor binding protein 2	2.32704	1.2185	6.6492e-05	0.0024319
102189289	C1S	complement C1s	2.32325	1.21614	1.7601e-20	3.1125e-18
102180290	USP18	ubl carboxyl-terminal hydrolase 18	2.32288	1.21591	0.00030902	0.0092347
102182800	IL1RN	interleukin 1 receptor antagonist	2.32251	1.21568	0.00064628	0.017595
102180259	C7	complement C7	2.31475	1.21086	5.4588e-22	1.096e-19
102176291	NCF1	neutrophil cytosolic factor 1	2.31339	1.21001	0.00031272	0.0093234
102190635	XAF1	XIAP associated factor 1	2.30796	1.20662	0.00053655	0.015142
100860872	GAPDH	glyceraldehyde-3-phosphate dehydrogenase	2.29463	1.19826	1.9088e-28	5.5745e-26
102174427	RNF213	ring finger protein 213	2.27529	1.18605	1.9794e-17	2.8687e-15
102188405	COL12A1	collagen type XII alpha 1 chain	2.2693	1.18224	2.7203e-17	3.8273e-15
102185060	C27H8orf4	chromosome 27 C8orf4 homolog	2.25936	1.17591	0.00025872	0.0079788
102170076	SELP	selectin P	2.25868	1.17548	0.0022144	0.049805
102173377	BST2	bone marrow stromal cell antigen 2	2.23205	1.15837	3.4587e-08	2.2222e-06
100860940	COL1A2	collagen type I alpha 2 chain	2.22938	1.15664	1.3998e-61	1.2264e-58
100860752	FTH1	ferritin heavy chain 1	2.2283	1.15594	1.9629e-120	4.7294e-117
102168867	MANF	mesencephalic astrocyte derived neurotrophic factor	2.22715	1.1552	1.0469e-05	0.00046176
102181617	UBE2L6	ubiquitin conjugating enzyme E2 L6	2.22369	1.15296	3.7494e-06	0.00018113
102171728	NCF2	neutrophil cytosolic factor 2	2.219	1.14991	1.0695e-05	0.00047066
102172141	LOC102172141	leukocyte immunoglobulin-like receptor subfamily B member 3	2.21726	1.14877	0.00047749	0.013575
100860938	COL3A1	collagen type III alpha 1 chain	2.21341	1.14627	4.9787e-125	1.5994e-121
102184405	PRSS23	protease, serine 23	2.20692	1.14203	7.677e-13	7.7881e-11
106504021	CTSD	cathepsin D	2.19548	1.13454	2.0369e-09	1.5396e-07
102190722	OAS1	2'-5'-oligoadenylate synthase 1	2.19336	1.13314	1.2072e-09	9.2334e-08
102187344	FTL	ferritin light chain	2.18184	1.12555	1.7447e-23	3.8655e-21
102175816	CFB	complement factor B	2.17195	1.11899	9.3297e-06	0.00041724
102168628	ATOX1	antioxidant 1 copper chaperone	2.16907	1.11708	0.0019997	0.045832
102171299	SNX10	sorting nexin 10	2.16416	1.11381	0.0019852	0.045656
102185826	GBP1	interferon-induced guanylate-binding protein 1-like	2.16164	1.11213	0.0014878	0.035537
102177139	DPP3	dipeptidyl peptidase 3	2.16131	1.1119	0.0014279	0.034318
102172435	FTL	ferritin light chain	2.15836	1.10993	1.6908e-09	1.2831e-07
102178409	TUBB6	tubulin beta 6 class V	2.15832	1.10991	7.812e-06	0.00035513
102188482	DESI1	desumoylating isopeptidase 1	2.15435	1.10726	4.8222e-06	0.0002267
102179337	SERPINB1	serpin family B member 1	2.15392	1.10696	3.1634e-13	3.2782e-11
102180115	MAOB	amine oxidase [flavin-containing] B	2.15177	1.10552	0.0014342	0.034426
102170310	CCL15	C-C motif chemokine 15	2.14062	1.09803	1.2782e-08	8.6934e-07
100861078	PPA1	pyrophosphatase (inorganic) 1	2.13677	1.09543	0.00011212	0.0038182
102181904	TFF3	trefoil factor 3	2.13001	1.09086	0.0010353	0.02612
102186410	CPXM1	carboxypeptidase X, M14 family member 1	2.12829	1.08969	0.00023497	0.007293
102174540	HTRA1	HtrA serine peptidase 1	2.11878	1.08324	1.1297e-07	6.869e-06
102178700	TUBA1B	tubulin alpha-1B chain	2.1085	1.07622	1.846e-56	1.1119e-53
102177977	PEPD	peptidase D	2.09828	1.06921	0.0010051	0.025457
102180906	SERPINB9	serpin B9	2.08317	1.05878	0.0001485	0.0048598
102177413	SLC15A3	solute carrier family 15 member 3	2.07838	1.05546	1.5688e-06	8.2172e-05
102188993	S100A14	S100 calcium binding protein A14	2.074	1.05241	0.00017651	0.0056988
102171265	SERPINH1	serpin family H member 1	2.05429	1.03864	6.1431e-14	6.8444e-12
102180276	PLEKHO1	pleckstrin homology domain containing O1	2.04852	1.03458	1.0247e-06	5.4863e-05
102182127	CLU	clusterin	2.0456	1.03252	1.0663e-20	1.9389e-18
102180422	BCL6B	B-cell CLL/lymphoma 6B	2.04042	1.02886	0.00079755	0.021175
102189939	ATP5I	ATP synthase, H+ transporting, mitochondrial Fo complex subunit E	2.0397	1.02835	0.00030145	0.0090647
102168464	ZBP1	Z-DNA binding protein 1	2.03789	1.02708	3.059e-06	0.00015158
102176990	OAS1	2'-5'-oligoadenylate synthase 1	2.03441	1.02461	0.0019572	0.045234
102176714	PIGR	polymeric immunoglobulin receptor	2.02764	1.0198	8.3336e-31	2.6772e-28
102182403	HK3	hexokinase 3	2.02744	1.01966	3.7058e-12	3.4674e-10
100860971	THBS1	thrombospondin 1	2.02678	1.01919	5.8396e-44	2.6799e-41
102184201	GYG1	glycogenin 1	2.02526	1.01811	4.0136e-05	0.0015473
100860909	TLR8	toll like receptor 8	2.02355	1.01689	0.001491	0.035568
100861171	MMP14	matrix metallopeptidase 14	2.02325	1.01667	9.4088e-06	0.00041979
102173997	CYTC	cytochrome c	2.02227	1.01597	0.002098	0.047744
102190380	PDIA4	protein disulfide isomerase family A member 4	2.02143	1.01538	3.61e-17	5.006e-15
102171667	HMGA1	high mobility group AT-hook 1	2.01761	1.01265	4.5478e-05	0.0017188
102178669	COL6A5	collagen type VI alpha 5 chain	2.01137	1.00818	3.8214e-10	3.0691e-08
102185230	IFI6	interferon alpha inducible protein 6	2.00228	1.00164	1.5591e-19	2.6832e-17
100860870	LDH-A	lactate dehydrogenase	1.99833	0.998797	3.1106e-09	2.306e-07
102173075	SLC25A5	solute carrier family 25 member 5	1.99438	0.99594	0.00055755	0.01562
102175151	TYROBP	TYRO protein tyrosine kinase binding protein	1.99399	0.995655	5.8097e-06	0.00026919
102187487	TXN	thioredoxin	1.99174	0.994032	4.8874e-08	3.0786e-06
102181895	KPNA2	karyopherin subunit alpha 2	1.96949	0.977819	5.3398e-05	0.001987
102189234	PSMB10	proteasome subunit beta 10	1.96212	0.972415	2.3409e-06	0.00011905
102181173	TAP1	transporter 1, ATP binding cassette subfamily B member	1.95449	0.966792	8.7818e-13	8.8161e-11
102190033	LAP3	leucine aminopeptidase 3	1.94946	0.963075	5.7512e-13	5.8653e-11
102190150	PSMA1	proteasome subunit alpha 1	1.94762	0.961709	4.701e-05	0.0017687
102171900	SLC41A1	solute carrier family 41 member 1	1.9438	0.958883	0.0001425	0.0046953
102172578	HSPE1	heat shock protein family E (Hsp10) member 1	1.94075	0.956615	1.8973e-05	0.00079849
102190510	GM2A	GM2 ganglioside activator	1.9223	0.942831	1.3742e-10	1.1567e-08
102179699	GAS7	growth arrest specific 7	1.91764	0.939329	0.00010956	0.003751
102178426	TUBA1C	tubulin alpha-1C chain	1.91045	0.933909	0.00014187	0.0046905
102175417	CTSZ	cathepsin Z	1.90424	0.929212	6.5551e-36	2.6323e-33
102187197	DRAM1	DNA damage regulated autophagy modulator 1	1.90262	0.927984	4.1951e-06	0.00019867
106501748	MHCI	BOLA class I histocompatibility antigen, alpha chain BL3-6-like	1.90233	0.927771	4.3687e-07	2.4913e-05
102188113	PSMA2	proteasome subunit alpha 2	1.89996	0.925966	1.4591e-06	7.6634e-05
102180712	DES	desmin	1.898	0.924478	1.6344e-11	1.479e-09
102185733	CALR	calreticulin	1.87708	0.908488	4.808e-56	2.8083e-53
102173297	SEC61B	Sec61 translocon beta subunit	1.87652	0.908059	0.00056453	0.015747
102183820	DHX58	DExH-box helicase 58	1.87563	0.907377	0.00054614	0.015345
102181355	PCOLCE	procollagen C-endopeptidase enhancer	1.8705	0.903427	8.7583e-07	4.7688e-05
102191120	SSR4	signal sequence receptor subunit 4	1.87012	0.903134	7.4599e-06	0.00034154
102177575	FGR	FGR proto-oncogene, Src family tyrosine kinase	1.86912	0.902356	2.5856e-09	1.9242e-07
102181534	FKBP10	FK506 binding protein 10	1.86874	0.902062	0.0010022	0.025452
102175526	PLSCR2	phospholipid scramblase 2	1.863	0.897626	3.1009e-06	0.00015287
102179390	PSME1	proteasome activator subunit 1	1.86241	0.897171	2.2153e-10	1.8566e-08
102186512	FXYD5	FXYD domain containing ion transport regulator 5	1.86081	0.895932	8.7777e-06	0.00039347
102190700	EFEMP1	EGF containing fibulin like extracellular matrix protein 1	1.85635	0.892466	4.7557e-07	2.704e-05
102176424	ANXA2	annexin A2	1.84313	0.882157	4.1841e-21	7.7547e-19
102190599	CNN1	calponin 1	1.83829	0.878361	0.00043183	0.012498
102171662	SEC61G	Sec61 translocon gamma subunit	1.83657	0.877014	0.00083906	0.022004
102187626	PARP9	poly(ADP-ribose) polymerase family member 9	1.82795	0.870229	0.00034728	0.010235
102178984	CD63	CD63 molecule	1.82171	0.865291	9.5011e-22	1.888e-19
102191527	PSME2	proteasome activator subunit 2	1.81829	0.862585	8.2822e-07	4.5352e-05
106503920	APOL2	apolipoprotein L2	1.81633	0.861022	1.9409e-05	0.00081505
102175881	ENO1	enolase 1	1.81103	0.856807	1.7982e-14	2.0389e-12
102182266	DBI	diazepam binding inhibitor, acyl-CoA binding protein	1.81031	0.856236	0.00064549	0.017595
102180353	ATP5G3	ATP synthase, H+ transporting, mitochondrial Fo complex subunit C3 (subunit 9)	1.80701	0.853602	0.00019495	0.0061703
102178408	ADAM15	ADAM metallopeptidase domain 15	1.80543	0.852342	2.9956e-06	0.00014882
102173801	MOV10	Mov10 RISC complex RNA helicase	1.80104	0.848833	5.4412e-06	0.00025333
102169814	RNF19B	ring finger protein 19B	1.8008	0.848637	7.2608e-05	0.0026208
102181884	SERPING1	serpin family G member 1	1.79991	0.847928	4.0043e-07	2.2971e-05
102181449	PSMB9	proteasome subunit beta 9	1.79764	0.846107	2.0251e-06	0.00010437
102191658	TAPBP	TAP binding protein	1.79603	0.844815	2.2262e-13	2.3577e-11
102185766	PLBD2	phospholipase B domain containing 2	1.79333	0.842642	1.4913e-07	8.8991e-06
102173973	PML	promyelocytic leukemia	1.78628	0.836959	5.6647e-09	4.059e-07
102181749	PSMB2	proteasome subunit beta 2	1.77591	0.828558	0.001096	0.027436
102172205	TF	serotransferrin	1.77274	0.825981	5.9543e-05	0.0021968
102177448	EPSTI1	epithelial stromal interaction 1	1.7704	0.824072	0.00033316	0.0098492
102175795	NME2	nucleoside diphosphate kinase B	1.76981	0.823598	0.0019603	0.045251
102191023	CKAP4	cytoskeleton associated protein 4	1.76797	0.822092	0.00014046	0.0046598
102183188	IFIH1	interferon induced with helicase C domain 1	1.75969	0.81532	0.00018791	0.0059767
102186449	PSMA5	proteasome subunit alpha 5	1.75408	0.810712	0.00061878	0.017063
102170126	SEC24D	SEC24 homolog D, COPII coat complex component	1.75328	0.810055	0.00043654	0.012584
102186238	COTL1	coactosin like F-actin binding protein 1	1.74632	0.804318	6.8755e-09	4.8722e-07
102180655	IFITM3	interferon-induced transmembrane protein 3	1.74408	0.802468	1.2076e-13	1.3076e-11
102170638	CTSH	cathepsin H	1.74164	0.800449	2.9565e-11	2.6383e-09
102175347	LMNA	lamin A/C	1.74116	0.800048	6.8864e-11	6.0061e-09
102182002	AK2	adenylate kinase 2	1.74115	0.800039	0.00074951	0.02001
102179965	RCN1	reticulocalbin 1	1.7371	0.796678	2.3696e-05	0.00097298
102189261	CNDP2	CNDP dipeptidase 2 (metallopeptidase M20 family)	1.7366	0.796264	3.4897e-06	0.00017116
102189572	IL27RA	interleukin 27 receptor subunit alpha	1.73435	0.794397	0.00011791	0.0039944
102183699	PDIA6	protein disulfide isomerase family A member 6	1.7291	0.790023	2.4739e-10	2.0466e-08
102191135	ATP6V1B2	ATPase H+ transporting V1 subunit B2	1.72845	0.789476	2.1275e-06	0.00010906
102174799	MDH2	malate dehydrogenase 2	1.72561	0.787106	0.00011829	0.0040002
100860977	CLIC1	chloride intracellular channel 1	1.72451	0.786184	9.5216e-07	5.1122e-05
102189170	STAT1	signal transducer and activator of transcription 1	1.72249	0.784497	2.1034e-15	2.6673e-13
102177032	AEBP1	AE binding protein 1	1.72183	0.783946	6.4621e-07	3.5999e-05
100860882	PDIA3	protein disulfide isomerase family A member 3	1.72175	0.783878	6.523e-23	1.3519e-20
102173352	RHOC	ras homolog family member C	1.7205	0.782832	2.4126e-05	0.00098525
102182638	TRANK1	tetratricopeptide repeat and ankyrin repeat containing 1	1.71942	0.781923	2.8675e-05	0.0011491
102176375	UBD	ubiquitin D	1.71277	0.776329	1.184e-08	8.18e-07
102183385	PRDX1	peroxiredoxin 1	1.71126	0.775063	1.9744e-08	1.3169e-06
102171079	COL4A1	collagen type IV alpha 1 chain	1.7108	0.77467	2.8653e-47	1.4927e-44
102185725	PGK1	phosphoglycerate kinase 1	1.71016	0.774128	1.0544e-06	5.6296e-05
102184384	NMI	N-myc and STAT interactor	1.70988	0.773899	0.0019892	0.045656
102178493	GLB1	galactosidase beta 1	1.70734	0.771748	0.0011187	0.027931
102173562	COX7C	cytochrome c oxidase subunit 7C, mitochondrial	1.70476	0.769566	0.00070155	0.018939
102190848	SHFM1	split hand/foot malformation (ectrodactyly) type 1	1.70059	0.766035	8.8179e-05	0.0031072
102183179	GRN	granulin precursor	1.69637	0.762448	4.3064e-23	9.2228e-21
102188739	SRGN	serglycin	1.69579	0.761959	1.5961e-12	1.5616e-10
102188998	IFI44L	interferon induced protein 44 like	1.6922	0.758899	0.00013388	0.0044722
102179454	HSP90B1	heat shock protein 90 beta family member 1	1.69059	0.757525	1.4724e-29	4.5774e-27
100860800	SPARC	secreted protein acidic and cysteine rich	1.67962	0.748138	3.1594e-31	1.0322e-28
102191558	DAB2	DAB2, clathrin adaptor protein	1.67841	0.747095	0.00018351	0.0058953
102171143	APOL3	apolipoprotein L3	1.67697	0.745853	8.674e-05	0.0030621
102173765	HYOU1	hypoxia up-regulated 1	1.67371	0.743053	0.00024984	0.0077298
102191581	NFKB2	nuclear factor kappa B subunit 2	1.67018	0.740001	1.0398e-05	0.0004597
100860840	PSMA6	proteasome subunit alpha 6	1.66876	0.738775	8.2519e-05	0.00294
102178477	ATP6V0D1	ATPase H+ transporting V0 subunit d1	1.6676	0.737774	0.00085837	0.022388
102184684	AMDHD2	amidohydrolase domain containing 2	1.66589	0.736294	0.00012683	0.0042515
102177313	CTSD	cathepsin D	1.66497	0.735496	6.4243e-11	5.6286e-09
102174490	SIRPA	signal regulatory protein alpha	1.66296	0.73375	1.3394e-08	9.0587e-07
102183732	COL5A2	collagen type V alpha 2 chain	1.65979	0.731001	5.5161e-07	3.1088e-05
102187870	ANXA4	annexin A4	1.65302	0.725105	0.00014223	0.0046944
102190564	DDOST	dolichyl-diphosphooligosaccharide--protein glycosyltransferase non-catalytic subunit	1.65035	0.722771	1.8869e-05	0.00079585
102180902	PSMB8	proteasome subunit beta 8	1.64842	0.721082	5.2153e-08	3.2744e-06
102170857	EFEMP2	EGF containing fibulin like extracellular matrix protein 2	1.64754	0.720309	0.0020354	0.046429
100860826	C3	complement C3	1.64509	0.718162	4.0361e-17	5.5568e-15
102169934	LIPA	lipase A, lysosomal acid type	1.64391	0.717133	1.2669e-08	8.6596e-07
102181442	GPX1	glutathione peroxidase 1	1.64223	0.715658	2.8237e-11	2.5315e-09
102188062	SDCBP	syndecan binding protein	1.63944	0.713204	4.8438e-10	3.874e-08
102183264	EIF5A	eukaryotic translation initiation factor 5A	1.63927	0.713056	1.1766e-08	8.158e-07
102178089	COL14A1	collagen type XIV alpha 1 chain	1.63857	0.712437	0.0021129	0.04797
102185663	HSPA5	heat shock protein family A (Hsp70) member 5	1.63641	0.710531	5.1989e-15	6.2242e-13
102187872	COL5A1	collagen alpha-1(V) chain	1.63501	0.709298	0.00018396	0.0058998
102185422	CHCHD2	coiled-coil-helix-coiled-coil-helix domain containing 2	1.63399	0.708395	0.0021047	0.04784
102168267	B2M	beta-2-microglobulin	1.63337	0.707851	1.5542e-37	6.374e-35
102172638	POSTN	periostin	1.63223	0.706844	8.5424e-07	4.6644e-05
102182670	ROBO4	roundabout guidance receptor 4	1.63025	0.70509	1.6415e-07	9.7353e-06
102171526	XRN2	5'-3' exoribonuclease 2	1.62998	0.704853	0.0005633	0.015736
102174895	VCAM1	vascular cell adhesion protein 1	1.62903	0.704014	0.0017907	0.041787
102188750	LDHB	lactate dehydrogenase B	1.62734	0.702519	1.6516e-05	0.00070121
102184364	MMP2	matrix metallopeptidase 2	1.627	0.702214	5.8201e-10	4.5976e-08
102170693	C4	complement C4-A-like	1.6269	0.702123	0.00017234	0.0055918
102176986	PGD	phosphogluconate dehydrogenase	1.62438	0.699886	2.0907e-05	0.00086475
102175326	PFN1	profilin 1	1.61937	0.695434	8.872e-15	1.0364e-12
102180638	TAP2	transporter 2, ATP binding cassette subfamily B member	1.61881	0.694935	1.1885e-06	6.3109e-05
102190843	SLC6A9	solute carrier family 6 member 9	1.61414	0.690762	1.832e-05	0.0007744
102181277	ACSL4	acyl-CoA synthetase long-chain family member 4	1.61344	0.690142	2.5073e-10	2.0653e-08
102168953	TUBB	tubulin beta class I	1.61048	0.687487	1.0652e-15	1.3688e-13
102174624	CALU	calumenin	1.60813	0.685383	3.3154e-05	0.0013176
102178827	TPM2	tropomyosin 2 (beta)	1.60663	0.684037	5.5032e-05	0.0020438
102170587	CFL1	cofilin 1	1.6037	0.681401	4.0634e-15	4.957e-13
100861316	SLC39A1	solute carrier family 39 member 1	1.59358	0.672272	6.9027e-05	0.0025199
102191096	OLFML3	olfactomedin like 3	1.59333	0.672045	0.0014768	0.035316
102171347	COL4A2	collagen type IV alpha 2 chain	1.59158	0.670458	2.4153e-18	3.816e-16
102176572	CCT3	chaperonin containing TCP1 subunit 3	1.58904	0.668155	6.3414e-05	0.0023282
102184214	CD53	CD53 molecule	1.58533	0.664785	8.1113e-05	0.0028953
102182626	LRRC59	leucine rich repeat containing 59	1.58481	0.66431	0.00090826	0.023531
100860851	HSP90AA1	heat shock protein 90 alpha family class A member 1	1.58175	0.661521	7.3176e-41	3.2056e-38
102180397	FBN1	fibrillin 1	1.57693	0.657119	8.0237e-07	4.4062e-05
100860776	RPS2	ribosomal protein S2	1.57455	0.654943	8.2041e-26	2.0671e-23
102188085	PARP14	poly(ADP-ribose) polymerase family member 14	1.57373	0.654185	9.3055e-05	0.0032671
102170380	ELOVL1	ELOVL fatty acid elongase 1	1.57251	0.653068	0.0014538	0.034852
102188573	SCARB2	scavenger receptor class B member 2	1.57156	0.652199	5.8897e-08	3.6858e-06
102190453	EIF4A1	eukaryotic translation initiation factor 4A1	1.56886	0.649719	1.0568e-07	6.4875e-06
102183747	CTSS	cathepsin S	1.5672	0.648192	2.8443e-12	2.7007e-10
102178499	ATP5F1	ATP synthase, H+ transporting, mitochondrial Fo complex subunit B1	1.56583	0.646926	0.00062968	0.017265
100861006	HSP90AB1	heat shock protein 90 alpha family class B member 1	1.56494	0.646107	1.8857e-19	3.1883e-17
102173919	RPS26	ribosomal protein S26	1.56374	0.645004	3.4029e-10	2.7559e-08
102184087	LGALS9	galectin-9	1.56304	0.644356	2.3379e-06	0.00011905
102180482	TPM4	tropomyosin 4	1.56297	0.644287	1.5229e-14	1.7472e-12
102175560	A2M	alpha-2-macroglobulin	1.56257	0.643922	3.6632e-35	1.4122e-32
102191085	COL6A1	collagen type VI alpha 1 chain	1.56251	0.643867	6.1634e-35	2.3294e-32
102182515	VIM	vimentin	1.55911	0.64072	3.8595e-25	9.299e-23
102191245	NID2	nidogen 2	1.55654	0.63834	0.0022033	0.04973
102169902	P4HB	prolyl 4-hydroxylase subunit beta	1.55493	0.636851	6.1238e-11	5.3898e-09
102183184	NR2F2	nuclear receptor subfamily 2 group F member 2	1.55132	0.633497	0.00062494	0.017184
102182324	CTSA	cathepsin A	1.5477	0.630128	9.1731e-07	4.9806e-05
102187977	PLD3	phospholipase D family member 3	1.54373	0.626425	1.1495e-06	6.1208e-05
102191195	TXNDC5	thioredoxin domain containing 5	1.54356	0.626263	0.00027492	0.0083845
102189643	S100A11	S100 calcium binding protein A11	1.5374	0.620497	6.9413e-05	0.0025202
100861238	HSPD1	heat shock protein family D (Hsp60) member 1	1.53695	0.620073	2.53e-05	0.0010245
102191378	COL6A2	collagen type VI alpha 2 chain	1.5346	0.617863	2.9043e-21	5.435e-19
102188061	ATP5E	ATP synthase, H+ transporting, mitochondrial F1 complex, epsilon subunit	1.5309	0.614376	0.0008582	0.022388
102173884	CCDC80	coiled-coil domain containing 80	1.52948	0.613041	0.00032527	0.0096455
102177379	MYADM	myeloid-associated differentiation marker	1.52093	0.604952	4.4244e-05	0.0016807
102172376	COX6A1	cytochrome c oxidase subunit 6A1, mitochondrial	1.51712	0.601331	0.00071753	0.019289
102184488	ATP5A1	ATP synthase, H+ transporting, mitochondrial F1 complex, alpha subunit 1, cardiac muscle	1.51709	0.601309	2.4565e-08	1.616e-06
100860903	RPSA	ribosomal protein SA	1.5148	0.599127	1.6413e-19	2.7996e-17
102173427	SP140	SP140 nuclear body protein	1.51222	0.59667	0.0017889	0.041787
102185545	MPP1	membrane palmitoylated protein 1	1.51028	0.594816	0.0019083	0.044209
102191004	FCER1G	Fc fragment of IgE receptor Ig	1.50775	0.592398	0.0003055	0.009172
102191183	LGMN	legumain	1.50512	0.589878	3.4864e-10	2.8118e-08
102181402	LCP1	lymphocyte cytosolic protein 1	1.50143	0.586342	2.5631e-12	2.4579e-10
102189568	CCNI	cyclin I	0.666078	-0.586237	1.0738e-05	0.00047147
102178045	CTSF	cathepsin F	0.664683	-0.589262	0.0010685	0.026851
102187204	DHDH	dihydrodiol dehydrogenase 3	0.66382	-0.591137	4.943e-10	3.9371e-08
102177576	RGS5	regulator of G-protein signaling 5	0.66269	-0.593594	5.6285e-10	4.4646e-08
102183243	UTRN	utrophin	0.662029	-0.595034	7.5046e-05	0.0026887
102173676	FMO2	flavin containing monooxygenase 2	0.659653	-0.60022	5.3437e-23	1.1319e-20
102172867	NR1D2	nuclear receptor subfamily 1 group D member 2	0.659534	-0.600481	0.00065028	0.017679
102189449	GJA5	gap junction protein alpha 5	0.659034	-0.601576	9.3338e-07	5.0395e-05
102186729	ANKS1A	ankyrin repeat and sterile alpha motif domain containing 1A	0.659007	-0.601635	0.0001041	0.0036089
102169056	MARCH6	membrane associated ring-CH-type finger 6	0.658622	-0.602477	1.9465e-05	0.00081564
102186663	ACVRL1	activin A receptor like type 1	0.658402	-0.60296	5.3717e-18	8.2832e-16
102179180	LIMCH1	LIM and calponin homology domains 1	0.658205	-0.603392	2.2559e-12	2.1741e-10
102180134	STARD13	StAR related lipid transfer domain containing 13	0.658105	-0.603609	0.0014265	0.034318
102190685	MHC I	BOLA class I histocompatibility antigen, alpha chain BL3-7-like	0.658065	-0.603697	0.0020927	0.04768
102170642	FMNL2	formin like 2	0.658012	-0.603814	0.00043676	0.012584
102188188	GIGYF1	GRB10 interacting GYF protein 1	0.656132	-0.607942	0.00080939	0.021342
102188799	TMC6	transmembrane channel like 6	0.655948	-0.608346	0.0018719	0.043426
102169974	EFNB2	ephrin B2	0.655709	-0.608872	0.00045022	0.012933
102181558	TIE1	tyrosine kinase with immunoglobulin like and EGF like domains 1	0.655668	-0.608964	2.4999e-05	0.0010166
102182065	ACSF2	acyl-CoA synthetase family member 2	0.654839	-0.610787	0.00099297	0.025283
102184104	TNFRSF21	TNF receptor superfamily member 21	0.654692	-0.611111	0.0010559	0.026605
102185996	AFF1	AF4/FMR2 family member 1	0.653365	-0.614038	0.00095627	0.024478
102176058	LYVE1	lymphatic vessel endothelial hyaluronan receptor 1	0.653221	-0.614358	8.225e-06	0.00037215
102169137	NFKBIA	NFKB inhibitor alpha	0.653055	-0.614724	2.5187e-05	0.0010221
102190414	PTGR1	prostaglandin reductase 1	0.652961	-0.614932	7.3065e-05	0.0026275
102172884	DDX39A	DExD-box helicase 39A	0.652527	-0.61589	0.00082558	0.02168
102175882	HMCN1	hemicentin 1	0.651238	-0.618743	0.00011883	0.0040113
102187047	SYNPO	synaptopodin	0.650684	-0.619972	0.00014464	0.0047575
102182328	CADM1	cell adhesion molecule 1	0.647693	-0.626619	3.5319e-06	0.00017278
102178031	CGN	cingulin	0.646727	-0.628771	3.8262e-06	0.00018346
102178774	EVL	Enah/Vasp-like	0.645396	-0.631743	0.000434	0.012542
102183005	TOM1L2	target of myb1 like 2 membrane trafficking protein	0.645062	-0.632491	0.00080302	0.021232
102187136	SAMD5	sterile alpha motif domain containing 5	0.64439	-0.633994	5.5617e-05	0.0020616
102170565	DAAM2	dishevelled associated activator of morphogenesis 2	0.642719	-0.637739	0.0011267	0.028059
102185661	SPTBN1	spectrin beta, non-erythrocytic 1	0.641042	-0.641508	6.9357e-47	3.518e-44
102191547	LOC102191547	cytochrome P450 2F3-like	0.640778	-0.642104	8.2638e-71	1.0619e-67
102175907	ALS2CL	ALS2 C-terminal like	0.638186	-0.647952	0.00067504	0.018249
102174299	NDST1	N-deacetylase and N-sulfotransferase 1	0.63549	-0.654059	2.5725e-10	2.11e-08
102169966	PLCB2	phospholipase C beta 2	0.634686	-0.655886	8.4492e-05	0.0029935
102180564	TACC1	transforming acidic coiled-coil containing protein 1	0.633173	-0.659329	6.8876e-14	7.6298e-12
102181156	ABCC3	ATP binding cassette subfamily C member 3	0.632834	-0.660101	0.00092027	0.02381
102191175	ITGB4	integrin subunit beta 4	0.632445	-0.660988	1.5832e-05	0.00067364
102172184	CEACAM1	carcinoembryonic antigen-related cell adhesion molecule 7	0.632403	-0.661083	2.714e-05	0.0010944
102188610	CD82	CD82 molecule	0.632307	-0.661303	2.9376e-10	2.3993e-08
102183077	OLFML2A	olfactomedin like 2A	0.632033	-0.661928	0.00018536	0.0059251
102175447	FKBP5	FK506 binding protein 5	0.631896	-0.662242	4.2723e-05	0.0016307
102180978	FYCO1	FYVE and coiled-coil domain containing 1	0.63006	-0.666439	7.1115e-07	3.9276e-05
102180271	CD1D	antigen-presenting glycoprotein CD1d	0.62984	-0.666942	4.302e-07	2.4606e-05
100861353	EIF4EBP2	eukaryotic translation initiation factor 4E binding protein 2	0.629763	-0.667119	0.0013043	0.031823
102172649	JADE1	jade family PHD finger 1	0.628955	-0.668972	0.0019897	0.045656
102189599	ZHX3	zinc fingers and homeoboxes 3	0.627912	-0.671367	0.0013874	0.033513
102190283	EMP2	epithelial membrane protein 2	0.626999	-0.673464	1.0066e-17	1.5158e-15
102172345	DNAJB1	DnaJ heat shock protein family (Hsp40) member B1	0.626233	-0.675228	1.1971e-05	0.00052322
102182080	CLIC5	chloride intracellular channel 5	0.625951	-0.675878	4.0017e-19	6.5925e-17
102190143	KCTD12	potassium channel tetramerization domain containing 12	0.625864	-0.67608	5.5383e-13	5.6782e-11
102178667	TJP1	tight junction protein 1	0.625504	-0.676909	6.0604e-11	5.3584e-09
102188714	CLDN18	claudin 18	0.625349	-0.677267	5.6989e-07	3.1932e-05
102175786	PRDX6	peroxiredoxin 6	0.62423	-0.679851	1.2793e-58	8.2198e-56
102187279	C1QC	complement C1q C chain	0.624052	-0.680261	2.4708e-16	3.2619e-14
102182711	PAMR1	peptidase domain containing associated with muscle regeneration 1	0.623551	-0.681421	0.00022993	0.0071483
102172807	BCAM	basal cell adhesion molecule (Lutheran blood group)	0.622337	-0.684231	9.0294e-14	9.8887e-12
102168596	PPL	periplakin	0.621689	-0.685734	2.0542e-09	1.5467e-07
102177138	MMP19	matrix metallopeptidase 19	0.620886	-0.687599	8.4642e-05	0.0029935
100861011	CYB5A	cytochrome b5	0.620389	-0.688754	0.00011517	0.0039151
102190521	SERINC5	serine incorporator 5	0.62028	-0.68901	0.0002513	0.0077625
102168656	RGS2	regulator of G-protein signaling 2	0.620058	-0.689526	0.00019846	0.0062435
102173448	ERBB3	erb-b2 receptor tyrosine kinase 3	0.619689	-0.690384	0.0005348	0.015115
102178375	SNTB1	syntrophin beta 1	0.617887	-0.694585	0.00058435	0.016277
100861303	CSF1R	colony stimulating factor 1 receptor	0.614681	-0.702091	2.7201e-13	2.8494e-11
102185782	OCLN	occludin	0.614316	-0.702947	0.00019487	0.0061703
102186925	NFATC2IP	nuclear factor of activated T-cells 2 interacting protein	0.614236	-0.703136	0.0013261	0.032273
102187960	KIAA1462	KIAA1462 ortholog	0.611117	-0.71048	5.7019e-09	4.0705e-07
102186086	WWC2	WW and C2 domain containing 2	0.611053	-0.710631	0.00031606	0.0093868
102188676	FOXO3	forkhead box O3	0.611036	-0.71067	2.6439e-05	0.0010684
102189523	SNX33	sorting nexin 33	0.610458	-0.712035	0.0001092	0.0037452
102186813	C1QB	complement C1q B chain	0.609704	-0.713819	3.9157e-29	1.198e-26
102178364	AFF3	AF4/FMR2 family member 3	0.608237	-0.717295	0.0014203	0.034263
102182133	MYZAP	myocardial zonula adherens protein	0.605642	-0.723462	3.6182e-06	0.00017656
102186573	HSD17B13	hydroxysteroid 17-beta dehydrogenase 13	0.605219	-0.724472	4.225e-05	0.001619
102170445	TEAD1	TEA domain transcription factor 1	0.604824	-0.725414	0.0012909	0.031544
102178181	TSC22D1	TSC22 domain family member 1	0.604718	-0.725666	9.2688e-09	6.473e-07
102183894	PRELP	proline and arginine rich end leucine rich repeat protein	0.604411	-0.726398	6.923e-12	6.3848e-10
102187632	AOX1	aldehyde oxidase 1	0.603811	-0.727831	1.1389e-58	7.5696e-56
102191081	ZBTB4	zinc finger and BTB domain containing 4	0.603421	-0.728763	1.1405e-08	7.9363e-07
102180396	DLL4	delta like canonical Notch ligand 4	0.602367	-0.731285	5.3675e-06	0.0002505
102189576	SLC44A2	solute carrier family 44 member 2	0.601723	-0.732829	7.4774e-19	1.2214e-16
102172428	APOL3	apolipoprotein L3	0.599958	-0.737067	8.7984e-16	1.1382e-13
102178880	ADGRA2	adhesion G protein-coupled receptor A2	0.599442	-0.738308	4.2122e-05	0.0016173
102188209	ADGRE5	adhesion G protein-coupled receptor E5	0.59928	-0.738699	1.5589e-23	3.5438e-21
102168873	AGER	advanced glycosylation end-product specific receptor	0.599064	-0.739219	8.7484e-29	2.5942e-26
102187824	CREBBP	CREB binding protein	0.596125	-0.746314	4.5443e-05	0.0017188
102190716	ITPKB	inositol-trisphosphate 3-kinase B	0.594483	-0.750293	8.6415e-10	6.7435e-08
102186068	GABBR1	gamma-aminobutyric acid type B receptor subunit 1	0.593927	-0.751643	9.5488e-05	0.0033404
102177358	ERRFI1	ERBB receptor feedback inhibitor 1	0.593061	-0.753748	2.4865e-06	0.00012579
102188640	HSPG2	heparan sulfate proteoglycan 2	0.592745	-0.754515	3.7843e-06	0.00018236
102190636	MFAP4	microfibrillar associated protein 4	0.592046	-0.756219	5.8259e-16	7.6391e-14
102177329	CYP2B4	cytochrome P450 2B4	0.591145	-0.758415	6.9949e-12	6.4203e-10
102170245	ARGLU1	arginine and glutamate rich 1	0.588295	-0.765388	2.2396e-10	1.8687e-08
102169100	TEK	TEK receptor tyrosine kinase	0.587408	-0.767564	3.2187e-12	3.0412e-10
102183937	INSIG1	insulin induced gene 1	0.587312	-0.7678	0.00084711	0.022185
102178247	FADS1	fatty acid desaturase 1	0.5861	-0.770782	0.0020029	0.045851
102168488	LIFR	leukemia inhibitory factor receptor alpha	0.585875	-0.771334	1.3758e-14	1.5976e-12
102187943	BCAM	basal cell adhesion molecule-like	0.584249	-0.775346	1.2838e-07	7.7572e-06
102175337	FRMD4B	FERM domain containing 4B	0.581893	-0.781175	0.00010815	0.0037158
102177089	TMEM100	transmembrane protein 100	0.575942	-0.796005	1.3308e-10	1.125e-08
102188615	PCDH18	protocadherin 18	0.569722	-0.811671	4.2435e-05	0.0016229
102168493	SSFA2	sperm specific antigen 2	0.564974	-0.823743	3.3116e-07	1.9226e-05
102190768	SLC16A2	solute carrier family 16 member 2	0.563996	-0.826243	0.00052371	0.014845
102184759	KIF1C	kinesin family member 1C	0.563956	-0.826345	7.9397e-18	1.205e-15
102184205	DPP4	dipeptidyl peptidase 4	0.562106	-0.831085	4.026e-09	2.9394e-07
102175042	PREX2	phosphatidylinositol-3,4,5-trisphosphate dependent Rac exchange factor 2	0.559207	-0.838547	0.00058561	0.016288
102177796	SMARCA2	SWI/SNF related, matrix associated, actin dependent regulator of chromatin, subfamily a, member 2	0.557546	-0.842838	1.8637e-13	1.9957e-11
102174015	KANK3	KN motif and ankyrin repeat domains 3	0.555066	-0.849269	2.756e-11	2.4823e-09
102185469	ADCY4	adenylate cyclase 4	0.554528	-0.850667	0.00080067	0.021199
102189131	PTPN21	protein tyrosine phosphatase, non-receptor type 21	0.553567	-0.85317	2.4034e-06	0.00012191
102170856	MYRF	myelin regulatory factor	0.552351	-0.856343	0.00095264	0.024418
102190008	SMAD7	SMAD family member 7	0.551649	-0.858179	1.7297e-07	1.0227e-05
102169716	IER3	immediate early response 3	0.551299	-0.859093	0.00082373	0.021661
102170328	PTGS1	prostaglandin-endoperoxide synthase 1	0.549477	-0.863868	3.4716e-08	2.2231e-06
102188266	TNS1	tensin 1	0.546473	-0.871777	2.7858e-63	2.6848e-60
102177438	COL27A1	collagen type XXVII alpha 1 chain	0.545744	-0.873704	2.2964e-05	0.00094578
102182460	CD48	CD48 antigen	0.545194	-0.875159	1.4709e-05	0.00063567
102171605	ALDH1A1	aldehyde dehydrogenase 1 family member A1	0.54451	-0.87697	4.7455e-66	5.0816e-63
102181317	MAFB	MAF bZIP transcription factor B	0.542628	-0.881963	1.2383e-07	7.5058e-06
102188073	CES1	liver carboxylesterase	0.54182	-0.884114	1.4892e-05	0.00064217
100861387	ALAS1	5'-aminolevulinate synthase 1	0.539647	-0.889911	1.1467e-15	1.4638e-13
102187987	KLHL24	kelch like family member 24	0.53863	-0.892633	9.4552e-08	5.8226e-06
102175553	SIPA1L2	signal induced proliferation associated 1 like 2	0.537208	-0.896448	7.8335e-06	0.00035527
102175213	UACA	uveal autoantigen with coiled-coil domains and ankyrin repeats	0.536644	-0.897963	4.7069e-06	0.00022182
102184479	PLCD1	phospholipase C delta 1	0.535632	-0.900685	9.9838e-06	0.00044238
102187695	FXYD6	FXYD domain containing ion transport regulator 6	0.535439	-0.901206	1.648e-21	3.2087e-19
102173510	SEMA3B	semaphorin 3B	0.534114	-0.904779	7.6901e-10	6.0501e-08
100860945	EPHX1	epoxide hydrolase 1	0.53114	-0.912835	1.4587e-59	1.0042e-56
102180719	PTPRF	protein tyrosine phosphatase, receptor type F	0.531081	-0.912997	9.519e-13	9.4577e-11
102170956	FAM13A	family with sequence similarity 13 member A	0.530461	-0.914681	7.7231e-06	0.00035192
102183799	FRY	FRY microtubule binding protein	0.530079	-0.915719	0.0017586	0.041136
102168874	NBL1	neuroblastoma suppressor of tumorigenicity 1	0.527095	-0.923866	0.0018722	0.043426
102185242	AQP1	aquaporin 1 (Colton blood group)	0.52601	-0.926837	1.1368e-20	2.0479e-18
102189786	SEC14L3	SEC14 like lipid binding 3	0.525175	-0.929131	5.0597e-15	6.0954e-13
102181537	PDZD2	PDZ domain containing 2	0.523959	-0.932474	4.953e-09	3.5891e-07
102169507	CYP2B11	cytochrome P450 2B11-like	0.52105	-0.940506	7.0836e-15	8.3765e-13
102191492	COL13A1	collagen type XIII alpha 1 chain	0.519158	-0.945754	1.9797e-05	0.00082772
102175278	PZP	pregnancy zone protein	0.518092	-0.94872	4.2184e-23	9.1359e-21
102184593	SPOCK2	SPARC/osteonectin, cwcv and kazal like domains proteoglycan 2	0.515981	-0.95461	1.6898e-58	1.0507e-55
102178991	STARD8	StAR related lipid transfer domain containing 8	0.51131	-0.96773	0.00064147	0.017538
102184604	CBX7	chromobox 7	0.510411	-0.97027	0.0014579	0.034909
102169079	CDC42BPG	CDC42 binding protein kinase gamma	0.510023	-0.971365	4.0389e-18	6.2783e-16
100860957	VEGFA	vascular endothelial growth factor A	0.502811	-0.991913	1.6597e-17	2.4421e-15
102190939	PTPRB	protein tyrosine phosphatase, receptor type B	0.500603	-0.998261	1.6745e-23	3.7531e-21
102183362	WSCD1	WSC domain containing 1	0.499539	-1.00133	0.00015919	0.0051743
106503998	CYP2B11	cytochrome P450 2B11-like	0.49549	-1.01307	2.2333e-05	0.00092179
102191119	VWF	von Willebrand factor	0.493688	-1.01833	3.6461e-25	8.896e-23
102179415	ULK2	unc-51 like autophagy activating kinase 2	0.49234	-1.02227	8.0798e-08	5.0076e-06
106503104	PRX	periaxin	0.491513	-1.0247	4.0156e-08	2.5545e-06
102173982	SDC3	syndecan 3	0.489772	-1.02982	5.5767e-17	7.6235e-15
102174369	TSC22D3	TSC22 domain family member 3	0.489639	-1.03021	5.4926e-12	5.1145e-10
102181250	MARCO	macrophage receptor with collagenous structure	0.487899	-1.03535	7.2516e-60	5.1768e-57
102168295	AOC3	membrane primary amine oxidase	0.486879	-1.03836	1.263e-33	4.5931e-31
102177092	MPP3	membrane palmitoylated protein 3	0.48518	-1.04341	0.00088606	0.023017
102190835	LAMA3	laminin subunit alpha 3	0.480179	-1.05836	4.3794e-08	2.7676e-06
102182684	RGS12	regulator of G-protein signaling 12	0.479519	-1.06034	0.00041107	0.011933
102185702	CYR61	cysteine rich angiogenic inducer 61	0.473781	-1.07771	2.325e-27	6.4948e-25
102169316	TMEM25	transmembrane protein 25	0.47327	-1.07926	0.0002964	0.0089709
102179091	ADGRE1	adhesion G protein-coupled receptor E1	0.47242	-1.08186	1.1564e-22	2.3463e-20
102174671	CAMK1D	calcium/calmodulin dependent protein kinase ID	0.472083	-1.08289	0.0013289	0.032302
102170077	CASZ1	castor zinc finger 1	0.469989	-1.0893	0.00012357	0.0041568
102188652	MTURN	maturin, neural progenitor differentiation regulator homolog	0.469806	-1.08986	3.2566e-07	1.8964e-05
102183684	GADD45B	growth arrest and DNA damage inducible beta	0.469489	-1.09084	0.00059295	0.016468
102190597	ANOS1	anosmin 1	0.468722	-1.0932	0.00026953	0.0082497
102169016	PRKCE	protein kinase C epsilon	0.467799	-1.09604	0.00022929	0.00714
102177948	APCDD1	APC down-regulated 1	0.467277	-1.09765	2.6911e-13	2.8345e-11
102178003	PFKFB2	6-phosphofructo-2-kinase/fructose-2,6-biphosphatase 2	0.461125	-1.11677	0.00020695	0.006486
102184600	NTN4	netrin 4	0.460434	-1.11893	0.0002238	0.0069916
102177815	STMN2	stathmin 2	0.460102	-1.11997	0.00088438	0.023005
102178091	ADM	adrenomedullin	0.459017	-1.12338	6.9671e-07	3.8589e-05
106502301	DOCK6	dedicator of cytokinesis 6	0.456579	-1.13106	0.00036057	0.010595
102173702	GSTA2	glutathione S-transferase A2	0.454354	-1.13811	6.3897e-61	5.1317e-58
102175398	TIMD4	T-cell immunoglobulin and mucin domain containing 4	0.453258	-1.1416	0.00013487	0.00449
102172599	MTR	5-methyltetrahydrofolate-homocysteine methyltransferase	0.447161	-1.16113	0.00092625	0.0239
102185291	LRP4	LDL receptor related protein 4	0.431914	-1.21118	1.2809e-08	8.6934e-07
100860905	PTGS2	prostaglandin-endoperoxide synthase 2	0.431881	-1.21129	5.5645e-14	6.2358e-12
102179550	C3AR1	complement C3a receptor 1	0.431077	-1.21398	3.0957e-10	2.5177e-08
102174685	SLC5A1	solute carrier family 5 member 1	0.430263	-1.21671	3.8885e-05	0.0015081
102190083	COL4A4	collagen type IV alpha 4 chain	0.423296	-1.24026	0.00022499	0.0070173
102175474	IER2	immediate early response 2	0.421914	-1.24498	1.5628e-23	3.5438e-21
102178994	PLAC8	placenta specific 8	0.417936	-1.25865	3.3457e-15	4.1606e-13
106502091	RXRA	retinoid X receptor alpha	0.411163	-1.28222	1.2849e-10	1.0911e-08
102181539	SYNM	synemin	0.405502	-1.30222	4.5171e-11	4.0123e-09
102186434	NFKBIZ	NFKB inhibitor zeta	0.400557	-1.31992	3.3698e-07	1.9447e-05
102186948	ADGRE1	adhesion G protein-coupled receptor E1-like	0.396986	-1.33284	9.1731e-10	7.1295e-08
102169922	CADM3	cell adhesion molecule 3	0.395863	-1.33693	9.0997e-09	6.3966e-07
102185438	NR4A1	nuclear receptor subfamily 4 group A member 1	0.395177	-1.33943	5.6416e-18	8.6303e-16
102186898	PPP1R15A	protein phosphatase 1 regulatory subunit 15A	0.39286	-1.34791	3.4471e-15	4.2591e-13
102181681	KLF9	Kruppel like factor 9	0.389965	-1.35858	0.0010334	0.026106
102187782	LOC102187782	prostaglandin F synthase 1	0.3834	-1.38308	0.00019836	0.0062435
102169556	CXCL12	C-X-C motif chemokine ligand 12	0.381731	-1.38937	1.6069e-67	1.822e-64
102188621	LTBP4	latent transforming growth factor beta binding protein 4	0.380973	-1.39224	2.2984e-79	3.4078e-76
102186699	EDNRB	endothelin receptor type B	0.380452	-1.39421	3.8048e-06	0.00018289
102184553	LOC102184553	primary amine oxidase, liver isozyme	0.380216	-1.39511	0.0001112	0.0037937
102189873	ID2	inhibitor of DNA binding 2, HLH protein	0.380178	-1.39525	6.8526e-17	9.2367e-15
102175758	CD320	CD320 molecule	0.378473	-1.40174	3.9597e-06	0.00018892
102180230	EPAS1	endothelial PAS domain protein 1	0.377346	-1.40604	0	0
106502928	APLNR	apelin receptor	0.377292	-1.40625	0.00073728	0.019737
102172370	FAM84B	family with sequence similarity 84 member B	0.374021	-1.41881	3.0402e-19	5.0517e-17
102181201	JUNB	JunB proto-oncogene, AP-1 transcription factor subunit	0.364498	-1.45602	1.3962e-18	2.2241e-16
102173685	PER1	period circadian clock 1	0.364433	-1.45627	8.1445e-16	1.0607e-13
102174060	DOC2B	double C2 domain beta	0.363543	-1.4598	9.461e-05	0.0033157
102172997	HPGD	hydroxyprostaglandin dehydrogenase 15-(NAD)	0.359955	-1.47411	3.2257e-23	7.0655e-21
102190015	PDK4	pyruvate dehydrogenase kinase 4	0.356421	-1.48835	2.6301e-08	1.7127e-06
102174571	FAM162B	family with sequence similarity 162 member B	0.351991	-1.50639	3.917e-05	0.0015154
102172960	CYP4B1	cytochrome P450 4B1-like	0.342577	-1.5455	3.9603e-184	3.8167e-180
102185423	JUN	Jun proto-oncogene, AP-1 transcription factor subunit	0.342559	-1.54557	1.2274e-30	3.8783e-28
102173560	CFD	complement factor D	0.341578	-1.54971	2.9112e-60	2.2445e-57
102170860	NRIP2	nuclear receptor interacting protein 2	0.340067	-1.55611	0.0019868	0.045656
102181810	ZNF385C	zinc finger protein 385C	0.330174	-1.5987	0.0019801	0.045653
102183627	ZFP36	ZFP36 ring finger protein	0.325873	-1.61762	2.7282e-71	3.7561e-68
102171382	TRPM2	transient receptor potential cation channel subfamily M member 2	0.324069	-1.62563	3.2074e-17	4.48e-15
102180080	DUSP1	dual specificity phosphatase 1	0.322242	-1.63378	5.4905e-23	1.1503e-20
100860816	IL1B	interleukin 1 beta	0.317483	-1.65525	9.3807e-08	5.7953e-06
102185209	SLC6A2	solute carrier family 6 member 2	0.314588	-1.66846	7.7359e-10	6.0614e-08
102181489	SLC22A5	solute carrier family 22 member 5	0.313259	-1.67457	0.00036458	0.01068
102181350	CD5L	CD5 molecule like	0.309325	-1.69281	5.1351e-28	1.4556e-25
102169808	NR4A2	nuclear receptor subfamily 4 group A member 2	0.297306	-1.74998	0.00013441	0.0044823
102186704	PKHD1L1	polycystic kidney and hepatic disease 1 (autosomal recessive)-like 1	0.296641	-1.75321	9.9742e-05	0.0034703
102172254	CD209	CD209 molecule	0.296073	-1.75598	2.937e-14	3.3106e-12
102173395	DUSP2	dual specificity phosphatase 2	0.293076	-1.77065	0.00059958	0.016629
102188309	EGR1	early growth response 1	0.292592	-1.77304	2.7948e-139	1.3468e-135
102187317	MYOZ3	myozenin 3	0.289908	-1.78633	0.00011585	0.0039315
102184228	ARMCX4	armadillo repeat containing, X-linked 4	0.285821	-1.80682	0.00221	0.049787
102171917	ACE	angiotensin-converting enzyme	0.283294	-1.81963	6.2078e-46	3.0681e-43
102185675	ABCC8	ATP binding cassette subfamily C member 8	0.282969	-1.82128	0.00092967	0.023956
102181154	CCL3	C-C motif chemokine 3	0.282027	-1.82609	1.5441e-17	2.2894e-15
102185274	COLEC11	collectin subfamily member 11	0.277035	-1.85186	7.8213e-13	7.893e-11
102187789	BTG2	BTG anti-proliferation factor 2	0.276405	-1.85515	2.7475e-44	1.2917e-41
106502927	LRRC55	leucine rich repeat containing 55	0.270813	-1.88463	1.9907e-05	0.00083053
102186680	CD5L	CD5 antigen-like	0.270772	-1.88485	6.6534e-12	6.1656e-10
102181526	WSCD2	WSC domain containing 2	0.270043	-1.88874	2.0359e-13	2.1681e-11
102190364	COL4A3	collagen type IV alpha 3 chain	0.263951	-1.92166	4.9393e-05	0.0018486
102174520	PTPRU	protein tyrosine phosphatase, receptor type U	0.261827	-1.93331	3.6922e-15	4.5329e-13
100860917	ANGPTL6	angiopoietin like 6	0.252601	-1.98507	0.00036851	0.010762
102174905	EGR2	early growth response 2	0.249621	-2.00219	8.2578e-26	2.0671e-23
102180880	CCL4	C-C motif chemokine 4	0.241334	-2.0509	2.2029e-19	3.6923e-17
102186615	CR2	complement C3d receptor 2	0.233933	-2.09584	6.6976e-80	1.0758e-76
102171520	FOS	Fos proto-oncogene, AP-1 transcription factor subunit	0.225176	-2.15088	8.8588e-137	3.4151e-133
100860746	IL10	interleukin 10	0.223686	-2.16045	3.9633e-08	2.5296e-06
102181404	SIGLEC1	sialic acid binding Ig like lectin 1	0.219628	-2.18687	1.7955e-39	7.6908e-37
102180983	CD101	CD101 molecule	0.219624	-2.18689	0.00045358	0.01301
106502297	ANGPTL6	angiopoietin-related protein 6-like	0.168577	-2.56852	0.00039795	0.011604
100860839	FOSB	FosB proto-oncogene, AP-1 transcription factor subunit	0.163718	-2.61072	1.0602e-21	2.0852e-19
106502425	EGR3	early growth response 3	0.157114	-2.67012	1.6715e-06	8.731e-05
102181105	ADH	alcohol dehydrogenase E chain	0.14497	-2.78618	7.2083e-14	7.9395e-12
102184429	PCSK1	proprotein convertase subtilisin/kexin type 1	0.141706	-2.81903	4.8167e-07	2.7306e-05
102171965	CLEC4G	C-type lectin domain family 4 member G	0.125528	-2.99392	1.9386e-31	6.4425e-29
102178465	ZBTB16	zinc finger and BTB domain containing 16	0.11054	-3.17735	2.7686e-20	4.8514e-18
100861232	TNF	tumor necrosis factor	0.109631	-3.18927	1.1697e-44	5.6365e-42
102188582	TNFSF9	tumor necrosis factor superfamily member 9	0.10165	-3.29831	1.059e-10	9.1129e-09
102170823	CYP1A1	cytochrome P450 1A1	0.041361	-4.59559	4.5355e-29	1.366e-26
