# Supplementary material for: Goats without Prion Protein Display Enhanced Proinflammatory Pulmonary Signaling and Extracellular Matrix Remodeling upon Systemic Lipopolysaccharide Challenge
Source: Front Immunol. 2017 Dec 6;8:1722. doi: 10.3389/fimmu.2017.01722 (PMC5723645; doi:10.3389/fimmu.2017.01722)
Supplement: Supplementary file 3 [file data_sheet_2.xlsx]

## Sheet: PRNP++ BP
Category	Term	Count	%	P-Value	Genes	Benjamini	-log(p-value)
GOTERM_BP_DIRECT	GO:0060337~type I interferon signaling pathway	17	0.0425	5.7926e-13	BST2, IFITM3, RSAD2, SAMHD1, OAS1, STAT1, IFI35, ISG20, IFIT3, IFNAR2, IFIT2, IFIT1, IFI27, ISG15, XAF1, MX1, IFI6	6.1639e-10	9.21014
GOTERM_BP_DIRECT	GO:0009615~response to virus	21	0.0525	4.68169e-13	BATF3, IFIH1, TNF, FGR, BST2, IFITM3, CLU, RSAD2, OAS1, CCL5, TLR8, ISG20, DDX58, PSMA2, IFIT3, IFIT2, IFNAR2, IFIT1, CFL1, MX1, DHX58	9.96289e-10	9.00161
GOTERM_BP_DIRECT	GO:0051607~defense response to virus	23	0.0575	2.04276e-11	BST2, IFITM3, PML, CXCL9, SAMHD1, RSAD2, OAS1, IFI44L, CD40, STAT1, TLR8, DDIT4, CXCL10, ISG20, IFIT3, IFNAR2, IFIT2, IFIT1, ISG15, IFIT5, MX1, DHX58, GBP1	1.44899e-08	7.83893
GOTERM_BP_DIRECT	GO:0006954~inflammatory response	34	0.085	3.13241e-11	CCL3, CCL2, TNF, NMI, S100A8, CCR1, S100A9, CXCL9, NFKB2, CXCL11, CCL5, TLR8, CXCL10, FOS, THBS1, PTX3, TNIP1, TNIP3, CSF1R, SELP, LIPA, GBP5, OLR1, SCUBE1, CHI3L1, CD5L, CD40, CCL15, S100A12, SIGLEC1, CXCL13, TBXA2R, ACOD1, AOC3	1.66644e-08	7.77821
GOTERM_BP_DIRECT	GO:0045071~negative regulation of viral genome replication	12	0.03	8.37819e-10	IFIT1, TNF, ISG15, BST2, IFITM3, LTF, RSAD2, OAS1, CCL5, MX1, TNIP1, ISG20	3.56575e-07	6.44785
GOTERM_BP_DIRECT	GO:0006955~immune response	33	0.0825	1.96436e-09	C7, PXDN, CCL3, CCL2, TNF, IFITM3, CCR1, CXCL9, OAS1, C1R, CXCL11, CCL5, FTH1, TAPBP, CXCL10, B2M, THBS1, CR2, SMAD6, IL1RN, SAMHD1, PKHD1L1, CD40, TNFSF9, CCL15, PDCD1LG2, IGSF6, SERPINB9, TNFSF10, CXCL13, CD274, CTSC, IFI6	6.96694e-07	6.15696
GOTERM_BP_DIRECT	GO:0050729~positive regulation of inflammatory response	12	0.03	6.63024e-07	CD47, CCL3, CCL2, S100A8, S100A9, TGM2, ITGA2, HSPD1, CCL5, CCL15, TNIP1, S100A12	0.000156756	3.80478
GOTERM_BP_DIRECT	GO:0045087~innate immune response	29	0.0725	5.2325e-07	IFIH1, S100A8, FGR, CLU, S100A9, PML, C1R, NFKB2, C1S, TLR8, B2M, CLEC4E, CD46, LILRA5, MX1, PTX3, DHX58, CSF1R, ZBP1, CR2, LGALS3, BST2, BPIFA1, S100A12, DDX58, IFIT5, CD209, UBB, CLEC5A	0.000159055	3.79845
GOTERM_BP_DIRECT	GO:0007155~cell adhesion	30	0.075	6.05062e-07	NRP2, CCL2, CCR1, FERMT1, EPHB4, VCAM1, CD47, DGCR2, COL12A1, CSF3R, THBS1, SELP, ADGRE1, OLR1, ICAM2, SIGLEC10, ITGA2, PTPRU, EMILIN2, SIRPA, PCDH18, JUP, VWF, LYVE1, LAMA3, ITGA8, VCAN, PDZD2, MFAP4, AOC3	0.000160934	3.79335
GOTERM_BP_DIRECT	GO:0002474~antigen processing and presentation of peptide antigen via MHC class I	8	0.02	3.60779e-06	ACE, PDIA3, TAP2, TAP1, CALR, SEC24D, TAPBP, B2M	0.000639578	3.19411
GOTERM_BP_DIRECT	GO:0032480~negative regulation of type I interferon production	8	0.02	3.60779e-06	DDX58, IFIH1, ISG15, UBA7, UBE2L6, UBB, ACOD1, DHX58	0.000639578	3.19411
GOTERM_BP_DIRECT	GO:0002576~platelet degranulation	13	0.0325	3.4454e-06	SELP, TF, PLEK, F13A1, CLU, IGF2, CD63, TIMP1, VWF, LAMP2, THBS1, CFD, SRGN	0.000666307	3.17633
GOTERM_BP_DIRECT	GO:0001525~angiogenesis	19	0.0475	3.15273e-06	PTPRB, NRP2, ACVRL1, CCL2, EPAS1, TBX4, MMP19, HSPG2, RNF213, EPHB4, GJA5, ANXA2, WARS, ANGPTL6, HMOX1, DLL4, ROBO4, HIF3A, TIE1	0.000670677	3.17349
GOTERM_BP_DIRECT	GO:0030198~extracellular matrix organization	17	0.0425	9.63039e-06	PXDN, TNF, COL13A1, SPOCK2, ICAM2, ELN, HSPG2, ITGA2, NFKB2, VCAM1, CD47, VWF, LAMA3, COL27A1, ITGA8, VCAN, THBS1	0.00146276	2.83483
GOTERM_BP_DIRECT	GO:0071222~cellular response to lipopolysaccharide	13	0.0325	9.10034e-06	TNF, CCL2, LITAF, ADAMTS13, CD40, B2M, CXCL10, CMPK2, EDNRB, CXCL16, TBXA2R, ACOD1, TNIP3	0.00148855	2.82724
GOTERM_BP_DIRECT	GO:0051603~proteolysis involved in cellular protein catabolic process	9	0.0225	1.05152e-05	PSMA2, PSMB10, PSMA1, CTSZ, PSMA6, CTSC, HSPA5, CTSB, PSMB9	0.00149065	2.82662
GOTERM_BP_DIRECT	GO:0043123~positive regulation of I-kappaB kinase/NF-kappaB signaling	15	0.0375	1.70317e-05	S100A4, TNF, BST2, LITAF, LGALS1, CD40, PRKCB, S100A12, TNFSF10, HMOX1, SHISA5, TGM2, UBD, LTF, UBB	0.00212971	2.67168
GOTERM_BP_DIRECT	GO:0030593~neutrophil chemotaxis	10	0.025	1.60934e-05	CCL3, CCL2, S100A8, LGALS3, S100A9, PIP5K1C, CSF3R, CCL5, CCL15, S100A12	0.00213815	2.66996
GOTERM_BP_DIRECT	GO:0034097~response to cytokine	9	0.0225	1.9388e-05	FOS, IFI27, OSMR, CXCL16, CD274, PML, NFKB2, STAT1, TIMP1	0.00228949	2.64026
GOTERM_BP_DIRECT	GO:0002223~stimulatory C-type lectin receptor signaling pathway	12	0.03	2.44124e-05	PSMA2, PSMB10, PSMA1, CLEC4E, PSMA6, PSME1, PSME2, CD209, ICAM2, CREBBP, UBB, PSMB9	0.00273049	2.56376
GOTERM_BP_DIRECT	GO:0035456~response to interferon-beta	5	0.0125	2.91189e-05	IFNAR2, BST2, IFITM3, XAF1, STAT1	0.0030935	2.50955
GOTERM_BP_DIRECT	GO:0001666~response to hypoxia	15	0.0375	3.57132e-05	AHCY, CCL2, ACVRL1, EPAS1, CREBBP, PML, ITGA2, PRKCB, SOD2, DDIT4, VCAM1, HSP90B1, HMOX1, HSPD1, THBS1	0.00361246	2.4422
GOTERM_BP_DIRECT	GO:0032496~response to lipopolysaccharide	14	0.035	8.86335e-05	VCAM1, SELP, FOS, IL18BP, S100A8, CXCL13, CXCL9, HSPD1, IDO1, NFKB2, CD40, CXCL11, SOD2, CXCL10	0.00853701	2.06869
GOTERM_BP_DIRECT	GO:0038061~NIK/NF-kappaB signaling	9	0.0225	0.000112514	PSMA2, PSMB10, PSMA1, PSMA6, PSME1, PSME2, NFKB2, UBB, PSMB9	0.0099272	2.00317
GOTERM_BP_DIRECT	GO:0017038~protein import	4	0.01	0.000109427	LAMP2, CLU, SNX33, GPIHBP1	0.0100739	1.9968
GOTERM_BP_DIRECT	GO:0048246~macrophage chemotaxis	5	0.0125	0.000153822	EDNRB, CCL3, CCL2, LGALS3, CCL5	0.0130089	1.88576
GOTERM_BP_DIRECT	GO:0070098~chemokine-mediated signaling pathway	9	0.0225	0.000189034	CCL3, CCL2, CXCL13, CCR1, CXCL9, CCL5, CXCL11, CCL15, CXCL10	0.0147896	1.83004
GOTERM_BP_DIRECT	GO:0071356~cellular response to tumor necrosis factor	11	0.0275	0.000188543	VCAM1, CCL3, IL18BP, CCL2, ADAMTS13, CHI3L1, SNRNP70, THBS1, CCL5, ACOD1, CCL15	0.0153145	1.8149
GOTERM_BP_DIRECT	GO:0007267~cell-cell signaling	17	0.0425	0.000216694	CCL3, BST2, FADS1, CCR1, S100A9, CXCL9, CXCL11, TNFSF9, CCL5, CCL15, CXCL10, PCSK1, TNFSF10, CXCL13, TXN, SEMA3B, ASIP	0.0163356	1.78686
GOTERM_BP_DIRECT	GO:0007165~signal transduction	46	0.115	0.000254746	CCL2, ACVRL1, LITAF, PDIA3, SPOCK2, S100A9, IGFBP6, CXCL9, CD53, CXCL11, CALCOCO1, CXCL10, CD48, STARD8, CSF3R, TIE1, MX1, CSF1R, HSP90AA1, EPAS1, LGALS1, CREBBP, MRC2, S100A11, ASIC1, CLIC1, TNFSF9, CCL15, ANXA4, STAT3, PRKCB, JUP, LYVE1, TNFSF10, PLCG1, TOM1L2, ULK2, DLL4, IGF2R, CD274, TXN, CAMK1, TXNRD1, ASIP, CLEC5A, RIN3	0.0185218	1.73232
GOTERM_BP_DIRECT	GO:0071346~cellular response to interferon-gamma	8	0.02	0.000278028	CCL3, CCL2, GBP5, ADAMTS13, CCL5, ACOD1, CCL15, GAPDH	0.019531	1.70928
GOTERM_BP_DIRECT	GO:0033209~tumor necrosis factor-mediated signaling pathway	11	0.0275	0.000334322	PSMA2, PSMB10, PSMA1, TNF, PSMA6, PSME1, PSME2, UBB, CD40, STAT1, PSMB9	0.022692	1.64413
GOTERM_BP_DIRECT	GO:0019885~antigen processing and presentation of endogenous peptide antigen via MHC class I	4	0.01	0.000370305	TAP2, TAP1, TAPBP, B2M	0.024329	1.61388
GOTERM_BP_DIRECT	GO:0048661~positive regulation of smooth muscle cell proliferation	8	0.02	0.00038336	TNF, ID2, HMOX1, TGM2, ITGA2, THBS1, CCL5, STAT1	0.0244225	1.61221
GOTERM_BP_DIRECT	GO:0006508~proteolysis	25	0.0625	0.000432755	PDIA3, ADAMTS13, SHFM1, MMP7, C1R, C1S, PCSK1, CD46, ASRGL1, LTF, FGL2, CFD, TNIP1, CTSZ, OLR1, CFB, MMP19, COLEC11, LAP3, DESI1, UBD, CTSD, CTSC, CTSB, PRSS23	0.0267275	1.57304
GOTERM_BP_DIRECT	GO:0002479~antigen processing and presentation of exogenous peptide antigen via MHC class I, TAP-dependent	8	0.02	0.000518424	PSMA2, PSMB10, PSMA1, PSMA6, PSME1, PSME2, PSMB9, B2M	0.0301876	1.52017
GOTERM_BP_DIRECT	GO:0055072~iron ion homeostasis	6	0.015	0.000504454	TF, EPAS1, HMOX1, FTL, SOD2, B2M	0.0302128	1.51981
GOTERM_BP_DIRECT	GO:0010818~T cell chemotaxis	4	0.01	0.000582607	CCL3, CXCL16, CXCL11, CXCL10	0.032962	1.48199
GOTERM_BP_DIRECT	GO:0043066~negative regulation of apoptotic process	23	0.0575	0.000672123	SMAD6, TMBIM4, PPT1, ANXA4, STAT3, SOD2, PLAC8, TIMP1, IFIT3, SERPINB9, EDNRB, HSP90B1, DUSP1, CFL1, ARF4, TGM2, LTF, HSPA5, UBB, HSPD1, THBS1, CLEC5A, CSF1R	0.0369516	1.43237
GOTERM_BP_DIRECT	GO:0051092~positive regulation of NF-kappaB transcription factor activity	11	0.0275	0.000860287	TNF, S100A8, PSMA6, CLU, S100A9, LTF, NFKB2, UBB, CD40, PRKCB, S100A12	0.0447546	1.34916
GOTERM_BP_DIRECT	GO:0002544~chronic inflammatory response	4	0.01	0.000859351	VCAM1, S100A8, CXCL13, THBS1	0.0458266	1.33888
GOTERM_BP_DIRECT	GO:0006521~regulation of cellular amino acid metabolic process	7	0.0175	0.000957681	PSMA2, PSMB10, PSMA1, PSMA6, PSME1, PSME2, PSMB9	0.0485135	1.31414

## Sheet: PRNPTerTer BP
Category	Term	Count	%	P-Value	Genes	Benjamini	-log(p-value)
GOTERM_BP_DIRECT	GO:0030574~collagen catabolic process	25	0.0443262	7.07213e-20	COL4A4, COL4A3, COL4A2, COL4A1, PEPD, COL13A1, COL3A1, MMP19, MMP7, CTSS, MMP14, MMP2, COL5A2, MMP1, COL5A1, CTSL, COL6A5, COL1A2, COL6A2, COL6A1, COL12A1, CTSD, COL1A1, CTSB, ADAM15	1.88189e-16	15.7254
GOTERM_BP_DIRECT	GO:0006954~inflammatory response	47	0.0833333	8.65152e-15	C3AR1, TNFRSF21, CCL3, CCL2, NMI, TNF, S100A8, NDST1, PTGS2, C3, CCR1, S100A9, PTGS1, NFKB2, CCL5, CXCL11, CCL4, CXCL12, IL10, TLR8, CXCL10, FOS, CCL21, IL1B, PTX3, THBS1, CSF1R, NFKBIZ, SELP, LIPA, GBP5, OLR1, ADGRE5, CHI3L1, CD5L, CD40, AGER, CCL15, LGALS9, S100A12, SIGLEC1, APOL3, TNFAIP6, AOX1, ACOD1, CAMK1D, AOC3	1.15218e-11	10.9385
GOTERM_BP_DIRECT	GO:0030198~extracellular matrix organization	33	0.0585106	3.33444e-14	TNF, SPOCK2, COL3A1, ITGB4, POSTN, NFKB2, VCAM1, COL27A1, COL6A2, COL6A1, THBS1, CYR61, COL4A4, COL4A3, COL4A2, COL4A1, COL13A1, ICAM2, FBN1, HSPG2, CCDC80, OLFML2A, NID2, SPARC, COL5A2, COL5A1, EMILIN1, VWF, COL14A1, LAMA3, COL1A2, VCAN, COL1A1	2.9543e-11	10.5295
GOTERM_BP_DIRECT	GO:0009615~response to virus	24	0.0425532	6.80057e-13	IFIH1, TNF, FGR, BST2, CYP1A1, IFITM3, CLU, RSAD2, OAS1, CCL5, CCL4, HMGA1, CXCL12, TLR8, ISG20, DDX58, PSMA2, IFIT3, IFIT2, IFIT1, CFL1, MX1, DHX58, ENO1	3.61902e-10	9.44141
GOTERM_BP_DIRECT	GO:0051603~proteolysis involved in cellular protein catabolic process	17	0.0301418	9.67284e-13	PSMB10, CTSZ, LGMN, CTSA, CTSS, PSMB8, PSMB9, PSMA2, CTSL, PSMA1, PSMA6, PSMB2, CTSC, HSPA5, CTSB, CTSH, CTSF	4.29014e-10	9.36753
GOTERM_BP_DIRECT	GO:0007155~cell adhesion	49	0.0868794	6.49487e-13	NRP2, FERMT1, POSTN, BCAM, CXCL12, KIAA1462, COL12A1, CSF3R, CEACAM1, CYR61, ADGRE1, PTPRF, ADGRE5, ICAM2, EFNB2, PTPRU, PRKCE, SIRPA, TNFAIP6, NME2, ANOS1, VCAN, COL1A1, MFAP4, EMP2, AOC3, CCL2, CCR1, ITGB4, CCL4, VCAM1, COL6A5, COL6A2, COL6A1, GPNMB, THBS1, RPSA, SELP, COL4A3, OLR1, NID2, EMILIN2, COL5A1, PCDH18, EMILIN1, VWF, LYVE1, LAMA3, PDZD2	4.32067e-10	9.36445
GOTERM_BP_DIRECT	GO:0060337~type I interferon signaling pathway	16	0.0283688	1.31544e-09	EGR1, BST2, IFITM3, RSAD2, OAS1, STAT1, PSMB8, ISG20, IFIT3, IFIT2, IFIT1, IFI27, ISG15, XAF1, MX1, IFI6	5.00055e-07	6.30098
GOTERM_BP_DIRECT	GO:0001666~response to hypoxia	25	0.0443262	1.54858e-09	EGR1, PLAT, ACVRL1, CCL2, EPAS1, CYP1A1, CRYAB, CREBBP, PML, NR4A2, POSTN, MMP14, AGER, MMP2, CXCL12, SOD2, VCAM1, HSP90B1, ADM, HMOX1, TEK, VEGFA, HSPD1, THBS1, DPP4	5.15098e-07	6.28811
GOTERM_BP_DIRECT	GO:0022617~extracellular matrix disassembly	17	0.0301418	2.01274e-09	A2M, FBN1, MMP19, HSPG2, MMP7, CTSS, MMP14, MMP2, MMP1, TIMP1, CTSL, LAMA3, HTRA1, CAPG, LCP1, ADAMTS4, ADAM15	5.95099e-07	6.22541
GOTERM_BP_DIRECT	GO:0006508~proteolysis	44	0.0780142	5.16336e-09	DPP3, PDIA3, CNDP2, C3, LGMN, SHFM1, MMP7, CTSA, C1R, C1S, MMP2, C1QC, MMP1, PCOLCE, PCSK1, HTRA1, ASRGL1, FGL2, CFD, DPP4, PLAT, CTSZ, PEPD, OLR1, CFB, MMP19, COLEC11, CTSS, MMP14, NRIP2, LAP3, CTSL, C1QB, DESI1, MYRF, CTSD, UBD, CTSC, CTSB, PRSS23, CTSH, ADAMTS4, CTSF, ADAM15	1.37397e-06	5.86202
GOTERM_BP_DIRECT	GO:0034097~response to cytokine	14	0.0248227	7.16559e-09	OSMR, COL3A1, PML, LIFR, SPARC, NFKB2, STAT1, JUNB, TIMP1, FOS, IFI27, CXCL16, JUN, DDOST	1.73342e-06	5.7611
GOTERM_BP_DIRECT	GO:0032496~response to lipopolysaccharide	23	0.0407801	1.56292e-08	TNFRSF21, SELP, S100A8, PTGS2, CYP1A1, MAOB, NFKB2, CD40, SPARC, CXCL11, S100A14, JUNB, LGALS9, SOD2, CXCL10, VCAM1, FOS, TJP1, IL18BP, ADM, JUN, HSPD1, ABCC8	3.19917e-06	5.49496
GOTERM_BP_DIRECT	GO:0001525~angiogenesis	27	0.0478723	1.55301e-08	NRP2, ACVRL1, CCL2, PTGS2, RNF213, GJA5, MMP2, ANGPTL6, WARS, HMOX1, TEK, ROBO4, PLCD1, TIE1, TMEM100, CEACAM1, PTPRB, COL4A2, EPAS1, MMP19, HSPG2, MMP14, ANXA2, JUN, DLL4, VEGFA, ADAM15	3.44378e-06	5.46296
GOTERM_BP_DIRECT	GO:0002479~antigen processing and presentation of exogenous peptide antigen via MHC class I, TAP-dependent	14	0.0248227	8.53335e-08	PSMB10, NCF2, NCF1, PSMB8, PSMB9, B2M, PSMA2, PSMA1, CD207, PSME1, PSMA6, PSME2, PSMA5, PSMB2	1.62193e-05	4.78997
GOTERM_BP_DIRECT	GO:0006955~immune response	37	0.0656028	1.10698e-07	C7, TNFRSF21, CCL3, CCL2, TNF, IL27RA, C3, IFITM3, CCR1, OAS1, C1R, CXCL11, CCL5, PNP, CCL4, CXCL12, C1QC, IL10, FTH1, TAPBP, CXCL10, B2M, CCL21, IL1B, THBS1, CR2, ADGRE5, IL1RN, PKHD1L1, CD40, CTSS, TNFSF9, CCL15, IGSF6, SERPINB9, CTSC, IFI6	1.96377e-05	4.70691
GOTERM_BP_DIRECT	GO:0045087~innate immune response	37	0.0656028	1.86647e-07	IFIH1, S100A8, FGR, S100A9, CLU, PML, C1R, NFKB2, C1S, C1QC, TLR8, B2M, MARCO, SERINC5, CLEC4E, LILRA5, FCER1G, MX1, PTX3, DHX58, TYROBP, CSF1R, ZBP1, CR2, NCF2, BST2, LGALS3, NCF1, SERPING1, AGER, S100A12, CD1D, DDX58, C1QB, CD209, CLEC5A, ADAM15	3.10413e-05	4.50806
GOTERM_BP_DIRECT	GO:0009612~response to mechanical stimulus	13	0.0230496	3.17803e-07	CCL2, COL3A1, CHI3L1, POSTN, FOSB, STAT1, MMP14, CXCL12, JUNB, BTG2, JUN, IGFBP2, THBS1	4.97443e-05	4.30326
GOTERM_BP_DIRECT	GO:0002223~stimulatory C-type lectin receptor signaling pathway	16	0.0283688	1.35676e-06	PSMB10, ICAM2, CREBBP, NFKBIA, PSMB8, PSMB9, PSMA2, PSMA1, PSMA6, CLEC4E, PSME1, PSMA5, PSME2, CD209, PSMB2, FCER1G	0.000200554	3.69777
GOTERM_BP_DIRECT	GO:0051607~defense response to virus	20	0.035461	1.62895e-06	BST2, IFITM3, PML, RSAD2, OAS1, IFI44L, CD40, STAT1, TLR8, CXCL10, ISG20, IFIT3, IFIT2, IFIT1, SERINC5, ISG15, CD207, MX1, DHX58, GBP1	0.000216709	3.66412
GOTERM_BP_DIRECT	GO:0051591~response to cAMP	11	0.0195035	1.61664e-06	FOS, DUSP1, JUN, MMP19, TEK, PER1, COL1A1, FOSB, SPARC, STAT1, JUNB	0.000226389	3.64514
GOTERM_BP_DIRECT	GO:0045071~negative regulation of viral genome replication	10	0.0177305	3.98085e-06	IFIT1, TNF, ISG15, BST2, IFITM3, RSAD2, OAS1, CCL5, MX1, ISG20	0.000504304	3.29731
GOTERM_BP_DIRECT	GO:0030593~neutrophil chemotaxis	12	0.0212766	7.69414e-06	CCL3, CCL2, S100A8, LGALS3, S100A9, FCER1G, IL1B, CSF3R, CCL5, CCL15, CCL4, S100A12	0.000930212	3.03142
GOTERM_BP_DIRECT	GO:0008015~blood circulation	10	0.0177305	1.11743e-05	COL4A3, C3AR1, ACVRL1, ADM, OLR1, DLL4, SERPING1, STAT1, CXCL12, CXCL10	0.00129199	2.88874
GOTERM_BP_DIRECT	GO:0071356~cellular response to tumor necrosis factor	15	0.0265957	1.20327e-05	ZFP36, TNFRSF21, CCL3, CCL2, CHI3L1, POSTN, CCL5, CCL15, CCL4, VCAM1, IL18BP, CCL21, COL1A1, THBS1, ACOD1	0.00133324	2.87509
GOTERM_BP_DIRECT	GO:0007568~aging	18	0.0319149	2.50998e-05	CCL2, CYP1A1, CRYAB, FADS1, COL3A1, MMP7, SERPING1, FOXO3, NFKB2, IL10, TIMP1, VCAM1, EDNRB, FOS, ADM, JUN, CTSC, IGFBP2	0.00266809	2.5738
GOTERM_BP_DIRECT	GO:0007267~cell-cell signaling	23	0.0407801	2.72301e-05	CCL3, BST2, FADS1, ADGRE5, CCR1, S100A9, EFNB2, CXCL11, CCL5, TNFSF9, CCL4, CCL15, IL10, CXCL10, TNFAIP6, PCSK1, ADM, CCL21, TXN, TEK, IL1B, SEMA3B, CYR61	0.00268012	2.57185
GOTERM_BP_DIRECT	GO:0030199~collagen fibril organization	9	0.0159574	2.84508e-05	COL14A1, COL3A1, COL1A2, COL12A1, COL1A1, SERPINH1, COL5A2, COL5A1, ANXA2	0.00270022	2.5686
GOTERM_BP_DIRECT	GO:0030335~positive regulation of cell migration	19	0.0336879	2.94927e-05	CCL3, FGR, CCR1, CCL5, MMP14, MYADM, TNFAIP6, DAB2, CXCL16, VEGFA, SDCBP, SEMA3B, COL1A1, HSPA5, THBS1, GPNMB, CTSH, CYR61, CSF1R	0.00270259	2.56822
GOTERM_BP_DIRECT	GO:0033209~tumor necrosis factor-mediated signaling pathway	15	0.0265957	2.69916e-05	PSMB10, TNFRSF21, TNF, CD40, FOXO3, STAT1, PSMB8, PSMB9, PSMA2, PSMA1, PSME1, PSMA6, PSME2, PSMA5, PSMB2	0.00275871	2.55929
GOTERM_BP_DIRECT	GO:0006521~regulation of cellular amino acid metabolic process	10	0.0177305	3.22958e-05	PSMA2, PSMB10, PSMA1, PSMA6, PSME1, PSMA5, PSME2, PSMB2, PSMB8, PSMB9	0.00286058	2.54355
GOTERM_BP_DIRECT	GO:0045454~cell redox homeostasis	12	0.0212766	3.47498e-05	GPX1, GSR, P4HB, PDIA3, NCF2, PRDX6, NCF1, TXNDC5, TXN, PDIA6, PDIA4, PRDX1	0.00297848	2.52601
GOTERM_BP_DIRECT	GO:0044344~cellular response to fibroblast growth factor stimulus	8	0.0141844	3.74493e-05	ZFP36, EGR3, CCL2, DLL4, NR4A1, POSTN, COL1A1, CCL5	0.00310936	2.50733
GOTERM_BP_DIRECT	GO:0002474~antigen processing and presentation of peptide antigen via MHC class I	8	0.0141844	3.74493e-05	ACE, PDIA3, TAP2, TAP1, CALR, SEC24D, TAPBP, B2M	0.00310936	2.50733
GOTERM_BP_DIRECT	GO:0038061~NIK/NF-kappaB signaling	11	0.0195035	4.68988e-05	PSMA2, PSMB10, PSMA1, PSMA6, PSME1, PSMA5, PSME2, PSMB2, NFKB2, PSMB8, PSMB9	0.00377469	2.42312
GOTERM_BP_DIRECT	GO:0090090~negative regulation of canonical Wnt signaling pathway	17	0.0301418	7.75959e-05	PSMB10, EGR1, IGFBP6, FOXO3, PSMB8, PSMB9, PSMA2, JADE1, PSMA1, DAB2, PSMA6, PSME1, PSME2, PSMA5, PSMB2, IGFBP2, LRP4	0.00605485	2.2179
GOTERM_BP_DIRECT	GO:0071346~cellular response to interferon-gamma	10	0.0177305	8.04246e-05	CCL3, CCL2, GBP5, CCL21, CCL5, ACOD1, CCL15, CCL4, GAPDH, LGALS9	0.00609616	2.21494
GOTERM_BP_DIRECT	GO:0071407~cellular response to organic cyclic compound	10	0.0177305	0.000106086	HSP90AB1, CCL3, TNF, CCL2, CYP1A1, LGALS1, NFKBIA, IL1B, CCL5, STAT1	0.00781131	2.10728
GOTERM_BP_DIRECT	GO:0090026~positive regulation of monocyte chemotaxis	6	0.0106383	0.000111789	CCL2, CCR1, CCL5, CXCL12, S100A14, CXCL10	0.00800798	2.09648
GOTERM_BP_DIRECT	GO:0002576~platelet degranulation	13	0.0230496	0.000119706	TF, SELP, VWF, A2M, VEGFA, CLU, SERPING1, SPARC, THBS1, CFD, CD63, SRGN, TIMP1	0.00834803	2.07842
GOTERM_BP_DIRECT	GO:0042493~response to drug	24	0.0425532	0.000144703	HSP90AA1, PTGS2, CYP1A1, SLC6A2, LGALS1, MAOB, FOSB, CALR, AQP1, STAT1, PNP, CBX7, IL10, JUNB, SOD2, B2M, FOS, TJP1, JUN, COL1A1, HSPD1, IGFBP2, THBS1, ABCC8	0.00982532	2.00765
GOTERM_BP_DIRECT	GO:0016525~negative regulation of angiogenesis	10	0.0177305	0.000157199	COL4A3, COL4A2, CCL2, TEK, PML, TIE1, SPARC, THBS1, STAT1, CXCL10	0.010404	1.9828
GOTERM_BP_DIRECT	GO:0098609~cell-cell adhesion	22	0.0390071	0.000200423	ARGLU1, HSP90AB1, FMNL2, S100A11, RPS2, STAT1, PRDX1, ANXA2, PFN1, RPS26, TJP1, CGN, PRDX6, PPL, CAPG, LRRC59, SPTBN1, SDCBP, HSPA5, DNAJB1, CEACAM1, ENO1	0.012925	1.88857
GOTERM_BP_DIRECT	GO:0042542~response to hydrogen peroxide	9	0.0159574	0.000209616	GPX1, DUSP1, CRYAB, JUN, HMOX1, COL1A1, HSPD1, STAT1, SOD2	0.0131942	1.87962
GOTERM_BP_DIRECT	GO:0000302~response to reactive oxygen species	8	0.0141844	0.000220013	GPX1, GSR, P4HB, PRDX6, GPX3, TXN, PRDX1, SOD2	0.0135245	1.86888
GOTERM_BP_DIRECT	GO:0051384~response to glucocorticoid	10	0.0177305	0.000227375	TNF, DUSP1, ADM, PTGS2, IL1RN, HSPD1, PTPRU, SPARC, IGFBP2, IL10	0.0136585	1.8646
GOTERM_BP_DIRECT	GO:0050766~positive regulation of phagocytosis	7	0.0124113	0.000277295	TNF, C3, FCER1G, IL1B, CALR, PTX3, CAMK1D	0.0162659	1.78872
GOTERM_BP_DIRECT	GO:0000165~MAPK cascade	21	0.037234	0.000343921	ZFP36, PSMB10, CCL3, TNF, CCL2, NDST1, ERBB3, ITPKB, CCL5, PSMB8, PSMB9, PSMA2, PSMA1, PSMA6, PSME1, PSMA5, PSME2, PSMB2, TEK, SPTBN1, IL1B	0.0192867	1.71474
GOTERM_BP_DIRECT	GO:0032480~negative regulation of type I interferon production	7	0.0124113	0.000337257	DDX58, IFIH1, ISG15, UBA7, UBE2L6, ACOD1, DHX58	0.0193237	1.71391
GOTERM_BP_DIRECT	GO:0006986~response to unfolded protein	8	0.0141844	0.000354956	HSP90AB1, HSP90AA1, HSPE1, HSPD1, DNAJB1, THBS1, SERPINH1, MANF	0.0194889	1.71021
GOTERM_BP_DIRECT	GO:0002548~monocyte chemotaxis	8	0.0141844	0.000354956	CCL3, CCL2, LGALS3, CCL21, CCL5, CCL15, CCL4, S100A12	0.0194889	1.71021
GOTERM_BP_DIRECT	GO:0045429~positive regulation of nitric oxide biosynthetic process	8	0.0141844	0.000412335	HSP90AB1, TNF, HSP90AA1, PTGS2, CLU, IL1B, PTX3, SOD2	0.0217098	1.66334
GOTERM_BP_DIRECT	GO:0043066~negative regulation of apoptotic process	30	0.0531915	0.000409555	IER3, NFKBIA, AQP1, IL10, TIMP1, EDNRB, DAB2, TEK, TGM2, HSPA5, THBS1, CSF1R, CYR61, EGR3, CRYAB, ANXA4, SOD2, PLAC8, IFIT3, SERPINB9, NME2, HSP90B1, DUSP1, TXNDC5, CFL1, VEGFA, HSPD1, CTSH, CLEC5A, CAMK1D	0.0220003	1.65757
GOTERM_BP_DIRECT	GO:0097067~cellular response to thyroid hormone stimulus	5	0.00886525	0.000432149	CTSL, KLF9, CTSS, CTSB, CTSH	0.0223005	1.65169
GOTERM_BP_DIRECT	GO:0070098~chemokine-mediated signaling pathway	10	0.0177305	0.000446448	CCL3, CCL2, CCL21, CCR1, CCL5, CXCL11, CXCL12, CCL15, CCL4, CXCL10	0.0225921	1.64604
GOTERM_BP_DIRECT	GO:0051436~negative regulation of ubiquitin-protein ligase activity involved in mitotic cell cycle	10	0.0177305	0.000446448	PSMA2, PSMB10, PSMA1, PSMA6, PSME1, PSMA5, PSME2, PSMB2, PSMB8, PSMB9	0.0225921	1.64604
GOTERM_BP_DIRECT	GO:0001501~skeletal system development	14	0.0248227	0.00049564	AEBP1, COL3A1, FBN1, POSTN, ZBTB16, PRDX1, COL5A2, GJA5, PRELP, COL1A2, COL12A1, VCAN, COL1A1, ADAMTS4	0.0241341	1.61737
GOTERM_BP_DIRECT	GO:0031663~lipopolysaccharide-mediated signaling pathway	7	0.0124113	0.000487302	CCL3, TNF, CCL2, NFKBIA, IL1B, CCL5, PRKCE	0.0241752	1.61663
GOTERM_BP_DIRECT	GO:0050729~positive regulation of inflammatory response	10	0.0177305	0.00054977	CCL3, CCL2, S100A8, S100A9, TGM2, HSPD1, CCL5, CCL15, CCL4, S100A12	0.0257926	1.5885
GOTERM_BP_DIRECT	GO:0010951~negative regulation of endopeptidase activity	13	0.0230496	0.000542651	COL4A3, A2M, PZP, BST2, SPOCK2, C3, SERPING1, SERPINH1, TIMP1, SERPINB9, CSTB, ANOS1, SERPINB1	0.0259197	1.58637
GOTERM_BP_DIRECT	GO:0006935~chemotaxis	13	0.0230496	0.000584626	C3AR1, CCL3, CCL2, CCR1, CCL5, CXCL11, CCL15, CXCL12, LGALS9, CXCL10, CXCL16, ANOS1, CYR61	0.0264733	1.57719
GOTERM_BP_DIRECT	GO:0048246~macrophage chemotaxis	5	0.00886525	0.000608349	EDNRB, CCL3, CCL2, LGALS3, CCL5	0.0266276	1.57467
GOTERM_BP_DIRECT	GO:0043491~protein kinase B signaling	7	0.0124113	0.000579534	CCL3, TNF, CCL2, IL1B, TMEM100, CD40, CCL5	0.0267	1.57349
GOTERM_BP_DIRECT	GO:0007165~signal transduction	59	0.10461	0.000600403	SLC44A2, ACVRL1, PDIA3, S100A9, IGFBP6, ITPKB, BCAM, CD53, CXCL11, CXCL12, CXCL10, CD48, STARD8, CSF3R, IL1B, IL15RA, TIE1, NR2F2, MX1, HSP90AA1, MPP1, MPP3, CLIC1, PRKCE, TNFAIP6, ADM, GRN, DLL4, TXN, CLEC5A, TNFRSF21, CCL2, ERBB3, SPOCK2, C3, CCL4, FAM13A, STARD13, RGS12, TEK, TYROBP, CSF1R, EPAS1, LGALS1, CREBBP, S100A11, NR4A2, NR4A1, ASIC1, SPARC, TNFSF9, ANXA4, CCL15, APOL3, LYVE1, TOM1L2, …	0.0267238	1.5731
GOTERM_BP_DIRECT	GO:2001200~positive regulation of dendritic cell differentiation	4	0.0070922	0.000621852	LGALS3, LGALS1, AGER, LGALS9	0.0267706	1.57234
GOTERM_BP_DIRECT	GO:0043615~astrocyte cell migration	4	0.0070922	0.000621852	CCL3, CCL2, MMP14, APCDD1	0.0267706	1.57234
GOTERM_BP_DIRECT	GO:0007160~cell-matrix adhesion	11	0.0195035	0.000637455	VCAM1, SIGLEC1, LYVE1, COL13A1, COL3A1, ITGB4, BCAM, NID2, CD63, EMP2, ADAM15	0.0269968	1.56869
GOTERM_BP_DIRECT	GO:0048661~positive regulation of smooth muscle cell proliferation	9	0.0159574	0.000653454	TNF, ID2, PTGS2, JUN, HMOX1, TGM2, THBS1, CCL5, STAT1	0.027232	1.56492
GOTERM_BP_DIRECT	GO:0060071~Wnt signaling pathway, planar cell polarity pathway	11	0.0195035	0.000758722	PSMA2, PSMB10, PFN1, PSMA1, PSMA6, PSME1, PSMA5, PSME2, PSMB2, PSMB8, PSMB9	0.0292651	1.53365
GOTERM_BP_DIRECT	GO:0051437~positive regulation of ubiquitin-protein ligase activity involved in regulation of mitotic cell cycle transition	10	0.0177305	0.000740802	PSMA2, PSMB10, PSMA1, PSMA6, PSME1, PSMA5, PSME2, PSMB2, PSMB8, PSMB9	0.0294369	1.53111
GOTERM_BP_DIRECT	GO:0071230~cellular response to amino acid stimulus	8	0.0141844	0.000720048	TNF, COL4A1, COL3A1, COL1A2, COL6A1, COL1A1, MMP2, COL5A2	0.029505	1.5301
GOTERM_BP_DIRECT	GO:0006457~protein folding	16	0.0283688	0.000754144	HSP90AB1, HSP90AA1, PDIA3, CRYAB, FKBP5, LTBP4, PDIA6, CCT3, PDIA4, CALR, HSP90B1, TXNDC5, TXN, HSPE1, DNAJB1, FKBP10	0.0295187	1.5299
GOTERM_BP_DIRECT	GO:0043123~positive regulation of I-kappaB kinase/NF-kappaB signaling	15	0.0265957	0.000737513	S100A4, TNF, SLC44A2, BST2, LGALS1, CD40, PRKCE, LGALS9, S100A12, APOL3, CCL21, HMOX1, TGM2, UBD, RHOC	0.0297522	1.52648
GOTERM_BP_DIRECT	GO:0050918~positive chemotaxis	7	0.0124113	0.000804182	CCL3, LGALS3, VEGFA, CCL5, GPNMB, CXCL12, CCL15	0.0305496	1.51499
GOTERM_BP_DIRECT	GO:0009611~response to wounding	9	0.0159574	0.00090906	ZFP36, VWF, LYVE1, CCL2, ADM, CYP1A1, CCR1, ITGB4, AGER	0.0339822	1.46875
GOTERM_BP_DIRECT	GO:0009409~response to cold	7	0.0124113	0.000939051	FOS, HSP90AA1, ADM, HSPD1, PLAC8, SOD2, CXCL10	0.0345984	1.46094
GOTERM_BP_DIRECT	GO:0031145~anaphase-promoting complex-dependent catabolic process	10	0.0177305	0.000982755	PSMA2, PSMB10, PSMA1, PSMA6, PSME1, PSMA5, PSME2, PSMB2, PSMB8, PSMB9	0.0356865	1.4475
GOTERM_BP_DIRECT	GO:0050715~positive regulation of cytokine secretion	6	0.0106383	0.00106924	TNF, CLEC4E, CADM1, FGR, CLEC5A, IL10	0.0377394	1.42321
GOTERM_BP_DIRECT	GO:0019885~antigen processing and presentation of endogenous peptide antigen via MHC class I	4	0.0070922	0.00106216	TAP2, TAP1, TAPBP, B2M	0.0379979	1.42024
GOTERM_BP_DIRECT	GO:1900121~negative regulation of receptor binding	4	0.0070922	0.00106216	PTPRF, ANXA2, ADAM15, B2M	0.0379979	1.42024
GOTERM_BP_DIRECT	GO:0060326~cell chemotaxis	9	0.0159574	0.00111999	VCAM1, C3AR1, CCL3, CCL2, CCL21, CCL5, CXCL12, CCL15, CXCL10	0.0389795	1.40916
GOTERM_BP_DIRECT	GO:0045766~positive regulation of angiogenesis	12	0.0212766	0.00123218	C3AR1, ACVRL1, ADM, C3, HMOX1, VEGFA, TEK, CHI3L1, IL1B, THBS1, AQP1, CTSH	0.0422504	1.37417

## Sheet: PRNP++ CC
Category	Term	Count	%	P-Value	Genes	Benjamini	-log(p-value)
GOTERM_CC_DIRECT	GO:0070062~extracellular exosome	147	0.3675	2.47227e-27	S100A4, S100A8, LTBP2, LTBP3, LTBP4, S100A9, MMP7, CD53, B2M, CD48, CD47, GSTM3, FAM49B, CD46, GP2, LILRA5, ROBO4, COL12A1, CFD, FTL, BST2, CD40, SIRPA, PDCD1LG2, PRELP, JUP, PSMA2, PSMA1, CD320, PSMA6, CSTB, SDCBP, MFAP4, BPIFB1, AHCY, FGR, FCER2, IFITM3, CLU, PPT1, ARPC5, CALR, SERPINH1, EPHB4, FTH1, TIMP1, RPS25, ANGPTL6, ACE, FOLR1, HSPE1, FGL2, SCARB2, LGALS3, SUB1, CFB, LGALS1, EFEMP1, IL1R…	8.15849e-25	24.0884
GOTERM_CC_DIRECT	GO:0005615~extracellular space	87	0.2175	7.68397e-21	S100A4, PXDN, LTBP2, S100A8, LTBP4, IGFBP6, S100A9, MMP7, CXCL11, PRDX1, CXCL10, B2M, HMOX1, GPX3, COL12A1, LTF, SEMA3B, CFD, EBI3, CTSZ, ZCCHC11, BPIFA1, SCUBE1, PKHD1L1, CLIC1, PIGR, CD40, PRELP, SLIT3, SERPINB9, IFNAR2, IL18BP, IGF2R, CFL1, CSTB, SDCBP, CTSD, SERPINB1, CTSC, VCAN, UBB, CTSB, LCP1, TF, CCL3, BPIFB1, CCL2, TNF, ADAMTS13, CLU, CXCL9, PPT1, CCL5, CALR, SERPINH1, MANF, TIMP1, VCAM1…	1.26786e-18	17.8969
GOTERM_CC_DIRECT	GO:0031012~extracellular matrix	35	0.0875	1.0444e-15	PXDN, LTBP2, LTBP3, LTBP4, S100A9, CLU, MMP7, CALR, PRDX1, RPS25, TGM2, COL12A1, HSPA5, THBS1, GAPDH, HSP90AA1, LGALS3, SLC25A6, LGALS1, MMP19, EFEMP1, HSPG2, EMILIN2, ANXA2, PRELP, JUP, VWF, HSP90B1, CFL1, ARF4, EIF4A1, CTSD, VCAN, HSPD1, MFAP4	1.09912e-13	12.959
GOTERM_CC_DIRECT	GO:0005576~extracellular region	82	0.205	1.57818e-13	NRP2, S100A8, LTBP3, F13A1, LTBP4, IGFBP6, S100A9, GABBR1, MMP7, IL4I1, CXCL11, B2M, CXCL10, ST3GAL2, ISG15, GPX3, GP2, CSF3R, LTF, COL12A1, CFD, EBI3, HSP90AA1, BPIFA1, MMP19, SIGLEC10, COLEC11, TMEM25, CD163, PRELP, SLIT3, SIGLEC1, IFNAR2, IL18BP, CTSD, VCAN, SCGB3A2, CTSB, MFAP4, GBP1, C7, TF, CCL3, BPIFB1, CCL2, TNF, CLU, ELN, CXCL9, C1R, OAS1, PPT1, C1S, CCL5, CALR, EPHB4, TIMP1, ACE, COL27A…	1.30154e-11	10.8855
GOTERM_CC_DIRECT	GO:0009986~cell surface	39	0.0975	1.21195e-10	TF, ACVRL1, TNF, PDIA3, ADAMTS13, SLC6A2, CLU, MMP7, CD53, PDIA4, CALR, SDC3, VCAM1, FOLR1, CD46, LTF, HSPA5, THBS1, CSF1R, HSP90AA1, BST2, SCUBE1, LGALS1, ITGA2, ASIC1, CD40, CD63, ANXA4, ANXA2, TNS1, IGF2R, ITGA8, CD209, NOTCH4, HSPD1, ADGRA2, CLEC5A, LRP4, AOC3	7.99885e-09	8.09697
GOTERM_CC_DIRECT	GO:0005925~focal adhesion	28	0.07	9.05109e-08	PDIA3, HACD3, FERMT1, PIP5K1C, ARPC5, CALR, TPM4, B2M, CD46, STARD8, TGM2, HSPA5, SCARB2, SNAP23, MRC2, HSPG2, ITGA2, EVL, LAP3, JUP, YWHAG, HSP90B1, TNS1, ITGA8, IGF2R, CFL1, SDCBP, LCP1	4.97809e-06	5.30294
GOTERM_CC_DIRECT	GO:0016020~membrane	84	0.21	1.13126e-07	NRP2, ACVRL1, SLC6A2, RNF213, TAPBP, SDC3, B2M, CD48, BZW1, FOS, SLC2A6, FAM49B, MGRN1, HMOX1, FTL, GBP5, HSP90AA1, BST2, ICAM2, CLIC1, SIRPA, CD163, SERPINB9, CCND1, SEC61B, CD320, PSME2, IGF2R, PARP14, CFL1, EIF4A1, SDCBP, SERPINB1, CTSC, VCAN, EMP3, KPNA2, SEC61G, XRN2, TNF, PPT1, FXYD5, CALR, TPM4, DCHS1, CORO2B, VCAM1, ACE, FOLR1, TAP2, TAP1, HSPE1, SCARB2, HSPA5, ACSL4, GAPDH, ACSL5, SLC39A…	5.33305e-06	5.27302
GOTERM_CC_DIRECT	GO:0009897~external side of plasma membrane	20	0.05	1.58954e-07	SELP, ADGRE1, TNF, FCER2, SCUBE1, CCR1, CXCL9, ITGA2, CD40, CALR, B2M, CXCL10, CD48, VCAM1, GSR, ACE, CD19, CD274, THBS1, GPIHBP1	6.55684e-06	5.18331
GOTERM_CC_DIRECT	GO:0005829~cytosol	110	0.275	8.75197e-07	S100A8, S100A9, RNF213, GSTM3, ISG15, STARD8, MX1, FTL, PKHD1L1, DDIT4, JUP, PSMA2, PSMA1, SEC61B, PSMA6, SDCBP, SEC61G, GBP1, PACS1, CCL3, IFIH1, AHCY, FGR, PFKFB2, CLU, UBA7, OAS1, PPT1, ARPC5, CALR, EPHB4, FTH1, IFI35, CMPK2, RPS25, MOV10, ASRGL1, EPAS1, SMAD6, UBE2L6, EVL, DOCK6, S100A12, PSMB9, PPA1, DDX58, PARP9, PLCG1, RGS4, NOTCH4, ARF4, POMP, HSPD1, FERMT1, PIP5K1C, NFKB2, PRDX1, WARS, F…	3.20901e-05	4.49363
GOTERM_CC_DIRECT	GO:0042470~melanosome	12	0.03	1.01148e-05	HSP90B1, HSP90AA1, AHCY, PDIA3, SDCBP, CTSD, HSPA5, CTSB, PDIA4, CD63, PRDX1, ANXA2	0.000333733	3.4766
GOTERM_CC_DIRECT	GO:0005578~proteinaceous extracellular matrix	18	0.045	6.50097e-05	PXDN, LTBP2, ADAMTS13, SPOCK2, LGALS1, LTBP4, EFEMP1, ELN, MMP19, CHI3L1, MMP7, CALR, EMILIN2, PRELP, SLIT3, TIMP1, VWF, VCAN	0.00178623	2.74806
GOTERM_CC_DIRECT	GO:0032587~ruffle membrane	10	0.025	6.09567e-05	DDX58, HSP90AA1, PLEK, FGR, IFIT5, ARF4, CFL1, FERMT1, PIP5K1C, LCP1	0.00182708	2.73824
GOTERM_CC_DIRECT	GO:0043202~lysosomal lumen	10	0.025	8.09781e-05	LAMP2, HSP90AA1, GM2A, HSPG2, CTSD, VCAN, PPT1, SCARB2, PRELP, SDC3	0.00205357	2.68749
GOTERM_CC_DIRECT	GO:0031093~platelet alpha granule lumen	8	0.02	0.00015809	VWF, F13A1, CLU, IGF2, THBS1, CFD, SRGN, TIMP1	0.00371976	2.42949
GOTERM_CC_DIRECT	GO:0005788~endoplasmic reticulum lumen	14	0.035	0.000248164	CTSZ, PDIA3, COL13A1, ADAMTS13, PDIA4, CALR, SERPINH1, B2M, HSP90B1, COL27A1, COL12A1, CTSC, HSPA5, THBS1	0.00544541	2.26397
GOTERM_CC_DIRECT	GO:0005623~cell	10	0.025	0.000282892	PDIA3, CXCL13, HK3, TXNRD1, PDIA4, CCL15, ASIP, PRDX1, FTH1, FTL	0.00547715	2.26145
GOTERM_CC_DIRECT	GO:0000502~proteasome complex	8	0.02	0.000274681	PSMA2, PSMB10, PSMA1, PSMA6, PSME1, PSME2, SHFM1, PSMB9	0.00565006	2.24795
GOTERM_CC_DIRECT	GO:0005887~integral component of plasma membrane	50	0.125	0.000502907	ACVRL1, SLC6A2, GABBR1, CD53, APCDD1, GJA5, CD48, EDNRB, CD47, SLC2A6, CD46, CSF3R, EVI2B, TIE1, ADGRE1, BST2, ICAM2, CD40, PIGR, PTPRU, TRPM2, CD163, IGSF6, IFNAR2, IGF2R, TM4SF1, CLEC5A, TNF, FCER2, CCR1, FXYD5, EPHB4, APLNR, FOLR1, TAP1, SLC39A8, CSF1R, PTPRB, SELP, OLR1, MRC2, ASIC1, CD63, ATP13A3, SLC6A9, TNFSF10, LYVE1, CD19, NOTCH4, TBXA2R	0.00917988	2.03716
GOTERM_CC_DIRECT	GO:0005886~plasma membrane	116	0.29	0.000705516	ADORA3, S100A8, SLC6A2, OSMR, S100A9, CD53, B2M, CD48, CD47, SLC2A6, CLEC4E, CLEC4G, CD46, GP2, LILRA5, CSF3R, LRRC55, EBI3, VNN2, BST2, PTPRU, CD40, SIRPA, TMEM25, PDCD1LG2, JUP, CD320, DLL4, SDCBP, ADGRA2, EMP3, CLEC5A, GBP1, FGR, LITAF, FCER2, IFITM3, FXYD6, EPHB4, ACE, FOLR1, DUSP15, CSF1R, LGALS3, CFB, IL1RN, ITGA2, CD63, PCDH18, S100A12, LYVE1, LAMP2, PLCG1, ITGA8, CD209, RGS4, CXCL16, NOTC…	0.0121832	1.91424
GOTERM_CC_DIRECT	GO:0005839~proteasome core complex	5	0.0125	0.000908598	PSMA2, PSMB10, PSMA1, PSMA6, PSMB9	0.0148868	1.8272
GOTERM_CC_DIRECT	GO:0042825~TAP complex	3	0.0075	0.00133728	TAP2, TAP1, TAPBP	0.020809	1.68175
GOTERM_CC_DIRECT	GO:0045121~membrane raft	13	0.0325	0.00158545	CD48, EDNRB, TNF, OLR1, BST2, SLC6A2, SDCBP, CTSD, PPT1, HSPD1, PGK1, SERPINH1, ANXA2	0.0235197	1.62857
GOTERM_CC_DIRECT	GO:0005764~lysosome	13	0.0325	0.00342858	CTSZ, LIPA, IL4I1, PPT1, CD63, TRPM2, ACE, DRAM2, LAMP2, CTSD, CTSC, CTSB, SCARB2	0.0443228	1.35337
GOTERM_CC_DIRECT	GO:0005737~cytoplasm	137	0.3425	0.00331152	CBX7, RNF213, B2M, ISG20, GSTM3, MX1, FTL, BST2, CD40, DDIT4, JUP, PSMA2, PSMA1, TNS1, PSMA6, PARP14, CSTB, SDCBP, CAMK1, CCL3, AHCY, LITAF, HACD3, CLU, OAS1, ARPC5, CALR, CCL5, FTH1, RPS25, CORO2B, ATN1, DUSP15, ASRGL1, HSPE1, DHX58, EPAS1, LGALS3, SMAD6, LGALS1, CNKSR3, CREBBP, IL1RN, S100A11, CHI3L1, EVL, CD5L, DOCK6, S100A12, PPA1, PSMB9, DDX58, CDC42BPG, UACA, DESI1, PARP9, NOLC1, PLCG1, RGS…	0.0445845	1.35082
GOTERM_CC_DIRECT	GO:0005783~endoplasmic reticulum	31	0.0775	0.00326711	PXDN, PDIA3, HACD3, CLU, RSAD2, OAS1, CALR, SERPINH1, MANF, TAPBP, VCAM1, FOS, HMOX1, TGM2, SEMA3B, HSPA5, THBS1, ACSL5, CTSZ, CHI3L1, VWF, IFIT2, HSP90B1, SEC61B, CD320, ITGA8, POMP, PDZD2, SNX10, AOC3, LRP5	0.0458674	1.3385

## Sheet: PRNPTerTer CC
Category	Term	Count	%	P-Value	Genes	Benjamini	-log(p-value)
GOTERM_CC_DIRECT	GO:0070062~extracellular exosome	224	39.7163	4.48148e-47	S100A4, LDHB, A2M, CADM1, S100A8, LTBP4, PGD, UTRN, PTGS1, S100A9, CD53, CCT3, AQP1, C1QC, B2M, CD48, ACTG2, HMCN1, HTRA1, LILRA5, COL12A1, CFD, FTL, PLD3, PTPRF, CRYAB, LIFR, SERPING1, CD40, SIRPA, PRELP, C1QB, NME2, CD320, TXNDC5, MDH2, CALR, DAAM2, SERPINH1, RPS26, PFN1, SERINC5, ACE, FGL2, PLAT, RPSA, PTGR1, LGALS3, CFB, GUSB, LGALS1, MAOB, IL1RN, CHI3L1, S100A11, CD5L, CD63, S100A14, LGALS9,…	1.71193e-44	43.7665
GOTERM_CC_DIRECT	GO:0031012~extracellular matrix	60	10.6383	1.59556e-31	AEBP1, LTBP4, S100A9, MMP7, POSTN, MMP2, PRDX1, MMP1, HMCN1, HTRA1, COL12A1, CYR61, HSP90AA1, SLC25A5, MMP19, MMP14, PRELP, CFL1, EIF4A1, COL1A2, CTSD, VCAN, COL1A1, MFAP4, ADAMTS4, VIM, CLU, COL3A1, CALR, PCOLCE, TUBB, COL6A5, TGM2, COL6A2, COL6A1, HSPA5, THBS1, GAPDH, PLAT, P4HB, COL4A2, COL4A1, LGALS3, LGALS1, CKAP4, FBN1, EFEMP1, HSPG2, LMNA, NID2, EMILIN2, COL5A2, COL5A1, EMILIN1, ANXA2, VWF…	3.04751e-29	28.5161
GOTERM_CC_DIRECT	GO:0005615~extracellular space	111	19.6809	2.38062e-22	S100A4, S100A8, LTBP4, S100A9, MMP7, POSTN, CXCL11, MMP2, CXCL12, C1QC, IL10, B2M, CXCL10, ACTG2, HTRA1, IL15RA, COL12A1, IL1B, CFD, SERPING1, PKHD1L1, CD40, PRELP, TNFAIP6, VEGFA, CSTB, COL1A2, ANOS1, SDCBP, COL1A1, ADAMTS4, CCL3, CCL2, ERBB3, CLU, CCL5, CALR, SERPINH1, CCL4, MANF, TIMP1, ACE, MOV10, TFF3, SRGN, PLAT, LGALS3, CFB, GUSB, LGALS1, EFEMP1, IL1RN, CHI3L1, S100A11, CD5L, CD63, LGALS9,…	3.03133e-20	19.5184
GOTERM_CC_DIRECT	GO:0005576~extracellular region	114	20.2128	7.19211e-18	A2M, S100A8, LTBP4, S100A9, MMP7, CXCL11, PNP, MMP2, CXCL12, C1QC, IL10, MMP1, B2M, CXCL10, ISG15, HTRA1, CSF3R, COL12A1, IL1B, CFD, SERPING1, COLEC11, TMEM25, PRELP, C1QB, VEGFA, COL1A2, ANOS1, COL1A1, MFAP4, GBP1, ADAMTS4, CCL3, CCL2, HSD17B13, PAMR1, CLU, IFI30, OAS1, CALR, CCL5, CCL4, CALU, TIMP1, ACE, TUBB, TEK, TFF3, SRGN, PLAT, P4HB, CFB, EFEMP2, EFEMP1, NTN4, CD5L, EMILIN2, AGER, S100A12,…	6.86846e-16	15.1631
GOTERM_CC_DIRECT	GO:0005788~endoplasmic reticulum lumen	33	5.85106	3.39385e-15	PDIA3, PTGS2, COL3A1, PDIA6, PDIA4, CALR, SERPINH1, B2M, COL27A1, COL6A2, COL6A1, COL12A1, HSPA5, THBS1, COL4A4, P4HB, COL4A3, CTSZ, COL4A2, COL4A1, CES1, COL13A1, COL5A2, COL5A1, HYOU1, HSP90B1, COL14A1, TXNDC5, COL1A2, CTSC, COL1A1, FKBP10, RCN1	2.19158e-13	12.6592
GOTERM_CC_DIRECT	GO:0005581~collagen trimer	24	4.25532	3.06774e-15	COL4A4, COL4A3, COL13A1, COL3A1, COLEC11, EMILIN2, SERPINH1, C1QC, COL5A2, MMP1, COL5A1, PCOLCE, TIMP1, EMILIN1, MARCO, C1QB, COL14A1, COL6A5, COL27A1, COL1A2, COL6A2, COL12A1, COL6A1, COL1A1	2.37477e-13	12.6244
GOTERM_CC_DIRECT	GO:0005578~proteinaceous extracellular matrix	34	6.02837	8.25288e-12	SPOCK2, LTBP4, MMP7, POSTN, CALR, MMP2, MMP1, TIMP1, CCL21, COL6A5, COL6A2, TFF3, CYR61, COL4A4, COL4A3, LGALS1, MMP19, EFEMP1, FBN1, CHI3L1, OLFML2A, SPARC, EMILIN2, COL5A2, COL5A1, EMILIN1, PRELP, VWF, COL14A1, VEGFA, COL1A2, ANOS1, VCAN, ADAMTS4	4.50369e-10	9.34643
GOTERM_CC_DIRECT	GO:0043202~lysosomal lumen	19	3.36879	6.61495e-11	HSP90AA1, GM2A, GUSB, LGMN, HSPG2, IFI30, CTSA, GYG1, CTSS, GLB1, PRELP, SDC3, PLBD2, CTSL, TXNDC5, CTSD, VCAN, SCARB2, CTSF	3.15864e-09	8.5005
GOTERM_CC_DIRECT	GO:0009986~cell surface	46	8.15603	1.03126e-09	HSP90AB1, TF, ACVRL1, TNF, PDIA3, SLC6A2, CLU, MMP7, ITGB4, CD53, PDIA4, CALR, SDC3, VCAM1, FOLR1, TEK, FCER1G, HSPA5, THBS1, DPP4, CEACAM1, TYROBP, CSF1R, PLAT, HSP90AA1, BST2, CRYAB, LGALS1, ASIC1, SPARC, CD40, CD63, ANXA4, ANXA2, CD1D, TNS1, CD209, VEGFA, HSPD1, ADGRA2, EMP2, CLEC5A, LRP4, AOC3, SLC46A2, ADAM15	4.37713e-08	7.35881
GOTERM_CC_DIRECT	GO:0016020~membrane	117	20.7447	1.17976e-09	ADCY4, LDHB, SLC6A2, UTRN, EIF5A, ITPKB, FOXO3, RNF213, B2M, TAPBP, CD48, ELOVL1, SLC2A6, LRRC59, DDOST, FTL, DDX39A, GBP5, BST2, STMN2, EFNB2, SIRPA, TACC1, SEC61B, CD320, PARP14, VEGFA, SDCBP, EMP3, DOC2B, XRN2, SEC61G, CTSA, FXYD5, CALR, CALU, RPS26, PFN1, ACE, FOLR1, PSMB2, HSPE1, SCARB2, CSF1R, RPSA, LGALS3, GUSB, CKAP4, EVL, CD5L, APOL2, PLEKHA4, HYOU1, APOL3, LYVE1, PARP9, CD209, CXCL16, H…	4.50668e-08	7.34614
GOTERM_CC_DIRECT	GO:0042470~melanosome	19	3.36879	1.3039e-09	HSP90AB1, P4HB, HSP90AA1, PDIA3, PDIA6, ATP6V1B2, PDIA4, CD63, MMP14, PRDX1, ANXA2, CALU, HSP90B1, CAPG, CTSD, SDCBP, HSPA5, CTSB, GPNMB	4.52808e-08	7.34409
GOTERM_CC_DIRECT	GO:0005604~basement membrane	15	2.65957	9.67177e-08	COL4A3, RPSA, COL4A1, EFEMP2, FBN1, CCDC80, HSPG2, NTN4, SPARC, NID2, COL5A1, ANXA2, TIMP1, HMCN1, LAMA3	3.07884e-06	5.51161
GOTERM_CC_DIRECT	GO:0005925~focal adhesion	33	5.85106	3.94493e-07	HACD3, PDIA3, VIM, FERMT1, RPS2, CALR, TPM4, B2M, PFN1, DAB2, STARD8, TEK, TGM2, SNTB1, HSPA5, CNN1, SCARB2, DPP4, P4HB, ADGRE5, EFNB2, HSPG2, EVL, MMP14, HMGA1, LAP3, HYOU1, NME2, HSP90B1, TNS1, CFL1, SDCBP, LCP1	1.1592e-05	4.93584
GOTERM_CC_DIRECT	GO:0005839~proteasome core complex	8	1.41844	1.83167e-06	PSMA2, PSMB10, PSMA1, PSMA6, PSMA5, PSMB2, PSMB8, PSMB9	4.99773e-05	4.30123
GOTERM_CC_DIRECT	GO:0005829~cytosol	143	25.3546	5.63553e-06	LDHB, A2M, S100A8, CNDP2, ATOX1, S100A9, PGD, EIF5A, ITPKB, CCT3, FOXO3, PNP, RNF213, ACTG2, GSTM3, ISG15, HTRA1, STARD8, IL1B, MX1, FTL, NCF2, NCF1, CRYAB, PKHD1L1, PSMA2, PSMA1, NME2, SEC61B, PSMA6, PSMA5, JUN, SDCBP, EMP2, SEC61G, GBP1, IFIH1, CCL3, FGR, PFKFB2, CLU, UBA7, NFKBIA, OAS1, ATP6V1B2, CALR, FTH1, CMPK2, RPS26, PFN1, MOV10, PSMB2, ASRGL1, RPSA, EPAS1, SMAD7, UBE2L6, EVL, DOCK6, PSMB…	0.000143508	3.84312
GOTERM_CC_DIRECT	GO:0000502~proteasome complex	11	1.95035	1.17484e-05	PSMA2, PSMB10, PSMA1, PSMA6, PSME1, PSMA5, PSME2, SHFM1, PSMB2, PSMB8, PSMB9	0.000280456	3.55214
GOTERM_CC_DIRECT	GO:0005783~endoplasmic reticulum	49	8.68794	1.35766e-05	PTGS2, PDIA3, PDIA6, TAPBP, ELOVL1, FOS, HMOX1, INSIG1, LRRC59, SEMA3B, TMEM100, DDOST, CTSZ, PRKCE, KIF1C, SEC61B, CD320, TXNDC5, PPP1R15A, SNX10, AOC3, HACD3, CLU, RSAD2, CTSA, OAS1, CALR, SERPINH1, MANF, CALU, VCAM1, ALOX5AP, TGM2, HSPA5, THBS1, ACSL5, TMC6, P4HB, COL4A3, CKAP4, CHI3L1, DBI, IFIT2, HYOU1, VWF, HSP90B1, SSR4, PDZD2, RCN1	0.00030503	3.51566
GOTERM_CC_DIRECT	GO:0043209~myelin sheath	17	3.01418	1.58216e-05	LDHB, HSP90AA1, PDIA3, CRYAB, SLC25A5, ATP5F1, CCT3, ATP6V1B2, PRDX1, SOD2, NME2, SERINC5, HSPA5, HSPD1, ATP5A1, TUBA1B, MDH2	0.000335715	3.47403
GOTERM_CC_DIRECT	GO:0005764~lysosome	21	3.7234	1.95963e-05	CTSZ, LIPA, LGMN, IFI30, IL4I1, CTSA, CTSS, CD63, TRPM2, CTSL, ACE, PRDX6, IL1B, CTSD, CTSC, SCARB2, CTSB, CTSH, DRAM1, FYCO1, CTSF	0.000393915	3.4046
GOTERM_CC_DIRECT	GO:0031093~platelet alpha granule lumen	10	1.77305	3.74348e-05	VWF, A2M, VEGFA, CLU, SERPING1, SPARC, THBS1, CFD, SRGN, TIMP1	0.000714762	3.14584
GOTERM_CC_DIRECT	GO:0005913~cell-cell adherens junction	25	4.43262	5.4093e-05	ARGLU1, HSP90AB1, FMNL2, CADM3, CADM1, SMAD7, S100A11, CLIC1, RPS2, STAT1, PRDX1, ANXA2, PFN1, RPS26, TJP1, CGN, PRDX6, PPL, CAPG, LRRC59, SDCBP, SPTBN1, HSPA5, DNAJB1, ENO1	0.000983521	3.00722
GOTERM_CC_DIRECT	GO:0072562~blood microparticle	16	2.83688	6.15767e-05	TF, A2M, PZP, CFB, C3, CLU, SERPING1, C1R, CD5L, C1S, CLIC1, C1QC, PFN1, C1QB, ACTG2, SDCBP	0.00106866	2.97116
GOTERM_CC_DIRECT	GO:0034663~endoplasmic reticulum chaperone complex	5	0.886525	0.00023351	HYOU1, P4HB, HSP90B1, PDIA6, HSPA5	0.00371023	2.4306
GOTERM_CC_DIRECT	GO:0005623~cell	12	2.12766	0.000224367	P4HB, PDIA3, PRDX6, CCL21, TXNDC5, HK3, SLC41A1, PDIA4, CCL15, PRDX1, FTH1, FTL	0.00371993	2.42947
GOTERM_CC_DIRECT	GO:0005886~plasma membrane	160	28.3688	0.000386457	ADCY4, CADM3, SLC44A2, OCLN, CADM1, S100A8, OSMR, SLC6A2, S100A9, UTRN, CD53, CCT3, AQP1, MMP2, B2M, CD48, MARCO, SLC2A6, DAB2, CLEC4E, HTRA1, CLEC4G, LILRA5, CSF3R, IL15RA, LRRC55, PTPRF, BST2, EFNB2, LIFR, PTPRU, CD40, TMEM25, SIRPA, CD320, DLL4, SDCBP, ANOS1, ADGRA2, DOC2B, EMP3, EMP2, CLEC5A, MDH2, GBP1, C3AR1, FGR, ERBB3, IFITM3, ITGB4, NFKBIA, IFI30, ATP6V1B2, FXYD6, ACE, SERINC5, FOLR1, PP…	0.0058888	2.22997
GOTERM_CC_DIRECT	GO:0005587~collagen type IV trimer	4	0.70922	0.000519035	COL4A4, COL4A3, COL4A2, COL4A1	0.00731838	2.13558
GOTERM_CC_DIRECT	GO:0005887~integral component of plasma membrane	66	11.7021	0.000509304	CADM3, ACVRL1, IL27RA, CADM1, SLC6A2, SLC5A1, GABBR1, BCAM, CD53, AQP1, APCDD1, GJA5, CD48, MARCO, EDNRB, SLC2A6, CSF3R, TIE1, SLC22A5, CEACAM1, ADGRE1, MPP1, BST2, PTPRF, SLC25A5, ICAM2, ADGRE5, MPP3, EFNB2, LIFR, CD40, PIGR, PTPRU, MMP14, TRPM2, CD163, IGSF6, CD82, TM4SF1, CLEC5A, TNFRSF21, C3AR1, TNF, ERBB3, CCR1, FXYD5, APLNR, FOLR1, TAP1, TEK, SLC39A8, FCER1G, GPNMB, TYROBP, CSF1R, PTPRB, SE…	0.00745682	2.12745
GOTERM_CC_DIRECT	GO:0045121~membrane raft	17	3.01418	0.00056988	LDHB, TNF, OLR1, BST2, SLC6A2, SERPINH1, MYADM, ANXA2, CD48, EDNRB, TEK, SDCBP, CTSD, HSPD1, PGK1, EMP2, DPP4	0.00774684	2.11088
GOTERM_CC_DIRECT	GO:0009897~external side of plasma membrane	17	3.01418	0.000815302	SELP, P4HB, ADGRE1, TNF, CCR1, BCAM, CD40, CALR, CXCL12, B2M, CXCL10, VCAM1, CD48, GSR, ACE, FCER1G, THBS1	0.0106864	1.97117
GOTERM_CC_DIRECT	GO:0005789~endoplasmic reticulum membrane	44	7.80142	0.00097841	PTGS2, FKBP5, PTGS1, EIF5A, RSAD2, PDIA6, TLR8, TAPBP, CALU, ELOVL1, FOLR1, ALOX5AP, TAP2, FMO2, HMOX1, TAP1, LRRC59, INSIG1, IL15RA, HSPA5, MX1, ACSL4, DDOST, SEC24D, ACSL5, SLC39A1, PLD3, TMC6, CYP1A1, FADS1, CKAP4, EPHX1, CYB5A, CD1D, CYP4B1, APOL2, HSP90B1, SEC61B, MYRF, SDCBP, CYP4F3, FKBP10, PPP1R15A, SEC61G	0.01199	1.92118
GOTERM_CC_DIRECT	GO:0005737~cytoplasm	193	34.2199	0.000951272	LDHB, ADCY4, PTGS2, CNDP2, UTRN, PTGS1, EIF5A, PTPN21, POSTN, CCT3, FOXO3, AQP1, PNP, RNF213, CBX7, IL10, ISG20, B2M, ACTG2, GSTM3, EIF4EBP2, MX1, FTL, DDX39A, NCF2, BST2, CRYAB, STMN2, NCF1, CD40, TACC1, PSMA2, PSMA1, NME2, TNS1, PSMA6, PSMA5, PARP14, VEGFA, CSTB, SDCBP, DOC2B, EMP2, CCL3, HACD3, CLU, NFKBIA, IFI30, OAS1, CCL5, CALR, FTH1, RPS26, PFN1, TUBB, PSMB2, TEK, CASZ1, ASRGL1, TFF3, HSPE…	0.0120455	1.91918
GOTERM_CC_DIRECT	GO:0005856~cytoskeleton	24	4.25532	0.00101794	S100A8, FGR, CKAP4, UTRN, VIM, S100A9, PTPN21, EVL, CCT3, PRKCE, COTL1, PNP, TPM4, S100A12, PFN1, TUBB, UACA, TNS1, PPL, FRMD4B, TEK, SNTB1, SDCBP, CNN1	0.0120842	1.91778
GOTERM_CC_DIRECT	GO:0042383~sarcolemma	10	1.77305	0.00108498	VCAM1, DES, UTRN, SNTB1, COL6A2, COL6A1, SYNM, AQP1, ABCC8, ANXA2	0.0124877	1.90352
GOTERM_CC_DIRECT	GO:0071682~endocytic vesicle lumen	5	0.886525	0.0011412	HYOU1, HSP90B1, HSP90AA1, SPARC, CALR	0.0127471	1.89459
GOTERM_CC_DIRECT	GO:0019773~proteasome core complex, alpha-subunit complex	4	0.70922	0.00138858	PSMA2, PSMA1, PSMA6, PSMA5	0.0150515	1.82242
GOTERM_CC_DIRECT	GO:0042825~TAP complex	3	0.531915	0.00270195	TAP2, TAP1, TAPBP	0.0283013	1.54819
GOTERM_CC_DIRECT	GO:0005753~mitochondrial proton-transporting ATP synthase complex	5	0.886525	0.00332765	ATP5E, ATP5F1, ATP5A1, ATP5I, ATP5G3	0.0338276	1.47073
GOTERM_CC_DIRECT	GO:0016324~apical plasma membrane	19	3.36879	0.00352484	HSP90AB1, TF, OCLN, HSP90AA1, BST2, ERBB3, OSMR, SLC5A1, AQP1, TJP1, FOLR1, TEK, S100G, SLC22A5, IGFBP2, ATP6V0D1, EMP2, CEACAM1, DPP4	0.0348739	1.4575
GOTERM_CC_DIRECT	GO:1903561~extracellular vesicle	7	1.24113	0.00388907	OLFML3, EFEMP2, COL6A2, SDCBP, COL12A1, PRELP, CTSF	0.037448	1.42657
GOTERM_CC_DIRECT	GO:0031090~organelle membrane	9	1.59574	0.00489107	CYP1A1, PTGS2, FMO2, LRRC59, PTGS1, SLC39A8, EPHX1, CYP4F3, CYP4B1	0.045745	1.33966
GOTERM_CC_DIRECT	GO:0036021~endolysosome lumen	3	0.531915	0.00529524	CTSL, CTSS, CTSB	0.0482637	1.31638

## Sheet: PRNP++ MF
Category	Term	Count	%	P-Value	Genes	Benjamini	-log(p-value)
GOTERM_MF_DIRECT	GO:0005515~protein binding	243	0.6075	5.18691e-07	S100A4, LTBP2, S100A8, LTBP4, S100A9, CD53, B2M, CD48, CD47, ISG15, CLEC4G, CD46, S100A2, FTL, GBP5, PTPRU, CD40, TMEM25, JUP, CAMK1, LRCH4, ADGRA2, AHCY, FCER2, PFKFB2, ELN, UBA7, PPT1, OAS1, CALR, EPHB4, IFI35, RPS25, MOV10, ATN1, DUSP15, DHX58, LGALS3, SUB1, FAM111B, SMAD6, LGALS1, CNKSR3, IL1RN, CREBBP, S100A11, UBE2L6, CD63, MYOZ3, EMILIN2, S100A12, CDC42BPG, NOLC1, PARP9, CD209, NOTCH4, ARF…	0.000321537	3.49277
GOTERM_MF_DIRECT	GO:0005509~calcium ion binding	38	0.095	1.75134e-06	S100A4, MEGF8, S100A8, LTBP2, ADAMTS13, LTBP3, SPOCK2, LTBP4, S100A9, C1R, C1S, CALR, TPM4, DCHS1, HSPA5, THBS1, S100A2, ADGRE1, SCUBE1, MMP19, EFEMP1, S100A11, HSPG2, ANXA4, TRPM2, ANXA2, S100A12, SLIT3, PCDH18, HSP90B1, PLCG1, DLL4, PLSCR2, NOTCH4, VCAN, LCP1, LRP4, AOC3	0.00054277	3.26538
GOTERM_MF_DIRECT	GO:0001948~glycoprotein binding	10	0.025	1.2762e-05	SELP, VWF, HSP90AA1, LGALS1, IGF2R, SDCBP, HSPA5, CALR, THBS1, B2M	0.00197617	2.70417
GOTERM_MF_DIRECT	GO:0008009~chemokine activity	9	0.0225	1.11969e-05	CCL3, CCL2, CXCL13, CXCL16, CXCL9, CCL5, CXCL11, CCL15, CXCL10	0.00231136	2.63613
GOTERM_MF_DIRECT	GO:0042802~identical protein binding	36	0.09	2.82639e-05	S100A4, CCL3, AHCY, NMI, TNF, ZBTB16, C1S, PRDX1, B2M, GSTM3, ALAS1, THBS1, PTX3, TNIP1, GAPDH, S100A2, FTL, HSP90AA1, GBP5, SCUBE1, SMAD6, STAT1, ANXA4, STAT3, SOD2, DDX58, IFIT3, VWF, DESI1, PSME2, IGF2R, SDCBP, CTSC, SNX33, LCP1, GBP1	0.00349864	2.4561
GOTERM_MF_DIRECT	GO:0008201~heparin binding	14	0.035	6.02124e-05	NRP2, SELP, CCL2, LTBP2, COL13A1, MMP7, CXCL11, CCL15, PRELP, SLIT3, CXCL10, CXCL13, LTF, THBS1	0.00620281	2.20741
GOTERM_MF_DIRECT	GO:0048248~CXCR3 chemokine receptor binding	4	0.01	0.000105202	CXCL13, CXCL9, CXCL11, CXCL10	0.0092751	2.03268
GOTERM_MF_DIRECT	GO:0030246~carbohydrate binding	15	0.0375	0.000127393	SELP, LGALS3, OLR1, FCER2, MRC2, CHI3L1, SIGLEC10, CALR, SIGLEC1, DGCR2, CLEC4E, CD209, VCAN, ADGRL2, CLEC5A	0.00982502	2.00767
GOTERM_MF_DIRECT	GO:0003725~double-stranded RNA binding	8	0.02	0.000392427	DDX58, IFIH1, EIF4A1, OAS1, HSPD1, TUBA1B, DHX58, TLR8	0.0240415	1.61904
GOTERM_MF_DIRECT	GO:0004872~receptor activity	15	0.0375	0.00036219	NRP2, PKHD1L1, CD40, TLR8, CD48, APLNR, LYVE1, CLEC4E, FOLR1, CD46, IGF2R, NOTCH4, ROBO4, CSF3R, SCARB2	0.0246466	1.60824
GOTERM_MF_DIRECT	GO:0031730~CCR5 chemokine receptor binding	4	0.01	0.000560487	CCL3, CCL5, STAT1, STAT3	0.0311059	1.50716

## Sheet: PRNPTerTer MF
Category	Term	Count	%	P-Value	Genes	Benjamini	-log(p-value)
GOTERM_MF_DIRECT	GO:0005201~extracellular matrix structural constituent	17	3.01418	2.2097951034831028E-10	COL4A4, COL4A3, COL4A2, COL4A1, EFEMP2, COL3A1, FBN1, CHI3L1, COL5A2, COL5A1, PRELP, COL14A1, COL27A1, COL1A2, ANOS1, VCAN, COL1A1	1.73248e-07	6.76133
GOTERM_MF_DIRECT	GO:0005178~integrin binding	17	3.01418	2.0159976969264575E-7	COL4A3, P4HB, LTBP4, ICAM2, UTRN, COL3A1, FBN1, CALR, MMP14, COL5A1, VCAM1, VWF, THBS1, GPNMB, EMP2, CYR61, ADAM15	5.26834e-05	4.27833
GOTERM_MF_DIRECT	GO:0008201~heparin binding	21	3.7234	1.819044652073457E-7	NRP2, SELP, CCL2, PTPRF, COL13A1, FBN1, CCDC80, MMP7, POSTN, CXCL11, AGER, CCL15, COL5A1, PCOLCE, PRELP, CXCL10, VEGFA, ANOS1, THBS1, GPNMB, CYR61	7.1304e-05	4.14689
GOTERM_MF_DIRECT	GO:0005515~protein binding	337	59.7518	3.7129448777190436E-7	S100A4, LDHB, ADCY4, A2M, CADM1, S100A8, PTGS2, LTBP4, UTRN, S100A9, PTPN21, POSTN, CD53, CCT3, AQP1, B2M, CD48, ISG15, CLEC4G, INSIG1, FTL, PLD3, GBP5, NCF2, CYP1A1, CRYAB, NCF1, RXRA, EFNB2, LIFR, ZHX3, SERPING1, CD40, PTPRU, TMEM25, C1QB, NME2, CGN, JUN, TXNDC5, VEGFA, ADGRA2, ADAMTS4, ERBB3, PFKFB2, UBA7, NFKBIA, IFI30, CHCHD2, OAS1, CALR, CALU, RPS26, PFN1, MOV10, FCER1G, DHX58, TYROBP, PLAT…	7.27711e-05	4.13804
GOTERM_MF_DIRECT	GO:0001948~glycoprotein binding	13	2.30496	8.228936277660539E-7	HSP90AB1, PLAT, SELP, HSP90AA1, LGALS1, VIM, CTSA, CALR, B2M, VWF, SDCBP, HSPA5, THBS1	0.000129021	3.88934
GOTERM_MF_DIRECT	GO:0004298~threonine-type endopeptidase activity	8	1.41844	2.500567032360135E-6	PSMA2, PSMB10, PSMA1, PSMA6, PSMA5, PSMB2, PSMB8, PSMB9	0.000280025	3.5528
GOTERM_MF_DIRECT	GO:0004252~serine-type endopeptidase activity	25	4.43262	2.228298228256043E-6	C3, PAMR1, MMP7, C1R, C1S, C1QC, MMP2, MMP1, PCSK1, HTRA1, CFD, DPP4, PLAT, CFB, MMP19, CTSS, COLEC11, MMP14, CTSL, C1QB, CTSD, CTSC, CTSB, PRSS23, CTSH	0.000291122	3.53592
GOTERM_MF_DIRECT	GO:0048407~platelet-derived growth factor binding	6	1.06383	1.2601682194242316E-5	COL4A1, COL3A1, COL1A2, COL6A1, COL1A1, COL5A1	0.00123421	2.90861
GOTERM_MF_DIRECT	GO:0005518~collagen binding	11	1.95035	1.7591538715983323E-5	CTSL, VWF, COL14A1, SMAD7, NID2, CTSS, SPARC, CTSB, SERPINH1, PCOLCE, SRGN	0.00125302	2.90204
GOTERM_MF_DIRECT	GO:0019838~growth factor binding	8	1.41844	1.617512354325219E-5	NRP2, A2M, DUSP1, OSMR, ERBB3, TEK, LIFR, SDCBP	0.00126734	2.89711
GOTERM_MF_DIRECT	GO:0008009~chemokine activity	10	1.77305	2.0594936918096603E-5	CCL3, CCL2, CCL21, CXCL16, CCL5, CXCL11, CXCL12, CCL15, CCL4, CXCL10	0.00134464	2.87139
GOTERM_MF_DIRECT	GO:0042802~identical protein binding	47	8.33333	1.5544020093637118E-5	S100A4, LDHB, CCL3, CLDN18, NMI, TNF, ERBB3, VIM, NFKBIA, ZBTB16, C1S, CCL4, PRDX1, B2M, GSTM3, ALAS1, DES, PTX3, THBS1, GAPDH, DPP4, TYROBP, ALS2CL, FTL, DDX39A, HSP90AA1, GBP5, CRYAB, STAT1, AGER, ANXA4, EMILIN1, SOD2, DDX58, IFIT3, VWF, DESI1, PSME2, JUN, VEGFA, COL1A2, SDCBP, CTSC, COL1A1, SNX33, LCP1, GBP1	0.00135315	2.86865
GOTERM_MF_DIRECT	GO:0005509~calcium ion binding	45	7.97872	2.4316260303176274E-5	S100A4, S100A8, SPOCK2, LTBP4, PAMR1, S100A9, C1R, C1S, CALR, TPM4, MMP1, CALU, HMCN1, PLCD1, HSPA5, THBS1, PLCB2, ADGRE1, ADGRE5, EFEMP2, MMP19, EFEMP1, FBN1, S100A11, HSPG2, NID2, SPARC, MMP14, S100A14, ANXA4, TRPM2, ANXA2, S100A12, PCDH18, HSP90B1, PLSCR2, DLL4, S100G, VCAN, DOC2B, FKBP10, LCP1, RCN1, LRP4, AOC3	0.0014654	2.83404
GOTERM_MF_DIRECT	GO:0003779~actin binding	23	4.07801	8.631659888207083E-5	S100A4, FMNL2, MARCKSL1, UTRN, EVL, TPM2, MYOZ3, COTL1, FXYD5, DAAM2, PFN1, ACE, TNS1, CGN, LIMCH1, CAPG, SNTB1, SPTBN1, CNN1, CEACAM1, LCP1, GBP1, SYNPO	0.00482227	2.31675
GOTERM_MF_DIRECT	GO:0004197~cysteine-type endopeptidase activity	10	1.77305	1.239171348430989E-4	CTSL, CTSZ, PDIA3, LGMN, CTSD, CTSC, CTSS, CTSB, CTSH, CTSF	0.00645621	2.19002
GOTERM_MF_DIRECT	GO:0003725~double-stranded RNA binding	10	1.77305	1.239171348430989E-4	DDX58, HSP90AB1, IFIH1, VIM, EIF4A1, OAS1, HSPD1, TUBA1B, DHX58, TLR8	0.00645621	2.19002
GOTERM_MF_DIRECT	GO:0042056~chemoattractant activity	7	1.24113	1.6865289824572017E-4	CCL3, LGALS3, VEGFA, CCL5, GPNMB, CXCL12, CCL15	0.00823063	2.08457
GOTERM_MF_DIRECT	GO:0043394~proteoglycan binding	5	0.886525	2.796155646513442E-4	CTSL, CTSS, CTSB, THBS1, COL5A1	0.0128142	1.89231
GOTERM_MF_DIRECT	GO:0030023~extracellular matrix constituent conferring elasticity	4	0.70922	3.0516366049078647E-4	COL4A1, FBN1, EMILIN2, EMILIN1	0.0132056	1.87924
GOTERM_MF_DIRECT	GO:0098641~cadherin binding involved in cell-cell adhesion	22	3.90071	4.120360530387866E-4	ARGLU1, HSP90AB1, FMNL2, S100A11, CLIC1, RPS2, STAT1, PRDX1, ANXA2, PFN1, RPS26, TJP1, CGN, PRDX6, PPL, CAPG, LRRC59, SDCBP, SPTBN1, HSPA5, DNAJB1, ENO1	0.0168616	1.7731
GOTERM_MF_DIRECT	GO:0019899~enzyme binding	24	4.25532	4.3610427171491753E-4	ZFP36, P4HB, A2M, PTGS2, HACD3, CYP1A1, RXRA, NFKBIA, CYB5A, CD40, PRKCE, RPS2, STAT1, MARCH6, COTL1, HMGA1, LGALS9, NME2, GSTM3, JUN, HMOX1, HSPA5, SCARB2, GBP1	0.0169537	1.77074
GOTERM_MF_DIRECT	GO:0004872~receptor activity	18	3.19149	5.980998524585508E-4	NRP2, CADM3, CADM1, ITGB4, PKHD1L1, CD40, AGER, TLR8, CD1D, CD48, APLNR, LYVE1, CLEC4E, FOLR1, TEK, ROBO4, CSF3R, SCARB2	0.0220881	1.65584
GOTERM_MF_DIRECT	GO:0051082~unfolded protein binding	12	2.12766	7.572689895010888E-4	HSP90AB1, HSP90B1, HSP90AA1, CRYAB, HSPE1, HSPD1, HSPA5, CCT3, DNAJB1, CALR, SERPINH1, TAPBP	0.0266354	1.57454
GOTERM_MF_DIRECT	GO:0043236~laminin binding	6	1.06383	0.0010018448229859656	RPSA, LGALS3, LGALS1, BCAM, CTSS, THBS1	0.0335899	1.47379
GOTERM_MF_DIRECT	GO:0050840~extracellular matrix binding	6	1.06383	0.0012082914598200384	SPOCK2, VEGFA, OLFML2A, SPARC, THBS1, CYR61	0.0372052	1.4294
GOTERM_MF_DIRECT	GO:0008234~cysteine-type peptidase activity	7	1.24113	0.0011695982368348779	CTSL, CTSZ, CTSC, CTSS, CTSB, CTSH, CTSF	0.0375077	1.42588
GOTERM_MF_DIRECT	GO:0031730~CCR5 chemokine receptor binding	4	0.70922	0.0015906779953352127	CCL3, CCL5, STAT1, CCL4	0.0468693	1.32911
GOTERM_MF_DIRECT	GO:0042379~chemokine receptor binding	4	0.70922	0.0015906779953352127	CCL21, CCL5, CXCL12, S100A14	0.0468693	1.32911
GOTERM_MF_DIRECT	GO:0004180~carboxypeptidase activity	5	0.886525	0.001732297320158018	AEBP1, ACE, CNDP2, CPXM1, CTSA	0.0490981	1.30894
