# Supplementary material for: Goats without Prion Protein Display Enhanced Proinflammatory Pulmonary Signaling and Extracellular Matrix Remodeling upon Systemic Lipopolysaccharide Challenge
Source: Front Immunol. 2017 Dec 6;8:1722. doi: 10.3389/fimmu.2017.01722 (PMC5723645; doi:10.3389/fimmu.2017.01722)
Supplement: Supplementary file 4 [file data_sheet_3.xlsx]

## Sheet: PRNP++ LPS
Canonical Pathways
Ingenuity Canonical Pathways	-log(p-value)	Ratio	Molecules
Interferon Signaling	10.5	0.306	OAS1,IFIT1,STAT1,IFNAR2,IFIT3,ISG15,IFI35,MX1,IFI6,IFITM3,TAP1
Granulocyte Adhesion and Diapedesis	8.91	0.106	CXCL9,ICAM2,CCL3,CCL5,CXCL10,ITGA2,CSF3R,VCAM1,CXCL11,MMP7,IL1RN,SELP,MMP19,CXCL13,TNF,CCL15,CCL2,CXCL16,SDC3
Pathogenesis of Multiple Sclerosis	8.48	0.667	CXCL11,CXCL9,CCL3,CCL5,CXCL10,CCR1
Activation of IRF by Cytosolic Pattern Recognition Receptors	7.65	0.175	NFKB2,DHX58,STAT1,TNF,ISG15,IFIH1,DDX58,CREBBP,ZBP1,IFIT2,CD40
Agranulocyte Adhesion and Diapedesis	7.65	0.0942	CXCL9,ICAM2,CCL3,CCL5,CXCL10,ITGA2,VCAM1,CXCL11,MMP7,IL1RN,SELP,MMP19,CXCL13,TNF,CCL15,CCL2,CXCL16,AOC3
Phagosome Maturation	6.11	0.0946	TUBB6,B2M,TUBA1C,ACE,TAP1,PRDX1,ATP6V1G1,CALR,CTSB,CTSC,TUBA1B,LAMP2,CTSD,CTSZ
Acute Phase Response Signaling	6.11	0.0882	CFB,FTL,TF,C1R,HMOX1,OSMR,NFKB2,FOS,NOLC1,SOD2,STAT3,IL1RN,TNF,VWF,C1S
Extracellular matrix turonver (hepatic fibrosis)	5.7	0.082	CXCL9,CCL5,IFNAR2,EDNRB,COL27A1,CD40,VCAM1,IGF2,NFKB2,COL12A1,STAT1,TNF,CCL2,TIMP1,COL13A1
Protein Ubiquitination Pathway	5.54	0.0679	HSP90B1,UBD,PSMA6,HSPD1,B2M,PSME1,TAP1,PSME2,HSPE1,TAP2,UBE2L6,HSPA5,PSMA2,UBB,PSMA1,HSP90AA1,PSMB10,PSMB9
NRF2-mediated Oxidative Stress Response	5.42	0.0777	HACD3,FTL,TXN,GSTM3,TXNRD1,PRDX1,HMOX1,FOS,SOD2,GSR,UBB,PRKCB,EPHX1,CREBBP,FTH1
Complement System	5.31	0.189	CFB,CR2,CD46,C7,C1S,CFD,C1R
Antigen Presentation Pathway	5.23	0.184	CALR,TAP2,PDIA3,B2M,TAPBP,TAP1,PSMB9
Role of Hypercytokinemia/hyperchemokinemia in the Pathogenesis of Influenza	4.86	0.163	CCL3,IL1RN,CCL5,CXCL10,CCR1,TNF,CCL2
Glucocorticoid Receptor Signaling	4.47	0.059	CCL3,CCL5,HSP90B1,SMARCA2,VCAM1,FOS,STAT3,IL1RN,DUSP1,TSC22D3,STAT1,TNF,HSPA5,CCL2,CREBBP,CD163,HSP90AA1
Oncostatin M Signaling	4.45	0.176	STAT3,MT2A,CHI3L1,STAT1,EPAS1,OSMR
Communication between Innate and Adaptive Immune Cells	4.17	0.0957	TLR8,CCL3,IL1RN,CCL5,CXCL10,TNF,CCL15,B2M,CD40
TREM1 Signaling	4.1	0.107	NFKB2,TLR8,STAT3,CCL3,TNF,CCL2,PLCG1,CD40
Aldosterone Signaling in Epithelial Cells	4.09	0.0714	ASIC1,DUSP1,HSP90B1,HSPA5,HSPD1,PRKCB,PDIA3,PLCG1,PIP5K1C,HSP90AA1,HSPE1,AHCY
IL-17A Signaling in Gastric Cells	4.06	0.2	CXCL11,FOS,CCL5,CXCL10,TNF
Renin-Angiotensin Signaling	3.99	0.082	NFKB2,FOS,STAT3,CCL5,STAT1,TNF,CCL2,PRKCB,PLCG1,ACE
VDR/RXR Activation	3.98	0.103	SERPINB1,LRP5,CCL5,CXCL10,SEMA3B,PRKCB,COL13A1,IGFBP6
autophagy	3.81	0.113	CTSB,CTSC,LAMP2,ACE,CTSD,WDFY3,CTSZ
IL-10 Signaling	3.52	0.101	NFKB2,FOS,STAT3,IL1RN,CCR1,TNF,HMOX1
Differential Regulation of Cytokine Production in Macrophages and T Helper Cells by IL-17A and IL-17F	3.52	0.222	CCL3,CCL5,TNF,CCL2
Aryl Hydrocarbon Receptor Signaling	3.5	0.0714	NFKB2,FOS,TNF,HSP90B1,CCND1,GSTM3,CYP1A1,CTSD,HSP90AA1,TGM2
Chemokine Signaling	3.44	0.0986	FOS,CFL1,CCL5,CAMK1,CCL2,PRKCB,PLCG1
Toll-like Receptor Signaling	3.26	0.0921	NFKB2,FOS,TLR8,IL1RN,TNF,UBD,UBB
Osteoarthritis Pathway	3.2	0.0571	SLC39A8,NFKB2,S100A8,TNF,ITGA2,S100A9,DDIT4,SMAD6,ANXA2,CREBBP,EPAS1,ACVRL1
Atherosclerosis Signaling	3.18	0.0709	NFKB2,S100A8,IL1RN,SELP,CLU,TNF,CCL2,CD40,VCAM1
14-3-3-mediated Signaling	3.09	0.0687	FOS,YWHAG,TNF,TUBB6,TUBA1B,PRKCB,PDIA3,PLCG1,TUBA1C
Differential Regulation of Cytokine Production in Intestinal Epithelial Cells by IL-17A and IL-17F	3.09	0.174	CCL3,CCL5,TNF,CCL2
Prolactin Signaling	3.03	0.0843	FOS,STAT3,STAT1,PRKCB,CREBBP,PLCG1,NMI
Role of JAK1, JAK2 and TYK2 in Interferon Signaling	3.02	0.167	NFKB2,STAT3,STAT1,IFNAR2
Role of Pattern Recognition Receptors in Recognition of Bacteria and Viruses	2.95	0.0657	NFKB2,TLR8,OAS1,CCL5,TNF,IFIH1,PRKCB,DDX58,PTX3
Role of RIG1-like Receptors in Antiviral Innate Immunity	2.87	0.114	NFKB2,DHX58,IFIH1,DDX58,CREBBP
Tec Kinase Signaling	2.85	0.0588	NFKB2,FOS,STAT3,STAT1,TNF,ITGA2,TNFSF10,PRKCB,FGR,PLCG1
Acute Myeloid Leukemia Signaling	2.74	0.0753	NFKB2,PML,STAT3,CCND1,CSF3R,JUP,CSF1R
LXR/RXR Activation	2.7	0.0661	NFKB2,S100A8,IL1RN,TF,CLU,TNF,CCL2,PLTP
PPAR Signaling	2.69	0.0737	NFKB2,FOS,IL1RN,TNF,HSP90B1,CREBBP,HSP90AA1
Glutathione Redox Reactions II	2.69	0.5	GSR,PDIA3
Role of Macrophages, Fibroblasts and Endothelial Cells in Rheumatoid Arthritis	2.63	0.045	LRP5,CCL5,VCAM1,FOS,TLR8,STAT3,IL1RN,TNF,CCND1,CCL2,PRKCB,PDIA3,CREBBP,PLCG1
RAR Activation	2.5	0.0526	NFKB2,FOS,PML,DUSP1,ZBTB16,SMARCA2,PRKCB,SMAD6,CREBBP,TNIP1
PI3K Signaling in B Lymphocytes	2.5	0.0615	NFKB2,FOS,CR2,PRKCB,CD19,PDIA3,PLCG1,CD40
γ-linolenate Biosynthesis II (Animals)	2.44	0.176	ACSL4,ACSL5,FADS1
Production of Nitric Oxide and Reactive Oxygen Species in Macrophages	2.43	0.0515	NFKB2,FOS,S100A8,CLU,STAT1,TNF,PRKCB,CREBBP,PLCG1,SIRPA
Antioxidant Action of Vitamin C	2.37	0.0648	NFKB2,TNF,TXN,TXNRD1,PDIA3,PLCG1,HMOX1
Growth Hormone Signaling	2.33	0.0723	FOS,STAT3,STAT1,PRKCB,PLCG1,IGF2
Axonal Guidance Signaling	2.27	0.0376	NRP2,EPHB4,TUBB6,ITGA2,SEMA3B,SLIT3,TUBA1C,ACE,MMP7,ARPC5,CFL1,ADAMTS13,TUBA1B,PRKCB,PDIA3,PLCG1,SDCBP
Inhibition of Matrix Metalloproteases	2.23	0.103	MMP7,MMP19,HSPG2,TIMP1
Neuregulin Signaling	2.21	0.0682	HSP90B1,ITGA2,PRKCB,PLCG1,ERRFI1,HSP90AA1
IL-12 Signaling and Production in Macrophages	2.2	0.0548	NFKB2,FOS,S100A8,CLU,STAT1,TNF,PRKCB,CD40
Endoplasmic Reticulum Stress Pathway	2.17	0.143	CALR,HSP90B1,HSPA5
Thioredoxin Pathway	2.16	0.286	TXN,TXNRD1
Altered T Cell and B Cell Signaling in Rheumatoid Arthritis	2.16	0.0667	NFKB2,TLR8,IL1RN,CXCL13,TNF,CD40
NF-κB Signaling	2.14	0.0497	NFKB2,TLR8,IL1RN,TNF,PRKCB,CREBBP,TNIP1,CD40,IGF2R
Thrombopoietin Signaling	2.13	0.0769	FOS,STAT3,STAT1,PRKCB,PLCG1
Xenobiotic Metabolism Signaling	2.09	0.0418	NFKB2,FTL,TNF,HSP90B1,CAMK1,GSTM3,CYP1A1,IL4I1,PRKCB,CREBBP,HSP90AA1,HMOX1
Phagosome Formation	2.07	0.0569	TLR8,FCER2,ITGA2,MRC2,PRKCB,PDIA3,PLCG1
Role of IL-17F in Allergic Inflammatory Airway Diseases	2.04	0.0909	NFKB2,CXCL10,CCL2,CREBBP
CCR5 Signaling in Macrophages	2.02	0.0725	FOS,CCL3,CCL5,PRKCB,PLCG1
IL-9 Signaling	2.01	0.0889	NFKB2,STAT3,STAT1,TNF
iNOS Signaling	2.01	0.0889	NFKB2,FOS,STAT1,CREBBP
Tumoricidal Function of Hepatic Natural Killer Cells	2.01	0.125	LYVE1,SRGN,SERPINB9
Dendritic Cell Maturation	1.98	0.0469	NFKB2,IL1RN,STAT1,TNF,PDIA3,CREBBP,PLCG1,B2M,CD40
Role of JAK family kinases in IL-6-type Cytokine Signaling	1.96	0.12	STAT3,STAT1,OSMR
Primary Immunodeficiency Signaling	1.91	0.0833	TAP2,CD19,CD40,TAP1
Lipid Antigen Presentation by CD1	1.91	0.115	CALR,PDIA3,B2M
ERK/MAPK Signaling	1.89	0.0452	FOS,STAT3,YWHAG,DUSP1,STAT1,ITGA2,PRKCB,CREBBP,PLCG1
IL-15 Signaling	1.85	0.0658	NFKB2,STAT3,TNF,PLCG1,VCAM1
UVA-Induced MAPK Signaling	1.83	0.0566	FOS,STAT1,PARP9,PDIA3,PLCG1,PARP14
CD40 Signaling	1.79	0.0633	NFKB2,FOS,FCER2,STAT3,CD40
TNFR2 Signaling	1.74	0.1	NFKB2,FOS,TNF
Androgen Signaling	1.74	0.0541	CALR,NFKB2,CCND1,PRKCB,CREBBP,HSP90AA1
Colorectal Cancer Metastasis Signaling	1.72	0.0403	NFKB2,MMP7,FOS,TLR8,STAT3,LRP5,MMP19,STAT1,TNF,CCND1
Glioma Signaling	1.72	0.0536	CCND1,CAMK1,PRKCB,PLCG1,IGF2,IGF2R
Fatty Acid β-oxidation I	1.67	0.0938	ACSL4,SDS,ACSL5
HGF Signaling	1.67	0.0522	FOS,STAT3,CCND1,ITGA2,PRKCB,PLCG1
Th1 and Th2 Activation Pathway	1.63	0.0432	STAT3,STAT1,CCR1,NOTCH4,CD40,TIMD4,CD274,DLL4
Wnt/Ca+ pathway	1.63	0.069	NFKB2,PDIA3,CREBBP,PLCG1
Fatty Acid Activation	1.62	0.154	ACSL4,ACSL5
Role of IL-17A in Psoriasis	1.62	0.154	S100A8,S100A9
Inhibition of Angiogenesis by TSP1	1.6	0.0882	CD47,HSPG2,THBS1
Role of JAK2 in Hormone-like Cytokine Signaling	1.6	0.0882	STAT3,STAT1,SIRPA
cAMP-mediated signaling	1.6	0.0404	STAT3,APLNR,TBXA2R,DUSP1,CAMK1,GABBR1,ADORA3,CREBBP,RGS4
Crosstalk between Dendritic Cells and Natural Killer Cells	1.59	0.0562	NFKB2,CD209,TNF,TNFSF10,CD40
Gαi Signaling	1.59	0.05	STAT3,APLNR,TBXA2R,GABBR1,ADORA3,RGS4
PDGF Signaling	1.57	0.0556	FOS,STAT3,STAT1,PRKCB,PLCG1
IL-17A Signaling in Fibroblasts	1.56	0.0857	NFKB2,FOS,CCL2
PI3K/AKT Signaling	1.52	0.048	NFKB2,YWHAG,HSP90B1,CCND1,ITGA2,HSP90AA1
Death Receptor Signaling	1.51	0.0538	NFKB2,TNF,TNFSF10,PARP9,PARP14
Fcγ Receptor-mediated Phagocytosis in Macrophages and Monocytes	1.51	0.0538	ARPC5,PRKCB,FGR,PLCG1,HMOX1
FXR/RXR Activation	1.5	0.0476	IL1RN,TF,CLU,TNF,CREBBP,PLTP
G-Protein Coupled Receptor Signaling	1.47	0.0366	NFKB2,STAT3,APLNR,TBXA2R,DUSP1,GABBR1,PRKCB,ADORA3,CREBBP,RGS4
Prostate Cancer Signaling	1.46	0.0521	NFKB2,HSP90B1,CCND1,CREBBP,HSP90AA1
Sumoylation Pathway	1.46	0.0521	NFKB2,FOS,PML,CREBBP,ISG20
Vitamin-C Transport	1.45	0.125	TXN,TXNRD1
Asparagine Degradation I	1.43	0.5	ASRGL1,
P2Y Purigenic Receptor Signaling Pathway	1.41	0.0451	NFKB2,FOS,PRKCB,PDIA3,CREBBP,PLCG1
EGF Signaling	1.41	0.0588	FOS,STAT3,STAT1,PLCG1
Huntington's Disease Signaling	1.4	0.037	HSPA5,UBD,UBB,PRKCB,CREBBP,PSME1,CTSD,PSME2,TGM2
Mitochondrial L-carnitine Shuttle Pathway	1.4	0.118	ACSL4,ACSL5
Role of PKR in Interferon Induction and Antiviral Response	1.39	0.0732	NFKB2,STAT1,TNF
Stearate Biosynthesis I (Animals)	1.39	0.0732	ACSL4,ACSL5,PPT1
Remodeling of Epithelial Adherens Junctions	1.39	0.058	ARPC5,TUBB6,TUBA1B,TUBA1C
Th1 Pathway	1.38	0.0444	STAT3,STAT1,NOTCH4,CD40,CD274,DLL4
Virus Entry via Endocytic Pathways	1.37	0.049	FOLR1,ITGA2,PRKCB,PLCG1,B2M
Caveolar-mediated Endocytosis Signaling	1.36	0.0563	ITGA2,CD48,B2M,ITGA8
Germ Cell-Sertoli Cell Junction Signaling	1.35	0.0405	CFL1,TNF,TUBB6,ITGA2,JUP,TUBA1B,TUBA1C
Role of MAPK Signaling in the Pathogenesis of Influenza	1.34	0.0556	CCL5,CXCL10,TNF,CCL2
Ephrin Receptor Signaling	1.34	0.0402	ARPC5,STAT3,CFL1,EPHB4,ITGA2,CREBBP,SDCBP
GM-CSF Signaling	1.32	0.0548	STAT3,STAT1,CCND1,PRKCB
T Helper Cell Differentiation	1.32	0.0548	STAT3,STAT1,TNF,CD40
Hypoxia Signaling in the Cardiovascular System	1.3	0.0541	UBE2L6,HSP90B1,CREBBP,HSP90AA1
PPARα/RXRα Activation	1.27	0.0389	NFKB2,HSP90B1,PRKCB,PDIA3,CREBBP,PLCG1,HSP90AA1
L-serine Degradation	1.26	0.333	SDS,
NADH Repair	1.26	0.333	GAPDH,
S-adenosyl-L-methionine Biosynthesis	1.26	0.333	MAT2B,
Thyroid Hormone Biosynthesis	1.26	0.333	CTSD,
Estrogen-Dependent Breast Cancer Signaling	1.25	0.0519	NFKB2,FOS,CCND1,CREBBP
Inflammasome pathway	1.24	0.0952	NFKB2,CTSB
Methionine Degradation I (to Homocysteine)	1.24	0.0952	MAT2B,AHCY
Corticotropin Releasing Hormone Signaling	1.24	0.045	FOS,ARPC5,PRKCB,CREBBP,PLCG1
Epithelial Adherens Junction Signaling	1.24	0.0411	ARPC5,TUBB6,JUP,TUBA1B,NOTCH4,TUBA1C
LPS/IL-1 Mediated Inhibition of RXR Function	1.24	0.0362	ACSL4,IL1RN,ALAS1,ACSL5,TNF,GSTM3,IL4I1,PLTP
Polyamine Regulation in Colon Cancer	1.2	0.0909	PSME1,PSME2
Neuropathic Pain Signaling In Dorsal Horn Neurons	1.19	0.0435	FOS,CAMK1,PRKCB,PDIA3,PLCG1
Erythropoietin Signaling	1.18	0.0494	NFKB2,FOS,PRKCB,PLCG1
Cysteine Biosynthesis III (mammalia)	1.17	0.087	MAT2B,AHCY
TNFR1 Signaling	1.17	0.06	NFKB2,FOS,TNF
Rac Signaling	1.16	0.0427	NFKB2,ARPC5,CFL1,ITGA2,PIP5K1C
Pancreatic Adenocarcinoma Signaling	1.15	0.0424	NFKB2,STAT3,STAT1,CCND1,HMOX1
Protein Kinase A Signaling	1.15	0.0303	NFKB2,YWHAG,DUSP1,PTPRB,DUSP15,PTPRU,EBI3,PRKCB,PDIA3,CREBBP,PLCG1,SIRPA
IL-3 Signaling	1.15	0.0482	FOS,STAT3,STAT1,PRKCB
JAK/Stat Signaling	1.15	0.0482	NFKB2,FOS,STAT3,STAT1
Renal Cell Carcinoma Signaling	1.15	0.0482	FOS,UBD,UBB,CREBBP
PTEN Signaling	1.14	0.042	NFKB2,CCND1,ITGA2,CNKSR3,IGF2R
p38 MAPK Signaling	1.14	0.042	IL1RN,DUSP1,STAT1,TNF,CREBBP
Airway Inflammation in Asthma	1.14	0.25	TNF,
Heme Degradation	1.14	0.25	HMOX1,
Melatonin Degradation II	1.14	0.25	IL4I1,
Phenylethylamine Degradation I	1.14	0.25	AOC3,
Glutathione Redox Reactions I	1.13	0.0833	GPX3,GSR
IL-22 Signaling	1.13	0.0833	STAT3,STAT1
IL-17 Signaling	1.12	0.0471	CXCL11,CXCL10,CCL2,TIMP1
IL-8 Signaling	1.11	0.0355	FOS,CR2,CCND1,CSTB,PRKCB,HMOX1,VCAM1
Bupropion Degradation	1.1	0.08	CYP4B1,CYP1A1
Clathrin-mediated Endocytosis Signaling	1.09	0.0352	ARPC5,S100A8,TF,CLU,UBD,UBB,PIP5K1C
NF-κB Activation by Viruses	1.09	0.046	NFKB2,CR2,ITGA2,PRKCB
Unfolded protein response	1.08	0.0545	CALR,HSP90B1,HSPA5
RhoA Signaling	1.08	0.0403	ARPC5,CFL1,NRP2,SEPT4,PIP5K1C
Bladder Cancer Signaling	1.08	0.0455	MMP7,MMP19,CCND1,THBS1
VEGF Family Ligand-Receptor Interactions	1.08	0.0455	FOS,NRP2,PRKCB,PLCG1
Gluconeogenesis I	1.07	0.0769	PGK1,GAPDH
Glycolysis I	1.07	0.0769	PGK1,GAPDH
Regulation of Actin-based Motility by Rho	1.05	0.0444	ARPC5,CFL1,ITGA2,PIP5K1C
Acetone Degradation I (to Methylglyoxal)	1.04	0.0741	CYP4B1,CYP1A1
D-myo-inositol (1,4,5)-Trisphosphate Biosynthesis	1.04	0.0741	PLCG1,PIP5K1C
Tetrapyrrole Biosynthesis II	1.04	0.2	ALAS1,
Trehalose Degradation II (Trehalase)	1.04	0.2	HK3,
IL-6 Signaling	1.03	0.0391	NFKB2,FOS,STAT3,IL1RN,TNF
Type II Diabetes Mellitus Signaling	1.03	0.0391	ACSL4,NFKB2,ACSL5,TNF,PRKCB
IL-15 Production	1.02	0.0714	NFKB2,STAT1
Ceramide Signaling	1.01	0.043	NFKB2,FOS,TNF,CTSD
Leukocyte Extravasation Signaling	0.989	0.0332	MMP7,MMP19,ITGA2,PRKCB,PLCG1,TIMP1,VCAM1
p70S6K Signaling	0.989	0.0379	YWHAG,PRKCB,CD19,PDIA3,PLCG1
Gap Junction Signaling	0.988	0.0351	TUBB6,TUBA1B,PRKCB,PDIA3,PLCG1,TUBA1C
HMGB1 Signaling	0.979	0.0376	NFKB2,FOS,TNF,CCL2,VCAM1
Wnt/β-catenin Signaling	0.979	0.0349	MMP7,LRP5,CCND1,UBD,UBB,CREBBP
Induction of Apoptosis by HIV1	0.974	0.0492	NFKB2,SLC25A6,TNF
Phospholipases	0.958	0.0484	PDIA3,PLCG1,HMOX1
Retinoic acid Mediated Apoptosis Signaling	0.958	0.0484	TNFSF10,PARP9,PARP14
Sertoli Cell-Sertoli Cell Junction Signaling	0.927	0.0337	TNF,TUBB6,ITGA2,JUP,TUBA1B,TUBA1C
4-1BB Signaling in T Lymphocytes	0.92	0.0625	NFKB2,TNFSF9
Cholecystokinin/Gastrin-mediated Signaling	0.915	0.0396	FOS,IL1RN,TNF,PRKCB
ERK5 Signaling	0.913	0.0462	FOS,YWHAG,CREBBP
Circadian Rhythm Signaling	0.898	0.0606	PER1,CREBBP
Lymphotoxin β Receptor Signaling	0.884	0.0448	NFKB2,CREBBP,VCAM1
Systemic Lupus Erythematosus Signaling	0.883	0.0311	FOS,IL1RN,TNF,C7,PLCG1,CD40,SNRNP70
Hereditary Breast Cancer Signaling	0.873	0.0347	CCND1,UBD,SMARCA2,UBB,CREBBP
Superpathway of Melatonin Degradation	0.87	0.0441	CYP4B1,CYP1A1,IL4I1
IGF-1 Signaling	0.86	0.0377	FOS,STAT3,YWHAG,IGFBP6
B Cell Development	0.856	0.0571	CD19,CD40
Coagulation System	0.856	0.0571	F13A1,VWF
GABA Receptor Signaling	0.856	0.0435	GABBR1,UBD,UBB
Role of IL-17A in Arthritis	0.856	0.0435	NFKB2,CCL5,CCL2
Airway Pathology in Chronic Obstructive Pulmonary Disease	0.853	0.125	TNF,
Superoxide Radicals Degradation	0.853	0.125	SOD2,
Tryptophan Degradation to 2-amino-3-carboxymuconate Semialdehyde	0.853	0.125	IDO1,
Superpathway of Methionine Degradation	0.837	0.0556	MAT2B,AHCY
Endothelin-1 Signaling	0.832	0.0316	FOS,PRKCB,EDNRB,PDIA3,PLCG1,HMOX1
Role of Osteoblasts, Osteoclasts and Chondrocytes in Rheumatoid Arthritis	0.828	0.03	FOS,LRP5,IL1RN,TNF,ITGA2,SMAD6,CSF1R
Melatonin Signaling	0.817	0.0417	PRKCB,PDIA3,PLCG1
Type I Diabetes Mellitus Signaling	0.809	0.036	NFKB2,STAT1,TNF,HSPD1
GDP-glucose Biosynthesis	0.806	0.111	HK3,
Heme Biosynthesis II	0.806	0.111	ALAS1,
Notch Signaling	0.799	0.0526	NOTCH4,DLL4
ILK Signaling	0.788	0.0306	NFKB2,FOS,CFL1,TNF,CCND1,CREBBP
April Mediated Signaling	0.782	0.0513	NFKB2,FOS
Estrogen Biosynthesis	0.782	0.0513	CYP4B1,CYP1A1
tRNA Charging	0.782	0.0513	TARS,WARS
Phospholipase C Signaling	0.782	0.0292	NFKB2,ITGA2,PRKCB,CREBBP,PLCG1,HMOX1,TGM2
BMP signaling pathway	0.768	0.0395	NFKB2,SMAD6,CREBBP
Neurotrophin/TRK Signaling	0.768	0.0395	FOS,CREBBP,PLCG1
Glucose and Glucose-1-phosphate Degradation	0.764	0.1	HK3,
Glycine Betaine Degradation	0.764	0.1	SDS,
B Cell Activating Factor Signaling	0.748	0.0488	NFKB2,FOS
Angiopoietin Signaling	0.745	0.0385	NFKB2,TIE1,TNIP1
HIF1α Signaling	0.743	0.0339	MMP7,MMP19,CREBBP,HSP90AA1
Neuroprotective Role of THOP1 in Alzheimer's Disease	0.735	0.0336	ACE,CFD,C1R,PRSS23
Role of PI3K/AKT Signaling in the Pathogenesis of Influenza	0.734	0.038	NFKB2,CCL5,PLAC8
Gαq Signaling	0.733	0.0311	NFKB2,PRKCB,PLCG1,RGS4,HMOX1
Signaling by Rho Family GTPases	0.733	0.0282	NFKB2,FOS,ARPC5,CFL1,SEPT4,ITGA2,PIP5K1C
UDP-N-acetyl-D-galactosamine Biosynthesis II	0.726	0.0909	HK3,
Regulation of IL-2 Expression in Activated and Anergic T Lymphocytes	0.723	0.0375	NFKB2,FOS,PLCG1
Synaptic Long Term Potentiation	0.717	0.0331	PRKCB,PDIA3,CREBBP,PLCG1
MIF Regulation of Innate Immunity	0.716	0.0465	NFKB2,FOS
UVC-Induced MAPK Signaling	0.716	0.0465	FOS,PRKCB
Macropinocytosis Signaling	0.712	0.037	PRKCB,PLCG1,CSF1R
Acyl-CoA Hydrolysis	0.693	0.0833	PPT1,
Cdc42 Signaling	0.69	0.0299	FOS,ARPC5,CFL1,ITGA2,B2M
eNOS Signaling	0.683	0.0298	HSP90B1,HSPA5,PRKCB,PLCG1,HSP90AA1
Allograft Rejection Signaling	0.681	0.0357	TNF,B2M,CD40
FLT3 Signaling in Hematopoietic Progenitor Cells	0.671	0.0353	STAT3,STAT1,CREBBP
Choline Biosynthesis III	0.662	0.0769	HMOX1,
Oleate Biosynthesis II (Animals)	0.662	0.0769	FADS1,
GPCR-Mediated Nutrient Sensing in Enteroendocrine Cells	0.661	0.0349	PRKCB,PDIA3,PLCG1
Leptin Signaling in Obesity	0.661	0.0349	STAT3,PDIA3,PLCG1
LPS-stimulated MAPK Signaling	0.652	0.0345	NFKB2,FOS,PRKCB
TGF-β Signaling	0.652	0.0345	FOS,SMAD6,CREBBP
GNRH Signaling	0.652	0.031	NFKB2,FOS,PRKCB,CREBBP
RhoGDI Signaling	0.649	0.0289	ARPC5,CFL1,ITGA2,CREBBP,PIP5K1C
Graft-versus-Host Disease Signaling	0.645	0.0417	IL1RN,TNF
HER-2 Signaling in Breast Cancer	0.642	0.0341	CCND1,PRKCB,PLCG1
Isoleucine Degradation I	0.634	0.0714	SDS,
Phenylalanine Degradation IV (Mammalian, via Side Chain)	0.634	0.0714	IL4I1,
CD28 Signaling in T Helper Cells	0.629	0.0303	NFKB2,FOS,ARPC5,PLCG1
Apoptosis Signaling	0.624	0.0333	NFKB2,TNF,PLCG1
FGF Signaling	0.624	0.0333	STAT3,CREBBP,PLCG1
Chondroitin Sulfate Degradation (Metazoa)	0.607	0.0667	GM2A,
NAD biosynthesis II (from tryptophan)	0.607	0.0667	IDO1,
CD27 Signaling in Lymphocytes	0.583	0.0377	NFKB2,FOS
Semaphorin Signaling in Neurons	0.583	0.0377	CFL1,DPYSL3
Dermatan Sulfate Degradation (Metazoa)	0.583	0.0625	GM2A,
Extrinsic Prothrombin Activation Pathway	0.583	0.0625	F13A1,
Nicotine Degradation III	0.571	0.037	CYP4B1,CYP1A1
Role of Cytokines in Mediating Communication between Immune Cells	0.571	0.037	IL1RN,TNF
RAN Signaling	0.561	0.0588	KPNA2,
Superpathway of Inositol Phosphate Compounds	0.56	0.0256	DUSP1,DUSP15,CD19,PLCG1,PIP5K1C,SIRPA
ErbB Signaling	0.556	0.0306	FOS,PRKCB,PLCG1
Actin Nucleation by ARP-WASP Complex	0.549	0.0357	ARPC5,ITGA2
FAK Signaling	0.548	0.0303	TNS1,ITGA2,PLCG1
B Cell Receptor Signaling	0.546	0.0263	NFKB2,CFL1,PRKCB,CD19,CREBBP
Valine Degradation I	0.54	0.0556	SDS,
Regulation of Cellular Mechanics by Calpain Protease	0.539	0.0351	CCND1,ITGA2
PAK Signaling	0.532	0.0297	CFL1,TNF,ITGA2
GADD45 Signaling	0.52	0.0526	CCND1,
Th2 Pathway	0.51	0.0267	CCR1,NOTCH4,CD40,TIMD4
Cardiomyocyte Differentiation via BMP Receptors	0.502	0.05	SMAD6,
DNA Methylation and Transcriptional Repression Signaling	0.502	0.05	CHD3,
Granzyme A Signaling	0.502	0.05	CREBBP,
3-phosphoinositide Biosynthesis	0.499	0.0251	DUSP1,DUSP15,CD19,PIP5K1C,SIRPA
Mouse Embryonic Stem Cell Pluripotency	0.496	0.0283	STAT3,ID2,CREBBP
mTOR Signaling	0.489	0.0249	DDIT4,PRKCB,EIF4A1,HMOX1,RPS25
Maturity Onset Diabetes of Young (MODY) Signaling	0.485	0.0476	GAPDH,
CNTF Signaling	0.481	0.0317	STAT3,STAT1
Melatonin Degradation I	0.481	0.0317	CYP4B1,CYP1A1
Nicotine Degradation II	0.481	0.0317	CYP4B1,CYP1A1
Breast Cancer Regulation by Stathmin1	0.479	0.0246	TUBB6,CAMK1,TUBA1B,PRKCB,TUBA1C
T Cell Receptor Signaling	0.476	0.0275	NFKB2,FOS,PLCG1
Thrombin Signaling	0.475	0.0245	NFKB2,CAMK1,PRKCB,PDIA3,PLCG1
p53 Signaling	0.463	0.027	PML,CCND1,THBS1
PXR/RXR Activation	0.463	0.0308	ALAS1,TNF
Calcium-induced T Lymphocyte Apoptosis	0.455	0.0303	PRKCB,PLCG1
Mitotic Roles of Polo-Like Kinase	0.455	0.0303	HSP90B1,HSP90AA1
UVB-Induced MAPK Signaling	0.455	0.0303	FOS,PRKCB
Glioblastoma Multiforme Signaling	0.454	0.025	CCND1,PDIA3,PLCG1,IGF2
Hepatic Cholestasis	0.454	0.025	NFKB2,IL1RN,TNF,PRKCB
Putrescine Degradation III	0.453	0.0435	IL4I1,
Pyrimidine Deoxyribonucleotides De Novo Biosynthesis I	0.453	0.0435	CMPK2,
Role of Lipids/Lipid Rafts in the Pathogenesis of Influenza	0.453	0.0435	RSAD2,
Nitric Oxide Signaling in the Cardiovascular System	0.45	0.0265	HSP90B1,PRKCB,HSP90AA1
D-myo-inositol-5-phosphate Metabolism	0.449	0.0248	DUSP1,DUSP15,PLCG1,SIRPA
Estrogen-mediated S-phase Entry	0.438	0.0417	CCND1,
Tryptophan Degradation III (Eukaryotic)	0.438	0.0417	IDO1,
Dopamine-DARPP32 Feedback in cAMP Signaling	0.438	0.0245	PRKCB,PDIA3,CREBBP,PLCG1
ErbB2-ErbB3 Signaling	0.43	0.029	STAT3,CCND1
Tryptophan Degradation X (Mammalian, via Tryptamine)	0.424	0.04	IL4I1,
Tight Junction Signaling	0.419	0.024	NFKB2,FOS,TNF,CNKSR3
Role of JAK1 and JAK3 in γc Cytokine Signaling	0.415	0.0282	STAT3,STAT1
Fc Epsilon RI Signaling	0.414	0.0252	TNF,PRKCB,PLCG1
Integrin Signaling	0.408	0.0228	ARPC5,ITGA2,ARF4,PLCG1,ITGA8
NGF Signaling	0.408	0.025	NFKB2,CREBBP,PLCG1
ErbB4 Signaling	0.407	0.0278	PRKCB,PLCG1
MSP-RON Signaling Pathway	0.407	0.0278	TNF,CCL2
EIF2 Signaling	0.4	0.0226	CCND1,HSPA5,EIF4A1,WARS,RPS25
Ephrin B Signaling	0.4	0.0274	CFL1,EPHB4
GPCR-Mediated Integration of Enteroendocrine Signaling Exemplified by an L Cell	0.4	0.0274	PDIA3,PLCG1
STAT3 Pathway	0.393	0.027	STAT3,IGF2R
fMLP Signaling in Neutrophils	0.392	0.0244	NFKB2,ARPC5,PRKCB
iCOS-iCOSL Signaling in T Helper Cells	0.392	0.0244	NFKB2,PLCG1,CD40
Molecular Mechanisms of Cancer	0.39	0.0213	NFKB2,FOS,LRP5,CCND1,ITGA2,PRKCB,SMAD6,CREBBP
GDNF Family Ligand-Receptor Interactions	0.379	0.0263	FOS,PLCG1
Non-Small Cell Lung Cancer Signaling	0.373	0.026	CCND1,PLCG1
Sperm Motility	0.371	0.0236	PRKCB,PDIA3,PLCG1
IL-17A Signaling in Airway Cells	0.366	0.0256	NFKB2,STAT3
Role of BRCA1 in DNA Damage Response	0.366	0.0256	STAT1,SMARCA2
Calcium Signaling	0.365	0.0223	CALR,CAMK1,TPM4,CREBBP
Glutathione-mediated Detoxification	0.353	0.0323	GSTM3,
Cytotoxic T Lymphocyte-mediated Apoptosis of Target Cells	0.343	0.0312	B2M,
G Protein Signaling Mediated by Tubby	0.343	0.0312	PLCG1,
PKCθ Signaling in T Lymphocytes	0.342	0.0226	NFKB2,FOS,PLCG1
CREB Signaling in Neurons	0.34	0.0216	PRKCB,PDIA3,CREBBP,PLCG1
Adipogenesis pathway	0.337	0.0224	TNF,KMT2B,EGR2
Regulation of the Epithelial-Mesenchymal Transition Pathway	0.325	0.0212	NFKB2,STAT3,ID2,NOTCH4
Small Cell Lung Cancer Signaling	0.324	0.0235	NFKB2,CCND1
Cell Cycle Regulation by BTG Family Proteins	0.315	0.0286	CCND1,
MIF-mediated Glucocorticoid Regulation	0.315	0.0286	NFKB2,
TWEAK Signaling	0.315	0.0286	NFKB2,
PEDF Signaling	0.313	0.023	NFKB2,SOD2
α-Adrenergic Signaling	0.313	0.023	PRKCB,PLCG1
Role of NFAT in Cardiac Hypertrophy	0.31	0.0207	CAMK1,PRKCB,PDIA3,PLCG1
G Beta Gamma Signaling	0.307	0.0227	PRKCB,PLCG1
Dopamine Degradation	0.306	0.0278	IL4I1,
D-myo-inositol (1,4,5,6)-Tetrakisphosphate Biosynthesis	0.299	0.021	DUSP1,DUSP15,SIRPA
D-myo-inositol (3,4,5,6)-tetrakisphosphate Biosynthesis	0.299	0.021	DUSP1,DUSP15,SIRPA
OX40 Signaling Pathway	0.292	0.022	NFKB2,B2M
Factors Promoting Cardiogenesis in Vertebrates	0.287	0.0217	LRP5,PRKCB
IL-1 Signaling	0.287	0.0217	NFKB2,FOS
Reelin Signaling in Neurons	0.287	0.0217	ITGA2,FGR
Synaptic Long Term Depression	0.283	0.0204	PRKCB,PDIA3,PLCG1
AMPK Signaling	0.277	0.0197	CCND1,PFKFB2,SMARCA2,CREBBP
Noradrenaline and Adrenaline Degradation	0.275	0.025	IL4I1,
Thyroid Cancer Signaling	0.275	0.025	CCND1,
Transcriptional Regulatory Network in Embryonic Stem Cells	0.275	0.025	STAT3,
Mechanisms of Viral Exit from Host Cells	0.268	0.0244	PRKCB,
Melanocyte Development and Pigmentation Signaling	0.264	0.0206	CREBBP,PLCG1
Intrinsic Prothrombin Activation Pathway	0.261	0.0238	F13A1,
CTLA4 Signaling in Cytotoxic T Lymphocytes	0.255	0.0202	PLCG1,B2M
Pyrimidine Ribonucleotides Interconversion	0.254	0.0233	CMPK2,
Serotonin Receptor Signaling	0.254	0.0233	IL4I1,
3-phosphoinositide Degradation	0.247	0.0191	DUSP1,DUSP15,SIRPA
Regulation of eIF4 and p70S6K Signaling	0.247	0.0191	ITGA2,EIF4A1,RPS25
RANK Signaling in Osteoclasts	0.243	0.0196	NFKB2,FOS
Pyrimidine Ribonucleotides De Novo Biosynthesis	0.242	0.0222	CMPK2,
VEGF Signaling	0.239	0.0194	PRKCB,PLCG1
Chronic Myeloid Leukemia Signaling	0.235	0.0192	NFKB2,CCND1
Autoimmune Thyroid Disease Signaling	0.23	0.0213	CD40,
nNOS Signaling in Neurons	0.23	0.0213	PRKCB,
Cell Cycle: G2/M DNA Damage Checkpoint Regulation	0.219	0.0204	YWHAG,
ATM Signaling	0	0.0125	CREBBP,
Actin Cytoskeleton Signaling	0	0.0176	ARPC5,CFL1,ITGA2,PIP5K1C
Agrin Interactions at Neuromuscular Junction	0	0.0145	ITGA2,
CCR3 Signaling in Eosinophils	0	0.0154	CFL1,PRKCB
CDK5 Signaling	0	0.0101	ITGA2,
CXCR4 Signaling	0	0.0121	FOS,PRKCB
Cardiac Hypertrophy Signaling	0	0.0127	PDIA3,CREBBP,PLCG1
Cell Cycle: G1/S Checkpoint Regulation	0	0.0156	CCND1,
Cellular Effects of Sildenafil (Viagra)	0	0.0153	PDIA3,PLCG1
Cyclins and Cell Cycle Regulation	0	0.0128	CCND1,
Dopamine Receptor Signaling	0	0.013	IL4I1,
Eicosanoid Signaling	0	0.0149	TBXA2R,
Endometrial Cancer Signaling	0	0.0156	CCND1,
Ephrin A Signaling	0	0.0167	CFL1,
Estrogen Receptor Signaling	0	0.00781	CREBBP,
Glioma Invasiveness Signaling	0	0.0143	TIMP1,
Gustation Pathway	0	0.008	ASIC1,
Gα12/13 Signaling	0	0.0153	NFKB2,TBXA2R
Gαs Signaling	0	0.00917	CREBBP,
HIPPO signaling	0	0.0115	YWHAG,
Human Embryonic Stem Cell Pluripotency	0	0.00699	SMAD6,
IL-2 Signaling	0	0.0156	FOS,
IL-4 Signaling	0	0.0112	FCER2,
Insulin Receptor Signaling	0	0.00709	ASIC1,
Melanoma Signaling	0	0.0182	CCND1,
Mitochondrial Dysfunction	0	0.0117	SOD2,GSR
Myc Mediated Apoptosis Signaling	0	0.0143	YWHAG,
Natural Killer Cell Signaling	0	0.0164	PRKCB,PLCG1
Ovarian Cancer Signaling	0	0.0139	MMP7,CCND1
PCP pathway	0	0.0154	SDC3,
Paxillin Signaling	0	0.0177	ITGA2,ITGA8
Relaxin Signaling	0	0.013	NFKB2,FOS
Role of NANOG in Mammalian Embryonic Stem Cell Pluripotency	0	0.0082	STAT3,
Role of NFAT in Regulation of the Immune Response	0	0.0161	NFKB2,FOS,PLCG1
Role of Tissue Factor in Cancer	0	0.0163	CFL1,FGR
SAPK/JNK Signaling	0	0.00962	MINK1,
Salvage Pathways of Pyrimidine Ribonucleotides	0	0.0105	CMPK2,
Serotonin Degradation	0	0.0133	IL4I1,
Sphingosine-1-phosphate Signaling	0	0.016	PDIA3,PLCG1
Telomerase Signaling	0	0.018	HSP90B1,HSP90AA1
Upstream Regulators
Upstream Regulator	Expr Fold Change	Molecule Type	Predicted Activation State	Activation z-score	Notes	Bias Term	Bias-corrected z-score	p-value of overlap	Target molecules in dataset	Mechanistic Network
lipopolysaccharide		chemical drug	Activated	7.207		0.115	5.955	9.36e-56	ACE,ACOD1,ADGRE1,ADORA3,APLNR,CALR,CCL2,CCL3,CCL5,CCND1,CCR1,CD163,CD209,CD274,CD40,CD46,CD48,CD53,CFB,CFD,CHI3L1,CLEC4E,CLEC5A,CMPK2,COL12A1,CR2,CREBBP,CSF1R,CSF3R,CSTB,CTSB,CTSC,CXCL10,CXCL11,CXCL13,CXCL16,CXCL9,CYP1A1,DDIT4,DDX58,DHX58,DLL4,DUSP1,EBI3,EGR2,FOS,FTH1,GBP1,GBP4,GBP5,GJA5,HMOX1,HPGD,HSP90B1,HSPA5,ICAM2,ID2,IDO1,IFI27,IFI35,IFI44L,IFI6,IFIH1,IFIT1,IFIT2,IFIT3,IFIT5,IGSF6,IL1RN,IL4I…	CDKN2A,IFNB1,IFNG,IL1B,IRF1,IRF3,NFKB1,NFKBIA,NFkB (complex),RELA,SMAD3,STAT1,STAT2,STAT3,TNF,lipopolysaccharide
IFNG		cytokine	Activated	7.564		0.102	6.536	9.2e-47	ACOD1,AHCY,B2M,BST2,C1R,CCL2,CCL3,CCL5,CCND1,CCR1,CD163,CD209,CD274,CD40,CD5L,CD63,CFB,CLEC4E,CLEC5A,CMPK2,CSF1R,CTSB,CTSC,CTSD,CTSZ,CXCL10,CXCL11,CXCL16,CXCL9,DDX58,DUSP1,EBI3,EDNRB,EGR2,ELN,FCER2,FGL2,FOS,FTH1,FTL,GBP1,GBP4,GBP5,GJA5,HERC6,HMOX1,HSP90AA1,HSPD1,HSPG2,IDO1,IFI27,IFI35,IFI44L,IFI6,IFIH1,IFIT1,IFIT2,IFIT3,IFIT5,IFITM3,IL18BP,IL1RN,IL4I1,ISG15,ISG20,LGALS3,MARCKSL1,MX1,NFKB2,NMI,OAS…	CDKN2A,IFNG,IL1B,IRF1,IRF7,IRF8,IRF9,NFKB1,NFKBIA,NFkB (complex),RELA,SMAD3,STAT1,STAT2,STAT3,TNF
TNF	-2.057	cytokine	Activated	6.459		0.082	5.587	3.66e-44	ACE,ACOD1,AOC3,ARF4,B2M,BST2,CALR,CCL2,CCL3,CCL5,CCND1,CCR1,CD163,CD209,CD274,CD40,CD47,CFB,CFD,CHI3L1,CLEC4E,CLEC5A,CLU,COL27A1,CSF1R,CTSB,CTSC,CTSZ,CXCL10,CXCL11,CXCL13,CXCL16,CXCL9,CYP1A1,DCHS1,DDX58,DLL4,DUSP1,EBI3,EDNRB,EGR2,FADS1,FCER2,FERMT1,FOS,FTH1,GBP1,GM2A,HID1,HK3,HMOX1,HPGD,HSPD1,HSPG2,ICAM2,IDO1,IFI27,IFI6,IFIH1,IFIT1,IFIT3,IFIT5,IFNAR2,IGF2,IGFBP6,IL18BP,IL1RN,IL4I1,ISG15,ITGA2,JUP…	CREBBP,IFNG,IL1B,IRF1,NFKB1,NFKB2,NFKBIA,NFkB (complex),REL,RELA,STAT1,STAT3,TNF
IFNA2		cytokine	Activated	6.141		0.196	4.791	7.63e-42	ADGRE1,B2M,BST2,C1R,C1S,CCL2,CCL3,CCL5,CMPK2,CXCL10,CXCL11,CXCL13,CXCL9,DDX58,GBP1,GBP4,HERC6,IDO1,IFI27,IFI35,IFI44L,IFI6,IFIH1,IFIT1,IFIT2,IFIT3,IFIT5,IFITM3,IFNAR2,ISG15,ISG20,MT2A,MX1,OAS1,PARP9,PLSCR2,PML,PSME1,RSAD2,SAMD9,SAMHD1,SEPT4,SERPINB9,STAT1,TAP1,TGM2,TNF,TNFSF10,UBA7,UBD,UBE2L6,XAF1,ZBP1	CDKN2A,IFNA2,IFNAR1,IRF1,IRF3,IRF8,IRF9,MAPK1,NFKB1,NFKBIA,NFkB (complex),RARA,RELA,SMAD3,STAT1,STAT2,STAT3,STAT4
Interferon alpha		group	Activated	5.962		0.144	4.941	2.17e-39	APOL2,B2M,BST2,CCL2,CCL3,CCL5,CCND1,CCR1,CD209,CD40,CXCL10,CXCL11,CXCL9,DDIT4,DDX58,DHX58,EPSTI1,FOS,GBP1,GVINP1,HERC6,IDO1,IFI27,IFI35,IFI44L,IFI6,IFIH1,IFIT1,IFIT2,IFIT3,IFITM3,IFNAR2,IL1RN,ISG15,ISG20,LAP3,MX1,NMI,OAS1,PARP14,PARP9,PML,PSMB9,RNF213,RSAD2,S100A9,SAMD9,SEPT4,SERPINB1,SERPINB9,SIGLEC1,STAT1,STAT3,TAP1,TAP2,TAPBP,TLR8,TNF,TNFSF10,TRANK1,UBA7,UBE2L6,VCAM1,WARS,ZBP1	CREBBP,IFNG,IFNL1,IRF1,IRF3,IRF7,IRF8,IRF9,Interferon alpha,NFKB1,NFkB (complex),RELA,STAT1,STAT2,STAT3,STAT4
IRF7		transcription regulator	Activated	6.148		0.231	4.676	7.4e-37	CCL5,CD40,CMPK2,CXCL10,CXCL9,DDX58,DHX58,GBP1,GBP4,GBP5,IDO1,IFI35,IFI44L,IFI6,IFIH1,IFIT1,IFIT2,IFIT3,IFITM3,IL4I1,ISG15,ISG20,LILRA5,MX1,NMI,OAS1,PARP14,PLAC8,PSMB10,PSMB9,PSME1,PSME2,RSAD2,S100A8,STAT1,TAP1,TAP2,TLR8,TNFSF10,UBA7,UBE2L6,XAF1,ZBP1	CREBBP,IFNA1/IFNA13,IFNA2,IFNB1,IRF1,IRF3,IRF7,ISGF3,Interferon alpha,NFkB (complex),STAT1,STAT2,STAT3,STAT4
IRF1		transcription regulator	Activated	4.597		0.162	3.689	9.92e-35	B2M,C1R,CCL2,CCL5,CCND1,CD274,CD40,CFB,CXCL10,CXCL11,CXCL16,FGL2,IDO1,IFI35,IFI44L,IFIH1,IFIT1,IFIT2,IFIT3,IFIT5,IFITM3,IL18BP,ISG15,MX1,OAS1,PDCD1LG2,PIGR,PML,PSMB10,PSMB9,PSME1,PSME2,RSAD2,STAT1,STAT3,TAP1,TAP2,TAPBP,TNF,TNFSF10,VCAM1	CDKN2A,IFN Beta,IFNG,IRF1,IRF3,IRF5,IRF7,IRF8,IRF9,NFKB1,NFkB (complex),RELA,SMAD3,STAT1,STAT2,STAT3,STAT4
tretinoin		chemical - endogenous mammalian	Activated	3.837		0.083	3.059	2.02e-33	ADGRE1,ALAS1,ANXA2,APCDD1,APLNR,BPIFA1,CALR,CCL2,CCL3,CCND1,CCR1,CD47,CD53,CD63,CSF1R,CSF3R,CTSB,CTSC,CTSD,CXCL10,CYP1A1,CYP4B1,DDX58,DHX58,DLL4,DPYSL3,DUSP1,EBI3,EIF4A1,ELN,EMP3,EPHX1,ERRFI1,FERMT1,FGR,FOS,GBP4,GM2A,HK3,HMOX1,HSPD1,ID2,IFI27,IFI35,IFI44L,IFI6,IFIH1,IFIT1,IFIT2,IFIT3,IFIT5,IGF2,IGFBP6,IL4I1,ISG15,ITGA2,LAMP2,LAP3,LGALS1,LILRA5,LIPA,LRP5,LTF,MARCKSL1,MMP19,MMP7,MT2A,NMI,OAS1,PARP1…	ATF2,Ap1,HIF1A,IFNG,IRF1,MAPK1,NFKB1,NFKBIA,NFkB (complex),PI3K (complex),PPARA,PRKCA,RARA,RELA,SMAD3,SMAD4,SMAD7,SP1,STAT1,STAT3,tretinoin
IL1B		cytokine	Activated	5.312		0.103	4.487	4.84e-33	ACOD1,B2M,C1R,CCL2,CCL3,CCL5,CCR1,CD274,CD40,CFB,CHI3L1,CMPK2,CTSB,CTSZ,CXCL10,CXCL11,CXCL9,CYP1A1,DDIT4,DLL4,DUSP1,EBI3,ELN,EPAS1,ERRFI1,F13A1,FCER2,FOS,GBP1,GM2A,HMOX1,HSPG2,IDO1,IFIT1,IFIT3,IGFBP6,IL1RN,IL4I1,ISG15,ISG20,LAMA3,LCP1,MARCKSL1,MMP7,MT2A,MX1,NFKB2,NMI,OLR1,OSMR,PCSK1,PDCD1LG2,PIGR,PSMB10,PSMB9,PSME2,PTX3,RSAD2,S100A8,S100A9,SCUBE1,SERPINB2,SERPINB9,SERPINH1,SOD2,SRGN,STAT1,STAT3,T…	CREBBP,IFNG,IL10,IL1B,IRF1,NFKB1,NFKBIA,NFkB (complex),REL,RELA,STAT1,STAT3,TNF
STAT1	1.828	transcription regulator	Activated	5.481		0.159	4.416	8.11e-33	ACOD1,B2M,C1R,C1S,CCL2,CCL3,CCL5,CCND1,CD274,CD40,CFB,CMPK2,CSF3R,CXCL10,CXCL11,CXCL9,FGL2,FOS,GBP1,GBP4,GBP5,HERC6,IDO1,IFI27,IFI35,IFI6,IFIH1,IFIT1,IFIT2,IFIT3,IFITM3,IL18BP,ISG15,MX1,OAS1,PARP9,PDCD1LG2,PSMB10,PSMB9,PSME1,PSME2,RNF213,RSAD2,SAMHD1,STAT1,STAT3,TAP1,TLR8,TNF,TNFSF10,UBD,WARS,XAF1	CDKN2A,IFNG,IL1B,IRF1,IRF5,IRF9,MAPK1,NFKB1,NFKBIA,NFkB (complex),RARA,RELA,SMAD3,SMAD4,STAT1,STAT2,STAT3,STAT4,TP53
PRL		cytokine	Activated	5.75		0.152	4.72	1.71e-32	ANXA2,B2M,BST2,CAMK1,CCL2,CCND1,CD40,CLU,CMPK2,CTSB,CTSD,CXCL10,CXCL11,CXCL9,DDX58,DHX58,EPSTI1,FOS,HERC6,HSPD1,ID2,IFI35,IFI44L,IFI6,IFIH1,IFIT1,IFIT3,IFIT5,IGF2,ISG15,LYVE1,OAS1,PARP14,PDIA4,PDK4,PLSCR2,PSME1,PSME2,RSAD2,SAMD9,SAMHD1,SHISA5,STAT1,TIMP1,TNF,TUBA1B,XAF1,YWHAG	ATF2,CDKN2A,IRF1,IRF7,IRF8,IRF9,MAPK1,NFKB1,NFKBIA,NFkB (complex),PPARA,PRKCA,PRL,RARA,RELA,SMAD3,STAT1,STAT2,STAT3
STAT3	1.588	transcription regulator		1.095		0.101	0.48	6.94e-31	BST2,CCL2,CCL5,CCND1,CCR1,CD209,CD274,CD40,CD46,CFB,CHI3L1,CMPK2,CTSB,CXCL10,CXCL13,CXCL9,EGR2,EPAS1,FGL2,FOS,GBP5,HERC6,HMOX1,ID2,IFI27,IFI35,IFI6,IFIH1,IFIT1,IFIT2,IFIT3,IFIT5,IFITM3,IL1RN,ISG15,ISG20,LTF,MMP7,MX1,NRP2,OAS1,PCSK1,PDCD1LG2,PDIA4,PML,PSMB9,RSAD2,S100A9,SERPINB1,SERPINB9,SMAD6,SOD2,STAT1,STAT3,TAP1,THBS1,TIMP1,TNF,TNFSF10,VCAN,WARS,XAF1	FOXO1,IFNG,IL1B,IL6,IRF1,IRF3,IRF5,IRF7,IRF8,IRF9,ISGF3,Interferon alpha,JUN,NFKB1,NFKBIA,NFkB (complex),RELA,SMAD3,STAT1,STAT2,STAT3
Ifnar		group	Activated	5.22		0.21	4.092	6.21e-30	B2M,CCL2,CCL5,CD274,CD40,CXCL10,DDX58,IDO1,IFI35,IFIH1,IFIT2,IFIT3,IFITM3,ISG15,ISG20,OAS1,PDCD1LG2,PSMB9,RNF213,RSAD2,STAT1,TAP1,TAP2,TAPBP,TNF,TNFSF10,UBE2L6,VCAM1,XAF1,ZBP1	IFNB1,IFNG,IL1B,IRF1,IRF3,IRF5,IRF7,IRF8,IRF9,Ifnar,NFKB1,NFKBIA,NFkB (complex),RELA,STAT1,STAT2,STAT3,poly rI:rC-RNA
IFNL1		cytokine	Activated	5.216		0.212	4.113	2.58e-29	BST2,CD40,CXCL10,CXCL11,CXCL9,DDX58,GBP1,HERC6,IFI27,IFI35,IFI44L,IFI6,IFIH1,IFIT1,IFIT2,IFIT3,IFIT5,IFITM3,ISG15,ISG20,MX1,OAS1,PML,PSMB9,RSAD2,SAMD9,STAT1,UBE2L6	CDKN2A,IFNL1,IRF1,IRF8,IRF9,NFKB1,NFKBIA,NFkB (complex),RELA,SMAD3,STAT1,STAT2,STAT3,STAT4,TNF
IFNB1		cytokine	Activated	5.271		0.114	4.619	4.93e-29	ACOD1,BST2,CCL2,CCL3,CCL5,CD274,CD40,CLEC4E,CMPK2,COL12A1,CXCL10,CXCL11,CXCL9,CYP1A1,DDX58,DHX58,EBI3,FOS,GBP4,GBP5,IDO1,IFI27,IFI6,IFIH1,IFIT1,IFIT2,IFIT3,ISG15,ISG20,MX1,NMI,OAS1,PDK4,PML,RSAD2,SERPINB2,STAT1,THBS1,TIMP1,TLR8,TNF,TNFSF10,UBA7,XAF1,ZBP1	CREBBP,IFNAR1,IFNB1,IFNG,IRF1,IRF3,IRF7,IRF8,IRF9,Interferon alpha,NFKB1,NFkB (complex),RELA,STAT1,STAT2,STAT3
APP		other	Activated	3.542		0.075	3.06	4.76e-28	ADORA3,ARF4,C1R,C1S,CALR,CCL2,CCL3,CCL5,CCND1,CD40,CD5L,CFL1,CLIC1,CLU,CMPK2,COL13A1,CREBBP,CSF1R,CTSB,CTSD,CXCL10,DDX58,ELN,EPAS1,EVL,FOLR1,FOS,GAPDH,GBP4,GSTM3,HERC6,HMOX1,HSP90AA1,HSPA5,HSPD1,HSPE1,HSPG2,ICAM2,IDO1,IFI35,IFIH1,IFIT2,IGF2,IGF2R,IL4I1,ISG20,ITGA2,LGALS3,LRP5,NRP2,OLR1,PARP14,PGK1,PLCG1,PRKCB,PSME1,RNF213,RSAD2,S100A8,SIRPA,SMARCA2,SOD2,STAT3,TLR8,TNF,TNFSF10,TUBA1B,TUBA1C,TUBB6,…	APOE,APP,Ap1,Creb,IRF8,IRF9,JUN,LDL,NFKB1,NFKBIA,NFkB (complex),PSEN1,RELA,SP1,STAT1,STAT2,STAT3,reactive oxygen species
dexamethasone		chemical drug	Inhibited	-2.366		0.043	-2.763	9.44e-28	ACE,ALAS1,ATN1,ATP13A3,B2M,CALR,CCL2,CCL3,CCL5,CCND1,CCR1,CD163,CD209,CD40,CD47,CFB,CFD,CFL1,CHI3L1,CLIC1,CMPK2,CR2,CSF1R,CTSB,CTSD,CXCL10,CYP1A1,DDIT4,DUSP1,EDNRB,EGR2,ELN,EPAS1,ERRFI1,FOS,FTH1,FTL,GAPDH,GBP1,GSTM3,HMOX1,HSPA5,ID2,IDO1,IFI35,IFIT1,IFIT3,IFIT5,IFITM3,IFNAR2,IGF2,IGFBP6,IL1RN,ISG20,ITGA2,KPNA2,LAMA3,LGALS1,LGALS3,LITAF,LTBP2,LTBP4,LYVE1,MMP19,MX1,NFKB2,OLR1,PCSK1,PDK4,PER1,PLEK,PP…	Ap1,CREBBP,EGR1,HIF1A,IL1,IRF1,NFKB1,NFKBIA,NFkB (complex),PI3K (complex),RELA,SMAD4,SP1,SP3,STAT3,TGFB1,TNF,dexamethasone
poly rI:rC-RNA		biologic drug	Activated	4.861		0.172	3.717	1.3e-27	B2M,BST2,CCL2,CCL3,CCL5,CD209,CD274,CD40,CD47,CFB,CXCL10,CXCL11,CXCL9,DDX58,DHX58,DLL4,DUSP1,EBI3,FOS,GBP1,IDO1,IFI27,IFIH1,IFIT1,IFIT2,IFIT3,IFIT5,IFITM3,IGFBP6,IL4I1,ISG15,ISG20,LTF,MX1,NMI,OAS1,OLR1,PDCD1LG2,PIGR,PLCG1,PSMB9,PSME2,RSAD2,SOD2,SRGN,STAT1,TAP1,TAP2,THBS1,TNF,TNFSF10,VCAM1,ZBP1	IFNB1,IFNG,IL1B,IRF1,IRF3,IRF7,IRF8,Interferon alpha,NFKB1,NFKBIA,NFkB (complex),RELA,STAT1,STAT2,STAT3,poly rI:rC-RNA
fluticasone propionate		chemical drug		-1.408		0.008	-1.455	4.39e-26	ADORA3,CCL2,CCL5,CD163,CFB,CHI3L1,CXCL10,CXCL9,DDIT4,EBI3,GBP5,HPGD,IFI27,IFIT1,IL18BP,IL1RN,MMP19,MMP7,MT1A,MT2A,MX1,OLR1,PDK4,PLAC8,S100A8,SERPINB2,SIGLEC10,STAT1,TAP1,TGM2,THBS1,TIMP1,TSC22D3,VWF,WARS	JUN,NCOA2,NR3C1,RELA,STAT1,TSC22D3,fluticasone propionate
TGFB1		growth factor		-0.334		0.073	-0.944	2.62e-25	ACE,ACVRL1,ANXA2,APLNR,ARF4,ATP13A3,B2M,C1R,C1S,CCL2,CCL3,CCL5,CCND1,CCR1,CD163,CD40,CD46,CFB,CFD,CFL1,CHI3L1,CLU,COL12A1,CSF1R,CTSB,CTSC,CTSD,CXCL10,DDIT4,DPYSL3,DUSP1,EDNRB,EGR2,ELN,F13A1,FERMT1,FOS,FTH1,FTL,FXYD5,FXYD6,GABBR1,GBP1,HMOX1,HPGD,HSP90AA1,HSPA5,HSPG2,ICAM2,ID2,IFI27,IFIH1,IFIT3,IGF2,IGFBP6,IL1RN,ITGA2,JUP,LGALS3,LITAF,LTBP2,LTBP3,LYVE1,MFAP4,MMP7,MS4A8,OLR1,PGK1,PML,PPT1,PTX3,RSAD2…	AR,Ap1,EGR1,JUN,NFKB1,NFKBIA,NFkB (complex),NOTCH1,Nfat (family),RELA,RNA polymerase II,SIRT1,SMAD3,SMAD4,SP1,SP3,STAT3,TGFB1,prostaglandin E2
TLR3		transmembrane receptor	Activated	3.687		0.21	2.644	1.55e-24	ACOD1,CCL2,CCL3,CCL5,CD274,CD40,CFB,CLU,CMPK2,CXCL10,CXCL11,DDX58,DHX58,DUSP1,FOS,GBP4,HMOX1,IFI44L,IFI6,IFIH1,IFIT1,IFIT2,IFIT3,IL1RN,ISG15,ISG20,LIPA,MX1,NMI,OAS1,PTX3,RSAD2,S100A8,SERPINB9,STAT1,TIMP1,TNF,TNFSF10,ZNFX1	CREBBP,IFN Beta,IFNB1,IFNG,IRF1,IRF3,IRF5,IRF7,IRF8,NFKB1,NFkB (complex),RELA,STAT1,STAT2,STAT3,TLR3
CD40LG		cytokine	Activated	2.54		0.186	1.655	1.74e-24	B2M,BATF3,CCL15,CCL2,CCL3,CCL5,CCR1,CD40,CD63,CLU,CTSC,CXCL10,DUSP1,EBI3,FOS,HSP90AA1,ID2,IDO1,IFI6,IFIT1,IFIT2,IFIT3,ISG15,MARCKSL1,MT2A,MX1,NFKB2,PLEK,PML,PSMA2,PSMB10,PSMB9,PSME1,PSME2,SELP,SOD2,STAT1,STAT3,TAP1,TAP2,TGM2,TNF,TNFSF10,TNFSF9,TNIP1,UBD,VCAM1	CD40LG,CREBBP,IFNG,IL1B,IRF1,IRF7,IRF8,NFKB1,NFKBIA,NFkB (complex),RELA,STAT1,STAT3,TNF
IFN Beta		group	Activated	4.016		0.169	3.13	8.79e-24	BST2,CCL3,CD274,CD40,CXCL10,CXCL11,DDX58,DUSP1,IDO1,IFI27,IFI35,IFI6,IFIH1,IFIT1,IFIT2,IFIT3,IFNAR2,IL1RN,ISG15,MX1,OAS1,PLCG1,RSAD2,STAT1,TAPBP,TNF,TNFSF10,TXNRD1,XAF1,ZBP1	IFN Beta,IFNAR1,IRF1,IRF3,IRF7,IRF8,IRF9,Ifnar,NFkB (complex),RELA,STAT1,STAT2,STAT3,STAT4
IL6		cytokine	Activated	2.558		0.123	1.724	5.15e-23	ACVRL1,ADAMTS13,ADGRE1,ALAS1,BST2,CCL2,CCL5,CCND1,CCR1,CD163,CD209,CD40,CD46,CD48,CD53,CLEC4E,CLU,CSF3R,CTSC,CXCL10,CXCL13,CYP1A1,DUSP1,EGR2,FCER2,FOS,HMOX1,HPGD,HSPA5,ID2,IDO1,IFIT1,IFIT2,IFITM3,IGF2,IGFBP6,IL1RN,LGALS1,LTF,MFAP4,MMP7,PCSK1,PSMB10,PSMB9,PSME1,PSME2,S100A9,SNX10,SOD2,STAT1,STAT3,TAP1,TF,TGM2,THBS1,TIMP1,TLR8,TNF,TNFSF10,VCAM1,WARS	CDKN2A,FOXO1,IL10,IL6,IRF1,LEP,NFKB1,NFKBIA,NFkB (complex),P38 MAPK,RELA,SMAD3,SP1,STAT1,STAT3,TNF
IL10		cytokine		-0.353		0.025	-0.506	2.27e-22	CCL2,CCL3,CCL5,CCR1,CD163,CD209,CD274,CD40,CSF1R,CTSB,CTSZ,CXCL10,CXCL11,CXCL13,CXCL9,DUSP1,FCER2,FOS,HMOX1,HPGD,IDO1,IFIT2,IL1RN,LGALS1,PDCD1LG2,PSMB9,PTX3,S100A8,SCGB3A2,SERPINB2,SNAP23,STAT1,STAT3,TAP1,TAP2,TIMP1,TLR8,TNF,TNFSF10,TNIP3,TSC22D3,VCAM1,VCAN	Ap1,GATA3,IFNG,IL1,IL10,IL1B,IL6,IRF1,Immunoglobulin,JUN,NFKB1,NFKBIA,NFkB (complex),RELA,SMAD3,STAT1,STAT3
MAPK1		kinase	Inhibited	-4.988		-0.004	-4.964	3.79e-22	BST2,C1S,CCL2,CCL5,CCND1,CFB,CTSB,CXCL11,DDX58,DUSP1,EGR2,FOS,GBP1,GBP5,HMOX1,IFI27,IFI35,IFI6,IFIH1,IFIT1,IFIT2,IFIT3,IFIT5,IFITM3,IL1RN,ISG15,ISG20,LAP3,LGALS1,LGALS3,NMI,OAS1,PML,PSMB9,PSME2,SAMHD1,STAT1,TAP1,TNF,TNFSF10,TRANK1,UBE2L6	CDKN2A,IL6,IRF1,IRF8,IRF9,JUN,MAPK1,NFKB1,NFKBIA,NFkB (complex),P38 MAPK,PRL,RELA,SMAD3,SP1,STAT1,STAT2,STAT3,TP53
IRF3		transcription regulator	Activated	4.771		0.175	3.814	5.4e-22	ANXA4,B2M,CCL2,CCL3,CCL5,CD274,CD40,CMPK2,CXCL10,DDX58,DHX58,GBP1,GBP5,IFI27,IFI6,IFIH1,IFIT1,IFIT2,IFIT3,IFITM3,ISG15,ISG20,OAS1,PARP14,PLAC8,PML,RSAD2,STAT1,TAP1,TNF,TNFSF10,UBE2L6,ZBP1	IFNA2,IFNB1,IRF1,IRF3,IRF7,IRF8,IRF9,ISGF3,Interferon alpha,NFkB (complex),STAT1,STAT2,STAT3
IFNAR2	1.56	transmembrane receptor	Activated	3		0.189	2.434	9.65e-22	CXCL10,CXCL11,DDX58,GBP4,IDO1,IFI6,IFIH1,ISG15,OAS1,PSMB10,PSMB9,PSME2,SEPT4,TGM2,TNFSF10,UBA7,UBD,UBE2L6,XAF1	CDKN2A,IFNAR2,IFNG,IRF1,IRF8,IRF9,NFKB1,NFkB (complex),RELA,SMAD3,STAT1,STAT2,STAT3,STAT4
SB203580		chemical - kinase inhibitor	Inhibited	-3.599		-0.19	-2.435	2.75e-21	BST2,CCL2,CCL3,CCL5,CCND1,CD40,CXCL10,CXCL11,CXCL9,CYP1A1,DCHS1,DUSP1,EDNRB,EFEMP1,FCER2,FOS,HMOX1,HSPA5,IDO1,IFI27,IFI35,IFIT1,IFIT2,IFIT3,IFIT5,IL1RN,ISG15,ISG20,MX1,NFKB2,PRDX1,SERPINB9,SNAP23,SOD2,STAT1,TGM2,THBS1,TIMP1,TNF,TNFSF10,UBD,VCAM1	Ap1,IFNB1,IFNG,IL1B,IRF1,IRF3,JUN,MAPK14,NFKB1,NFKBIA,NFkB (complex),P38 MAPK,RELA,SB203580,SP1,STAT1,STAT2,STAT3
TRIM24		transcription regulator	Inhibited	-4.463		-0.225	-3.37	1.88e-20	CMPK2,CXCL10,DDX58,DHX58,EPSTI1,GBP4,HERC6,IFI35,IFIH1,IFIT2,IFIT3,ISG15,LGALS3,MOV10,NMI,OAS1,PLAC8,PSMB10,PSMB9,SAMHD1,SHISA5,STAT1,TAP1,UBA7	IRF8,IRF9,NFkB (complex),STAT1,STAT2,STAT3,TRIM24
IFNA1/IFNA13		cytokine	Activated	3.681		0.152	3.051	1.06e-19	CD40,CXCL10,CXCL11,CXCL9,CYP1A1,DHX58,IFI27,IFI6,IFIH1,IFIT1,IFIT2,ISG15,MX1,OAS1,RSAD2,SIGLEC1,STAT1,UBE2L6,ZBP1	CDKN2A,IFNA1/IFNA13,IFNAR1,IRF1,IRF3,IRF8,IRF9,MAPK1,NFKB1,NFKBIA,NFkB (complex),RARA,RELA,SMAD3,STAT1,STAT2,STAT3,STAT4
IFNAR1		transmembrane receptor	Activated	3.052		0.134	2.644	1.24e-19	ACOD1,B2M,CCL5,CD40,CLEC4E,CMPK2,CXCL10,CXCL11,GBP4,IDO1,IFI6,IFIH1,IFIT2,IFIT3,ISG15,OAS1,RSAD2,SEPT4,SOD2,STAT1,TGM2,THBS1,TNF,TNFSF10,UBD,VCAM1,XAF1	CREBBP,IFNAR1,IFNAR2,IFNB1,IFNG,IRF1,IRF3,IRF7,IRF8,IRF9,NFKB1,NFkB (complex),RELA,STAT1,STAT2,STAT3,STAT4
TCR		complex		-0.071		0.138	-0.616	1.52e-19	CCL3,CCL5,CCR1,CTSB,CXCL10,CXCL11,CXCL13,CXCL9,DDX58,DHX58,EGR2,FOS,GBP4,HSP90B1,HSPA5,HSPD1,IFI44L,IFI6,IFIH1,IFIT1,IFIT2,IFIT3,ISG15,ISG20,LIPA,MX1,NFKB2,OAS1,PDIA4,PGK1,PLCG1,RSAD2,SCARB2,SDCBP,STAT1,STAT3,TNF,TNIP3,TSC22D3,ZNFX1	CDKN2A,FADD,IFNG,IKBKE,IRF1,IRF3,IRF5,IRF7,NFKB1,NR3C1,RELA,SMAD3,SOCS1,STAT1,STAT3,STAT4,TCR
IL4		cytokine		0.062		0.131	-0.757	2.07e-19	ADGRE1,ALAS1,ANXA2,BPIFA1,CCL2,CCL3,CCL5,CD163,CD209,CD274,CD40,CLEC4G,CR2,CSF1R,CSF3R,CTSC,CXCL10,CXCL11,CXCL16,CXCL9,EGR2,EIF4A1,EPAS1,EPHB4,EPHX1,F13A1,FCER2,FOS,HPGD,IDO1,IFIT3,IFNAR2,IL1RN,ISG15,ISG20,ITGA2,LAMP2,LGALS1,LGALS3,MOV10,NFKB2,PDCD1LG2,PIGR,PSMA2,PSMA6,PSMB10,PSME1,RNF19B,S100A8,S100A9,SELP,SIRPA,STAT1,TAP2,TAPBP,TGM2,TIMP1,TNF,VCAM1	Ap1,CD40,IL10,IL13,IL4,IRF1,NFKB1,NFKB2,NFKBIA,NFkB (complex),REL,RELA,STAT1,STAT3,STAT6
beta-estradiol		chemical - endogenous mammalian	Activated	3.755		0.082	3.078	3.15e-19	ACE,ANXA4,APCDD1,CALR,CCL2,CCL5,CCND1,CCR1,CD274,CD40,CFB,CHI3L1,CLU,COL13A1,CSF3R,CSTB,CTSB,CTSD,CXCL10,CXCL11,CXCL13,CYP1A1,CYP4B1,DDIT4,DUSP1,EGR2,EPAS1,FADS1,FOLR1,FOS,FXYD5,GM2A,GP2,GPX3,GSR,GSTM3,HMOX1,HPGD,HSP90B1,HSPA5,HSPD1,ID2,IDO1,IGF2,IGF2R,IGFBP6,IGSF6,ISG15,ITGA2,KPNA2,LGALS3,LITAF,LTF,MMP7,MX1,NRP2,PDIA3,PDIA4,PDK4,PGK1,PIGR,PRKCB,PRSS23,PSMA1,PSMA2,PTPRU,PTX3,PXDN,S100A2,SDC3,SELP…	Akt,BRCA1,CREB1,E2F1,EGR1,FOXO1,HIF1A,IGF1,Insulin,JUN,MYC,NFKB1,NFKB2,NFKBIA,NFkB (complex),RELA,SMAD3,SMAD4,STAT3,TP53,TP63,TP73,beta-estradiol
TGM2	1.612	enzyme	Activated	4.441		0.099	3.885	5.1e-19	CCL2,CCL3,CCND1,CXCL10,FERMT1,GM2A,HK3,IFI35,IFI6,IFIT1,IFIT2,IFIT3,IFIT5,LILRA5,MT2A,OAS1,PARP14,PARP9,RNF213,S100A8,SAMHD1,SDCBP,SELP,SERPINB2,SIRPA,STAT1,TAP1,THBS1,TNF,TNIP1,UBA7,XAF1	ATF2,Ap1,CREBBP,ERK1/2,FN1,FOS,HMGB1,NFKB1,NFKBIA,NFkB (complex),PLC,PPARA,PRKCA,RELA,SMAD3,SMAD4,STAT3,TGM2,TP53,histamine
OSM		cytokine	Activated	3.506		0.079	2.992	9.09e-19	ACE,ACSL5,ANXA2,ATP13A3,B2M,C1R,C1S,CCL2,CCL5,CCND1,CHI3L1,CXCL10,CXCL13,EMP3,EVPL,FOS,GBP1,HMOX1,HSPA5,ID2,IFI35,IGFBP6,ISG20,LITAF,MT2A,MX1,OAS1,OSMR,PFKFB2,PGK1,PIGR,PSMB9,S100A12,S100A8,S100A9,SELP,SERPINB1,STAT1,STAT3,TAP1,TAP2,TAPBP,TIMP1,TM4SF1,TNF,UBE2L6,VCAM1	Ap1,CCL2,CDKN2A,CREBBP,ERK1/2,IRF3,JAK1,JAK2,NFATC1,NFKB1,NFKBIA,NFkB (complex),OSM,RELA,SMAD3,SP1,STAT1,STAT3,STAT4
phorbol myristate acetate		chemical drug	Activated	2.948		0.115	2.055	1.48e-18	ACE,ACSL4,ALAS1,ARF4,CCL2,CCL3,CCL5,CCND1,CD163,CD209,CR2,CREBBP,CSF1R,CTSB,CTSD,CXCL10,CXCL13,CYP1A1,DDIT4,DUSP1,EBI3,EGR2,EIF4A1,ERRFI1,FOS,FTH1,HSPA5,ID2,IFI35,IGF2,IGFBP6,IL1RN,IL4I1,ISG15,ITGA2,LIPA,LYVE1,MMP19,MMP7,MT2A,OAS1,OLR1,PDK4,PER1,PRDX1,PRKCB,PTPRB,S100A8,S100A9,SELP,SEM1,SERPINB2,SERPINB9,SLC6A2,SMAD6,SOD2,SRGN,STAT1,STAT3,THBS1,TIE1,TIMP1,TLR8,TNF,TNFSF10,TSC22D3,VCAM1,VCAN	Ap1,CEBPB,CREB1,CREM,CSF1,EGF,EGR1,ESR2,IL1B,Ins1,JUN,NFKB1,NFKB2,NFKBIA,NFkB (complex),PRKCD,RELA,SMAD3,SP1,SPI1,STAT3,TP53,phorbol myristate acetate
CNOT7		transcription regulator	Inhibited	-2.219		-0.173	-1.835	2.27e-18	B2M,BST2,CMPK2,HERC6,IFI27,IFI35,IFI44L,IFI6,IFIT5,ISG15,OAS1,STAT1,TAP1,TAP2,UBE2L6	CNOT7,IRF8,IRF9,NFkB (complex),STAT1,STAT2,STAT3
IRF5		transcription regulator	Activated	3.326		0.217	2.381	3.26e-18	CCL3,CCL5,CMPK2,CXCL10,CXCL11,DDX58,DHX58,IFIH1,IFIT1,IFIT2,IFIT3,IFITM3,ISG15,ISG20,OAS1,RSAD2,STAT1,TNF,TNFSF10,UBE2L6	IFN type 1,IFNA4,IL12 (complex),IRF1,IRF3,IRF5,IRF7,IRF9,ISGF3,Ifn,Interferon alpha,NFKB1,NFkB (complex),STAT1,STAT2,STAT3,STAT4,STAT6
CEBPA		transcription regulator		0.683		0.078	0.208	8.92e-18	ACOD1,APCDD1,APLNR,CCL3,CCR1,CD19,CFD,CHI3L1,CSF1R,CSF3R,EGR2,EPHX1,EVPL,FOS,GAPDH,GBP1,HMOX1,HPGD,HSPA5,ICAM2,ID2,IFI27,IFI6,IL1RN,ISG15,LGALS1,LITAF,LTF,MT2A,OLR1,PTX3,S100A8,S100A9,SCGB3A2,SERPINB1,SERPINB2,SOD2,THBS1,TNFSF10,TSC22D3,VCAN	BRCA1,CDKN2A,CEBPA,CREBBP,ESR1,FOXO1,GATA3,HDAC1,Histone h3,IRF3,IRF7,IRF8,JUN,NFKB1,NFKBIA,NfkB1-RelA,PPARA,PPARG,RELA,RNA polymerase II,SMAD3,SMARCA4,SP1,SPI1,STAT1,STAT3,TP53
DDX58	4.477	enzyme	Activated	2.917		0.214	2.038	1.33e-17	CCL5,CXCL10,DDX58,IFI27,IFI35,IFIH1,IFIT1,IFIT2,IFIT3,ISG15,ISG20,MX1,NMI,OAS1,RSAD2,STAT1,TNF,TNFSF10	CREBBP,DDX58,IFNB1,IRF1,IRF3,IRF7,Interferon alpha,MAVS,NFkB (complex),STAT1,STAT2,STAT3
IL10RA		transmembrane receptor	Inhibited	-3.238		0.008	-3.283	1.73e-17	ACOD1,ADGRL2,CCL5,CD40,CFB,CLEC4E,CLEC5A,CSF3R,DDIT4,EDNRB,EFEMP1,F13A1,FERMT1,GBP5,HK3,HPGD,IL18BP,IL1RN,OLR1,PDCD1LG2,PSMB9,RNF213,RSAD2,SAMHD1,SERPINB9,SLC2A6,STARD8,STAT1,STAT3,TAP1,TAP2,TGM2,TNF,TRPM2,ZBP1	CDKN2A,IL10,IL10RA,IRF3,IRF8,IRF9,JAK1,NFKB1,NFKBIA,NFkB (complex),RELA,SMAD3,STAT1,STAT2,STAT3,STAT4
RELA		transcription regulator	Activated	2.078		0.161	1.281	4.88e-17	B2M,CCL2,CCL3,CCL5,CCND1,CD274,CD40,CFB,CHI3L1,CR2,CTSB,CXCL10,CXCL11,CXCL9,CYP1A1,DUSP1,ELN,EPAS1,FOS,GBP1,HMOX1,IL1RN,ISG15,NFKB2,NMI,OLR1,PSMB10,PSMB9,PTX3,SELP,SOD2,TAP1,TAP2,TAPBP,TGM2,TNF,TNIP1,UBD,VCAM1	IFNG,IL1B,IRF1,IRF5,JUN,NFKB1,NFKB2,NFKBIA,NFkB (complex),REL,RELA,STAT1,STAT3,TNF
PD98059		chemical - kinase inhibitor		-0.062		-0.144	0.864	9.85e-17	ACE,CCL2,CCL3,CCL5,CCND1,CCR1,CD40,CLU,CTSB,CXCL10,CYP1A1,DUSP1,EDNRB,EGR2,ELN,EMP3,EPAS1,ERRFI1,FOS,FTH1,HMOX1,HPGD,HSPA5,IGF2,IL1RN,ITGA2,LAMA3,LAMP2,MMP7,OSMR,PER1,S100A4,S100A8,SERPINB2,SIRPA,SLC6A2,STAT3,TF,THBS1,TIMP1,TNF,TSC22D3,TXN,VCAM1,VCAN	Ap1,EGF,EGR1,ESR2,FGF2,FOSL1,JUN,NFKB1,NFKBIA,NFkB (complex),Nfat (family),P38 MAPK,PD98059,RELA,SP1,STAT3,TP53,prostaglandin E2
EIF2AK2		kinase	Activated	2.916		0.201	2.051	1.42e-16	DDX58,FOS,GABBR1,IFI27,IFI35,IFI6,IFIT1,IFIT5,ISG15,ISG20,NFKB2,NMI,OAS1,PARP9,PSMB10,SAMHD1,SOD2,STAT1,TNF,UBE2L6	CDKN2A,CREBBP,EIF2AK2,IFNB1,IRF1,IRF3,IRF7,IRF8,IRF9,Interferon alpha,NFKB1,NFkB (complex),RELA,SMAD3,STAT1,STAT2,STAT3
STAT2		transcription regulator	Activated	2.496		0.151	2.005	1.59e-16	CCL5,CXCL10,GBP1,IFI27,IFI35,IFI6,IFIT1,IFIT2,IFIT3,ISG15,MX1,OAS1,RSAD2,TNF,TNFSF10,WARS	CDKN2A,IFN type 1,IFNAR1,IRF1,IRF3,IRF8,IRF9,ISGF3,NFKB1,NFkB (complex),RELA,SMAD3,STAT1,STAT2,STAT3,STAT4,TP53
TICAM1		other	Activated	3.596		0.217	2.584	1.66e-16	ACOD1,CCL2,CCL5,CD40,CFB,CMPK2,CXCL10,CXCL11,CXCL13,DDX58,DUSP1,EDNRB,IFIT1,IFIT2,IFIT3,IL18BP,ISG15,ISG20,NFKB2,RSAD2,SAMHD1,TNF,TNFSF10,VCAM1	IFNB1,IRF1,IRF3,IRF5,IRF7,IRF8,MYD88,NFATC2,NFKB1,NFKBIA,NFkB (complex),RELA,STAT1,STAT2,STAT3,TBK1,TICAM1,TLR4
NFKB1		transcription regulator	Activated	2.032		0.162	1.324	1.96e-16	B2M,CCL2,CCL5,CCND1,CD40,CFB,CHI3L1,CR2,CTSB,CXCL10,CXCL11,CXCL9,DLL4,DUSP1,EBI3,FOS,GBP1,HMOX1,IL1RN,ISG15,LGALS1,MMP7,NFKB2,NMI,PTX3,SELP,SOD2,STAT1,TNF,TNFSF10,VCAM1	CREBBP,IRF1,JUN,MAPK1,NFKB1,NFKB2,NFKBIA,NFkB (complex),RARA,RELA,RELB,STAT1,STAT3,TNF
IL1RN	4.665	cytokine	Inhibited	-3.936		-0.175	-3.104	2.03e-16	CCL2,CXCL11,DDX58,GBP1,HERC6,IFI27,IFI44L,IFI6,IFIH1,IFIT3,IFIT5,IL18BP,ISG20,MX1,OAS1,PML,RSAD2,S100A9,SAMD9,TIMP1,TNF,TNFSF10,UBD	Ap1,IFNG,IFNL1,IL1B,IL1RN,IRF1,NFKB1,NFKBIA,NFkB (complex),NOS2,RELA,STAT1,STAT2,STAT3,STAT4,TNF
E. coli B4 lipopolysaccharide		chemical toxicant	Activated	4.25		0.151	3.431	2.76e-16	ACOD1,CCL2,CCL5,CD274,CD40,CLEC5A,CXCL10,CXCL9,DDX58,EVI2B,F13A1,FGL2,FOLR1,GBP4,HMOX1,IFI35,IFIT3,IFITM3,IL1RN,LCP1,PARP9,PLEK,RPS25,RSAD2,SERPINH1,SOD2,TAP1,TF,TNF,TNFSF10,VCAM1,ZBP1	CREBBP,E. coli B4 lipopolysaccharide,IFNG,IRF1,IRF3,IRF7,IRF8,IRF9,NFATC2,NFKB1,NFKBIA,NFkB (complex),RELA,STAT1,STAT2,STAT3,TLR4
IL27		cytokine	Activated	2.256		0.109	1.763	2.91e-16	ADGRE1,B2M,BST2,CCL2,CCL3,CCL5,CD163,CD63,CXCL10,CXCL11,CXCL9,EGR2,FOS,HPGD,IL18BP,IL1RN,MX1,STAT1,TAP1,TNF,TNFSF10,UBD,VCAM1	IFNG,IL10,IL27,IRF1,IRF8,IRF9,NFKB1,NFKBIA,NFkB (complex),P38 MAPK,RELA,SP1,STAT1,STAT2,STAT3,TNF
FOS	-1.535	transcription regulator		0.986		0.069	0.662	3.87e-16	ALAS1,ANXA4,ARPC5,CCL2,CCL5,CCND1,CHI3L1,CLU,CREBBP,CTSB,CXCL16,EGR2,FOS,FTH1,GM2A,GSR,HMOX1,HPGD,HSP90B1,HSPA5,LAMA3,LAMP2,LGALS3,LTBP2,LTBP3,MMP7,MT1A,MT2A,NOTCH4,PRDX1,PSMA2,RGS4,S100A8,S100A9,SEMA3B,SERPINB2,SERPINB9,SIRPA,SNAP23,TIMP1,TNF,TXN,VCAM1,XAF1	ATF2,Ap1,CDKN2A,CREB1,EP300,ESR1,ESR2,ETS1,FOS,FOSB,HDAC1,JUN,JUNB,JUND,NFkB (complex),Nfat (family),SMAD3,SMAD4,SP1,TP53
SOCS1		other	Inhibited	-2.983		-0.168	-2.211	8.48e-16	ACOD1,CCL2,CCL3,CCND1,CD40,CXCL10,DDX58,DUSP1,FOS,GBP5,IFIH1,IFIT1,IFIT2,IFIT3,ISG15,ISG20,MX1,OAS1,STAT1,STAT3,TNF,VCAM1	IFNB1,IFNG,IRF1,IRF3,IRF7,IRF8,IRF9,MAPK1,NFKB1,NFKBIA,NFkB (complex),RARA,RELA,SOCS1,STAT1,STAT2,STAT3
5-O-mycolyl-beta-araf-(1->2)-5-O-mycolyl-alpha-araf-(1->1')-glycerol		chemical - endogenous non-mammalian	Activated	2.548		0.193	1.71	1.44e-15	CCL2,CD40,CXCL10,CXCL11,CXCL9,DUSP1,EBI3,EGR2,IDO1,IFIT1,IFIT2,IFIT3,IFIT5,NFKB2,SERPINB2,SOD2,TNF,TNIP3,VCAM1	5-O-mycolyl-beta-araf-(1->2)-5-O-mycolyl-alpha-araf-(1->1')-glycerol,IL1B,IRF1,NFKB1,NFKBIA,NFkB (complex),RELA,STAT1,STAT3,TNF
CHUK		kinase	Activated	3.405		0.189	2.463	3.24e-15	ACOD1,CCL2,CCL5,CCND1,CCR1,CLU,CTSB,CTSZ,CXCL10,CXCL13,FOS,GBP4,GM2A,HMOX1,HSP90AA1,IFI35,IFIT2,IGFBP6,IL1RN,ISG15,NFKB2,PTX3,SERPINB2,SNX10,TNF,TNIP1,VCAM1	Ap1,CHUK,IKBKB,IKBKG,IRF1,NFKB1,NFKB2,NFKBIA,NFKBIB,NFkB (complex),REL,RELA,STAT1,STAT3
TLR7		transmembrane receptor	Activated	2.897		0.224	1.854	4.85e-15	CCL2,CCL3,CCL5,CD274,CD40,CXCL10,CXCL13,CXCL9,IDO1,IFI35,IFI44L,IFIT1,IFIT3,IL4I1,ISG15,ISG20,MX1,PTX3,RSAD2,SOD2,STAT1,TNF,TRPM2	IFNB1,IL1B,IRF1,IRF3,IRF7,IRF8,NFKB1,NFKBIA,NFkB (complex),RELA,STAT1,STAT2,STAT3,TLR7,imiquimod
hydrogen peroxide		chemical - endogenous mammalian	Activated	2.887		0.131	2.109	5.58e-15	ACE,ANXA2,CCL2,CCND1,CD63,CFD,CLU,CREBBP,CSF3R,CTSB,CTSD,CYP1A1,DDIT4,DUSP1,ELN,EPAS1,FOS,FTH1,GSTM3,HMOX1,HSPA5,IFI6,IFIT2,ITGA2,PDIA3,PDIA4,PRDX1,PTX3,RNF19B,SERPINH1,SOD2,SRGN,STAT3,TAP1,TGM2,TNF,TXN,UACA,VCAM1,XAF1	ATF2,Ap1,CREB1,D-glucose,EGR1,ETS2,FOXO1,HIF1A,HSF1,Insulin,JUN,NFE2L2,NFKB1,NFKB2,NFkB (complex),RAC1,RELA,Ras,SMAD3,SOD1,SP1,hydrogen peroxide
IFN type 1		group	Activated	2.483		0.129	2.03	6.18e-15	BST2,CCL5,CXCL10,CXCL13,DDX58,DHX58,IDO1,IFIH1,IFIT1,IFIT2,ISG15,PML,STAT1,TNFSF10,UBA7	CDKN2A,FADD,IFN type 1,IRF1,IRF3,IRF7,IRF9,ISGF3,Interferon alpha,NFKB1,RELA,SMAD3,STAT1,STAT2,STAT3,STAT4
NFkB (complex)		complex	Activated	3.718		0.202	2.492	6.2e-15	ADGRE1,BPIFA1,C1R,CCL2,CCL3,CCL5,CCND1,CD274,CD40,CFB,CLEC4E,CLU,CXCL10,CXCL11,CXCL9,EDNRB,EPAS1,FCER2,FOS,FTH1,HIF3A,HMOX1,IDO1,IFNAR2,IL1RN,ISG15,LAMP2,LITAF,NFKB2,OLR1,PSMB9,PTX3,RNF19B,RSAD2,SERPINB2,SLC2A6,SOD2,TAP1,TAP2,TGM2,TIMP1,TNF,TNFSF10,TNIP1,VCAM1	CREBBP,IL10,IL1B,IRF1,NFKB1,NFKB2,NFKBIA,NFkB (complex),REL,RELA,RELB,STAT1,STAT3
ERBB2		kinase		-1.011		0.119	-1.668	6.27e-15	ACSL4,ADORA3,ALAS1,ANXA2,CCL2,CCL5,CCND1,CD47,CDC42BPG,CLU,CSF1R,CTSB,CXCL10,CYP4B1,EMP3,EPSTI1,FOLR1,FOS,GPX3,ID2,IGF2,IGF2R,IGFBP6,ITGA2,JUP,LAMP2,LGALS1,LGALS3,LITAF,LTBP2,LTBP3,MMP7,NFKB2,PDIA4,PDK4,PGK1,PLAC8,PSMB9,PTPRB,S100A4,SIRPA,SMTN,STAT3,TAP1,TAP2,TAPBP,THBS1,TNF,VCAN,VWF	AHR,AKT1,ATF2,Ap1,CREBBP,EGFR,ERBB2,ERK1/2,FOS,FOSB,HIF1A,JUN,JUND,MYC,NFKB1,NFKBIA,NFKBIB,NFkB (complex),RELA,SMAD3,SMAD4,SP1,SP3,TCF4,THRA
TLR9		transmembrane receptor	Activated	3.374		0.184	2.457	7.43e-15	ACOD1,CCL3,CCL5,CD274,CD40,CXCL10,CXCL9,DUSP1,EBI3,HMOX1,IDO1,IFI35,IFI44L,IFIT1,IFIT2,IFIT3,IL4I1,ISG15,ISG20,LAMP2,MX1,RSAD2,S100A8,STAT1,TIMP1,TNF,TNFSF10	IFNB1,IFNG,IL1B,IRF1,IRF3,IRF7,MYD88,NFKB1,NFKBIA,NFkB (complex),RELA,STAT1,STAT2,STAT3,TLR9
IRF8		transcription regulator		-1.057		0.11	-1.499	7.9e-15	ADGRE1,B2M,CCL5,CD40,CFB,CSF1R,CSF3R,CXCL16,DDX58,EGR2,FOS,GBP1,IDO1,IFI44L,IFI6,IFIT2,IFIT3,ISG15,OAS1,PML,STAT1,TNF	IFN alpha/beta,IFNA2,IFNG,IRF1,IRF7,IRF8,IRF9,ISGF3,NFKB1,NFKBIB,NFkB (complex),RELA,STAT1,STAT2,STAT3
MAVS		other	Activated	3.804		0.205	3.025	9.45e-15	CCL5,CMPK2,CXCL10,DDX58,DHX58,IFIT1,IFIT2,IFIT3,IFITM3,ISG15,ISG20,OAS1,RSAD2,STAT1,TNF,UBE2L6	CREBBP,DDX58,IFNB1,IRF,IRF1,IRF3,IRF7,Interferon alpha,MAVS,NFkB (complex),STAT1,STAT2,STAT3
KRAS		enzyme		-0.305		0	-0.305	1.03e-14	B2M,CAMK1,CCND1,CD274,CLU,CXCL10,DUSP1,EFEMP1,EGR2,ELN,EPHB4,FOS,FTH1,GAPDH,HMOX1,HSPA5,HSPE1,IDO1,IFI6,IFIT1,IFITM3,IGF2,ISG15,LAMP2,LTBP4,MMP7,MX1,OAS1,PDIA3,S100A4,SERPINB2,SIRPA,ST3GAL2,STAT1,STAT3,TAP1,THBS1,TNF,VCAN,XRN2	Ap1,CDKN2A,EGFR,EP300,ERK,FOSL1,FOXO1,HIF1A,JUN,KRAS,MAP2K1/2,MYC,NFKB1,NFKBIA,NFkB (complex),RARA,RELA,SMAD3,SP1,SP3,STAT1,STAT3,THRA,TP53
RNASEH2A		enzyme						1.22e-14	CXCL10,DDX58,IFI35,IFIH1,IFIT2,IFIT3,IFITM3,ISG15,ISG20,NFKB2,NMI,OAS1,PARP9,RSAD2
TLR4		transmembrane receptor	Activated	3.148		0.168	2.32	1.43e-14	CCL2,CCL3,CCL5,CD163,CD274,CD40,CFB,CMPK2,CXCL10,DLL4,EBI3,FGL2,HMOX1,HSPA5,IFIT2,IFIT3,IFITM3,IL18BP,ISG15,ISG20,MX1,NFKB2,NMI,PLEK,PML,PTX3,RSAD2,SELP,SOD2,STAT1,STAT3,TNF,TNFSF10,VCAM1	IL1B,IRF1,IRF3,IRF5,IRF7,IRF8,NFATC2,NFKB1,NFKBIA,NFkB (complex),RARA,REL,RELA,STAT1,STAT3,TICAM1,TLR4
cycloheximide		chemical reagent		-1.136		-0.031	-0.967	1.68e-14	B2M,CALR,CCL2,CCND1,CCR1,CXCL10,CYP1A1,DDIT4,DUSP1,FOS,GBP1,HMOX1,IFIT1,IGF2,IGFBP6,IL1RN,ISG20,MMP19,MMP7,OLR1,PGK1,PIGR,PTX3,RSAD2,S100A8,SELP,SERPINB2,THBS1,TIMP1,TNF,TNFSF10,TNIP1,UACA,VCAM1	IL1B,IRF1,NFKB1,NFKB2,NFKBIA,NFkB (complex),P38 MAPK,REL,RELA,SP1,STAT3,TNF,cycloheximide
Immunoglobulin		complex		0.043		-0.004	0.063	1.7e-14	CALR,CCL2,CCL3,CCL5,CD274,CSF1R,CTSZ,CXCL10,CXCL11,CXCL9,DUSP1,EGR2,FOS,HK3,HMOX1,IDO1,RSAD2,S100A12,S100A8,S100A9,SIRPA,TIMP1,TLR8,TNF,UBD,VCAM1,VCAN,ZBTB16	ATF2,Ap1,IFNG,IL10,IL4,IRF1,IRF8,Immunoglobulin,Jnk,NFKB1,NFKBIA,NFkB (complex),Nfat (family),P38 MAPK,RELA,SP1,STAT1,STAT3,STAT6
NFKBIA		transcription regulator	Activated	3.105		0.064	2.774	2.1e-14	ACOD1,BPIFA1,CCL2,CCL5,CCND1,CCR1,CD40,CHI3L1,CLU,CTSB,CTSZ,CXCL10,CXCL11,FOS,GM2A,GPX3,HMOX1,HSPA5,IFI6,IGF2,IGF2R,IGFBP6,IL1RN,ISG15,ITGA2,LITAF,NFKB2,PTX3,RGS4,S100A8,S100A9,SERPINB2,SOD2,TIMP1,TNF,TNFSF10,VCAM1	Ap1,CHUK,IKBKB,IRF1,JUN,NFKB1,NFKB2,NFKBIA,NFkB (complex),REL,RELA,SMAD3,STAT1,STAT3,TNF
methylprednisolone		chemical drug		1.527		0.046	1.26	2.44e-14	ADGRL2,AHCY,ALAS1,ANXA2,B2M,CAMK1,CCND1,CTSC,DDIT4,DUSP1,EDNRB,EPHX1,FGL2,FGR,FOS,HACD3,HMOX1,HSP90B1,IGF2R,IGSF6,IL1RN,ITGA2,JUP,LAMA3,LIPA,LYVE1,NOLC1,PIGR,PSME2,SDS,SERPINB1,SERPINB9,SIRPA,SLC39A1,SNAP23,STAT1,STAT3,TAPBP,TNF,TUBA1C,VCAM1	AHR,AR,Ap1,CREBBP,ERK1/2,HIF1A,JUN,MYC,NCOA2,NFKB1,NFKBIA,NFkB (complex),NR3C1,Nfat (family),RELA,STAT1,TCF4,TSC22D3,corticosterone,methylprednisolone
HRAS		enzyme		1.649		0.074	1.334	2.64e-14	ANXA2,B2M,CCL5,CCND1,CFB,CLU,CTSB,CTSC,CTSZ,CXCL10,CYP1A1,DUSP1,EFEMP1,ELN,EPHX1,FOS,GPX3,HMOX1,HSP90AA1,ID2,IGF2,JUP,PLTP,PML,PRKCB,PRSS23,PSMB9,RNF19B,S100A4,SEM1,SERPINB2,SERPINB9,SIRPA,SMARCA2,SSR3,STAT3,TAP1,TAP2,TGM2,THBS1,TNF,ULK2,VCAN	Ap1,BRCA1,CDKN2A,CREBBP,ERK,FOSL1,HRAS,IRF1,JUN,MAP2K1,MYC,NFKB1,NFKBIA,NFkB (complex),RELA,SMAD3,SMAD4,SMAD7,SP1,STAT3,TP53,TP63,TP73
cyclosporin A		biologic drug		1.114		-0.07	1.52	3e-14	ALAS1,ANXA2,CCL2,CCL5,CCND1,CD163,CD40,CLU,CR2,CXCL9,DDIT4,EDNRB,EGR2,EMP3,FCER2,FOS,FXYD5,GSTM3,HMOX1,HSP90AA1,HSPA5,HSPD1,LAMA3,LGALS3,LYVE1,PSMB10,S100A11,S100A9,SDCBP,SERPINH1,SMTN,SNRNP70,TIMP1,TNF,TNFSF10,VCAM1,XAF1	ATF2,Ap1,IL6,IRF1,JUN,JUNB,Jnk,MYC,NFKB1,NFKBIA,NFkB (complex),Nfat (family),P38 MAPK,PPARA,PTGS2,RELA,SMAD3,SP1,STAT3,TP53,cyclosporin A,doxorubicin
IRF2		transcription regulator	Inhibited	-2.156		0	-2.156	3.86e-14	B2M,CCND1,CXCL10,GBP1,IFI35,ISG15,OAS1,PSMB10,PSMB9,PSME1,PSME2,TAP1,TAP2,TAPBP,TNFSF10,VCAM1	Ap1,BRCA1,CREBBP,ERK1/2,HDAC1,Hdac,Histone h4,IRF1,IRF2,IRF7,IRF8,IRF9,JUN,MYC,NFKBIA,NFkB (complex),RELA,STAT1,STAT2,STAT3,TP53,TP63,TP73,histone deacetylase
IL1		group	Activated	2.676		0.148	1.899	5.53e-14	CCL2,CCL3,CCL5,CD40,CFB,CHI3L1,CSF1R,CTSB,CTSC,CXCL10,CXCL11,CXCL9,CYP1A1,DUSP1,FOS,FTH1,HMOX1,IDO1,IL1RN,MMP7,NRP2,PIGR,S100A9,SELP,SERPINB2,SOD2,TGM2,TIMP1,TNF,TNFSF10,VCAM1,VCAN	ATF2,Ap1,CREBBP,IL1,IRF1,Jnk,NFKB1,NFKBIA,NFkB (complex),Nfat (family),REL,RELA,STAT1,STAT3,TNF
stallimycin		biologic drug	Activated	3.2		0.221	2.384	7.61e-14	CXCL10,IFI27,IFI6,IFIH1,IFIT1,IFIT2,IFIT3,ISG15,MX1,OAS1,PML,STAT1,TNF,TNFSF10	BRCA1,CDKN2A,IRF8,IRF9,JUN,MYC,NFKB1,NFkB (complex),RELA,SMAD3,STAT1,STAT2,STAT3,TP53,TP63,TP73,stallimycin
Ifn		group	Activated	4.01		0.157	3.328	8.46e-14	B2M,CD40,CXCL10,CXCL11,DDX58,DHX58,FOS,IDO1,IFIH1,IFIT1,IFITM3,ISG15,ISG20,MX1,PML,RSAD2,S100A8,STAT1,TAP1,ZBP1	CDKN2A,IFNAR1,IRF1,IRF3,IRF8,IRF9,Ifn,JAK1,NFKB1,NFkB (complex),RELA,SMAD3,STAT1,STAT2,STAT3,STAT4
NFE2L2		transcription regulator		1.622		0.152	0.744	8.6e-14	ACSL5,ALAS1,CCL5,CFD,CTSD,CXCL10,ELN,EPAS1,EPHB4,EPHX1,FTH1,FTL,GPX3,GSR,HACD3,HMOX1,HSP90AA1,HSP90B1,IL1RN,PDIA3,PDIA4,PIP5K1C,POMP,PRDX1,PRKCB,PSMA1,PSMA6,PTPRB,SLC6A9,SOD2,TNF,TXN,TXNRD1,UBB,VCAM1	ATF1,CREBBP,HMGB1,HMOX1,IRF1,IRF3,IRF7,KEAP1,NFE2L2,NFKB1,NFKBIA,NFkB (complex),RELA,SP1,STAT1,TICAM2,VHL,iron
imiquimod		chemical drug	Activated	2.871		0.2	2.085	8.97e-14	CCL3,CD274,CD40,FOS,HMOX1,IFI35,IL1RN,ISG15,ISG20,MX1,OAS1,RNF213,RSAD2,SOD2,STAT1,TNF,TNFSF10	IL1B,IRF1,IRF3,IRF5,IRF7,IRF8,IRF9,Interferon alpha,NFKB1,NFKBIA,NFkB (complex),RELA,STAT1,STAT2,STAT3,TLR7,imiquimod
calcitriol		chemical drug		-0.177		-0.025	-0.037	1.05e-13	ANXA2,ATAD1,CCND1,CD40,CFD,CSF1R,CXCL10,CYP1A1,DUSP1,ELN,ERRFI1,FCER2,FOS,GAPDH,GSR,HPGD,HSPD1,ID2,IFI44L,IL1RN,ISG15,KPNA2,LGALS1,LTF,MX1,PDK4,PLCG1,PRKCB,RSAD2,S100A8,S100A9,SERPINB1,SERPINB9,SLC25A6,TAP1,TF,THBS1,TLR8,TNF,TNFSF10,TXN	Ap1,CEBPA,IL6,IRF1,JUN,NFKB1,NFKBIA,NFkB (complex),PPARG,RELA,RNA polymerase II,SMAD3,SMAD4,SMAD7,SMARCA4,SP1,SPI1,STAT3,TP53,calcitriol,prostaglandin E2
F2		peptidase	Activated	2.416		0.207	1.36	1.15e-13	CALR,CCL2,CCND1,CD63,CLIC1,CLU,CXCL10,CXCL13,DUSP1,EDNRB,EIF4A1,FOS,HMOX1,HSP90AA1,LAMP2,PDCD1LG2,PDIA4,SELP,SLC2A6,SMTN,SOD2,SRGN,TAP2,THBS1,TNF,TNFSF10,VCAM1,VWF	ATF2,Ap1,COL18A1,ETS1,F2,F2R,FOS,FOSB,JUN,JUND,NFE2L2,NFKB1,NFkB (complex),NOTCH1,RELA,SMAD4,SP1,STAT6,TP53,aspirin,nitric oxide
MYD88		other	Activated	2.457		0.205	1.424	1.27e-13	ACOD1,CCL2,CCL5,CD274,CD40,CMPK2,CXCL10,CXCL13,DLL4,DUSP1,EBI3,EDNRB,FOS,HMOX1,HSPA5,IFIT2,IL1RN,ISG15,MMP7,NFKB2,OLR1,PLCG1,RSAD2,S100A8,SAMHD1,TIMP1,TNF,VCAM1	CHUK,IL1B,IRF1,IRF3,MYD88,NFATC2,NFKB1,NFKB2,NFKBIA,NFkB (complex),REL,RELA,STAT3,TLR4
IFNL4		cytokine	Activated	2.826		0.231	2.174	1.29e-13	CXCL10,CXCL11,DDX58,DHX58,IFIH1,ISG15,MX1,STAT1	IFNL4,IRF8,IRF9,NFkB (complex),STAT1,STAT2,STAT3,STAT4
LDL		complex		1.441		0.122	0.927	1.51e-13	CCL2,CCL3,CCL5,CCND1,CD40,CXCL10,CXCL11,CXCL13,DLL4,DUSP1,EDNRB,FOS,GJA5,HMOX1,HSP90B1,HSPA5,IDO1,IFIT2,IL1RN,MX1,OLR1,S100A8,SELP,SIGLEC1,SOD2,TNF,VCAM1	ATF2,Ap1,CEBPA,CREBBP,IRF1,Jnk,LDL,NFKB1,NFKBIA,NFkB (complex),Nfat (family),REL,RELA,STAT1,STAT3,lipopolysaccharide,prostaglandin E2
U0126		chemical - kinase inhibitor		-0.401		-0.152	0.369	1.58e-13	ADGRE1,APLNR,CCL2,CCL3,CCL5,CCND1,CD274,CSF1R,CXCL10,CXCL11,CXCL9,CYP1A1,DCHS1,DUSP1,EDNRB,ERRFI1,FOLR1,FOS,HMOX1,HPGD,HSPA5,LAMP2,OSMR,PER1,PML,PRELP,PRKCB,S100A9,SERPINB2,SIRPA,STAT3,TAP2,TF,TGM2,THBS1,TNF,TSC22D3,VCAM1	CDKN2A,CREBBP,IL1,IL10,IRF1,JUN,MAP2K1,NFKB1,NFKBIA,NFkB (complex),P38 MAPK,RELA,SMAD3,SMAD4,SP1,STAT1,STAT3,U0126
genistein		chemical drug		1.182		0.064	0.827	1.93e-13	ACE,ALAS1,ATP6V1G1,CCL2,CCL5,CCND1,CFD,CLU,CTSB,CTSD,CXCL10,CYP1A1,DUSP1,FOLR1,FOS,FXYD5,GM2A,HMOX1,HPGD,HSPA5,ID2,IFIT2,IGF2R,LIPA,LTF,PER1,PLTP,PPT1,SCARB2,SIGLEC10,SOD2,ST3GAL2,TNF,VCAM1	Ap1,CREB1,EGR1,ESR2,FOS,FOSL1,FOXO1,HIF1A,IL6,IRF1,JUN,NFKB1,NFKB2,NFKBIA,NFkB (complex),Pkc(s),RELA,SMAD3,STAT3,TP53,VEGFA,beta-estradiol,genistein
rosiglitazone		chemical drug		0.777		0.083	0.323	2.01e-13	ACSL5,ADGRE1,AOC3,CCL15,CCL2,CCL5,CCND1,CFD,CXCL10,CXCL11,CXCL9,CYP1A1,EBI3,FOS,GAPDH,GBP1,HMOX1,HPGD,HSPA5,IFIT2,IGF2,IGFBP6,IL1RN,OAS1,OLR1,PDK4,PLTP,S100A8,S100A9,SAMHD1,SOD2,TBXA2R,THBS1,TIMP1,TNF	ADIPOQ,EGR1,FOXO1,LEP,NFKB1,NFKB2,NFKBIA,NFkB (complex),NfkB1-RelA,P38 MAPK,PPARA,PPARG,RELA,SP1,STAT3,rosiglitazone
JUN		transcription regulator		1.731		0.122	1.218	2.49e-13	ALAS1,ANXA2,CCL2,CCND1,CD274,CLU,CSF1R,CXCL10,CXCL16,DUSP1,EIF4A1,FOS,FTH1,HMOX1,HPGD,ID2,IGF2R,LAMP2,LGALS3,MMP7,MT2A,PCSK1,PRDX1,PTX3,PXDN,SERPINB2,SERPINB9,SNRNP70,SOD2,STAT1,THBS1,TIMP1,TNF,TXN,VCAM1,YWHAG	ATF2,Akt,Ap1,EGR1,ESR2,ETS1,FOS,FOSB,FOXO1,HIF1A,JUN,JUNB,JUND,MYC,SMAD4
TP53		transcription regulator		1.21		0.057	0.783	2.71e-13	ACE,AHCY,ANXA2,ANXA4,CCL2,CCND1,CD47,CHD3,CLU,CSF1R,CSF3R,CSTB,CTSB,CTSD,CYP1A1,DDIT4,DUSP1,EGR2,EPHX1,FOS,GAPDH,GBP1,GPX3,GSR,HMOX1,HSP90AA1,HSPD1,HSPG2,ID2,IFI35,IGF2,IL4I1,ISG15,ITGA2,KANK3,KPNA2,LGALS3,MX1,NFKB2,NOLC1,OAS1,PLTP,PML,PPT1,PRKCB,PSMA1,PTPRU,RPS25,S100A2,S100A4,SEC61B,SELP,SERPINB2,SERPINB9,SERPINH1,SHISA5,SMAD6,SOD2,STAT1,TAP1,TAP2,TGM2,THBS1,TNF,TNFSF10,TNFSF9,TSC22D3,ULK2,VCAN…	AKT1,Ap1,CDKN2A,CEBPB,EP300,ERK,FOSL1,HIF1A,JUN,MYC,NFKB1,NFKBIA,NFKBIB,NFkB (complex),RELA,Ras,SMAD3,SNAI1,SP1,TP53,TP63,TP73
P38 MAPK		group	Activated	2.133		0.19	1.204	4.31e-13	CCL2,CCL5,CCND1,CD40,CD46,CXCL10,CXCL11,CXCL9,CYP1A1,DUSP1,EDNRB,EGR2,FCER2,FOS,GBP1,HMOX1,HSPA5,IL1RN,LAMA3,PML,RGS4,S100A12,SEPT4,SERPINB2,SLC6A2,STAT1,THBS1,TIMP1,TNF,TNFSF10,TNIP1,VCAM1	Ap1,CCL2,ERK,FOSL1,IL1,JUN,NFATC1,NFKB1,NFKB2,NFKBIA,NFkB (complex),P38 MAPK,REL,RELA,SMAD3,STAT3,TNFSF11,TP53
NKX2-3		transcription regulator	Inhibited	-4.124		0.004	-4.145	5.48e-13	AOC3,CMPK2,CXCL16,DDX58,DHX58,GBP1,IDO1,IL18BP,LAP3,MMP7,MTURN,PARP14,PARP9,PSMB9,RNF213,SAMD9,STAT1,TAP1,TAP2,UACA,UBA7,UBE2L6,VCAM1,XAF1,ZNFX1
PTGER4		g-protein coupled receptor	Inhibited	-3.806		-0.055	-3.554	5.52e-13	CCL2,CD40,CMPK2,CXCL10,DDX58,GBP4,HERC6,IFI35,IFIH1,IFIT2,IL4I1,ISG20,OLR1,PARP14,RNF213,RSAD2,TLR8,TNF,TNFSF10,XAF1,YPEL3	Ap1,CCL3L3,CREB1,EGR1,GSK3A,IFNG,IRF1,JUN,NFKB1,NFKBIA,NFkB (complex),PTGER4,Pka,RELA,STAT1,STAT3,prostaglandin E2
bromodeoxyuridine		chemical drug	Activated	3.2		0.222	2.379	6.77e-13	CXCL10,IFI27,IFI6,IFIH1,IFIT1,IFIT2,IFIT3,ISG15,MX1,OAS1,PML,STAT1,TNF,TNFSF10	BRCA1,CDKN2A,Histone h3,IRF3,IRF7,IRF8,IRF9,JUN,MYC,NFKB1,NFkB (complex),RELA,RNA polymerase II,SMAD3,SP1,STAT1,STAT2,STAT3,TP53,TP63,TP73,bromodeoxyuridine
IFNLR1		transmembrane receptor						9.22e-13	CCL5,CLEC4E,CMPK2,CXCL10,IFIH1,IFIT2,IFIT3,ISG15,MX1,RSAD2,SOD2,THBS1,TNF	CDKN2A,IFNL1,IFNLR1,IRF8,IRF9,NFKB1,NFkB (complex),RELA,SMAD3,STAT1,STAT2,STAT3,STAT4
cardiotoxin		chemical - other		0.832		0.231	0	9.44e-13	ACSL5,AOC3,B2M,CCL2,CCL5,CCND1,CCR1,CSF1R,CSF3R,EDNRB,GM2A,HSP90AA1,HSPA5,IGF2,IL1RN,KPNA2,PIGR,STAT3,TIMP1,TNF,TXNRD1
methotrexate		chemical drug		0.078		0.035	-0.085	9.46e-13	ACSL4,ADORA3,ANXA4,C1R,C7,CCL2,CCL3,CCL5,CCND1,CFB,CR2,CXCL10,CXCL11,DUSP1,EPAS1,FADS1,GAPDH,GSR,HMOX1,PRDX1,PRKCB,S100A11,SDS,THBS1,TNF,VCAM1	ATF2,Akt,Ap1,EGR1,FOXO1,GATA3,HIF1A,IRF1,Immunoglobulin,JUN,Jnk,NFKB1,NFKBIA,NFkB (complex),Nfat (family),P38 MAPK,RELA,SMAD4,SP1,STAT1,methotrexate
IKBKB		kinase	Activated	2.839		0.153	2.06	1.21e-12	ACOD1,CCL2,CCL3,CCL5,CCND1,CCR1,CLU,CTSB,CTSZ,CXCL10,FOS,GM2A,HMOX1,IGFBP6,IL1RN,ISG15,MX1,NFKB2,PTX3,S100A4,SERPINB2,SOD2,STAT3,TNF,UACA,VCAM1,VCAN	CHUK,IKBKB,IKBKG,IL1B,NFKB1,NFKB2,NFKBIA,NFKBIB,NFkB (complex),PRKCD,RELA,STAT3
IL2		cytokine	Activated	2.237		0.151	1.384	1.86e-12	CCL2,CCL3,CCL5,CCND1,CCR1,CD274,CD40,CD46,CD47,CSF1R,CTSC,CXCL10,CYP1A1,EPAS1,EVL,FGL2,FOS,GAPDH,HSP90B1,HSPA5,HSPD1,IDO1,IL18BP,ISG20,ITGA2,MX1,NMI,PDIA3,PLAC8,S100A4,S100A8,SELP,SERPINB9,SNAP23,STAT3,TIMP1,TNF,TNFSF10,TNFSF9	Ap1,BCL6,CSF2,EGR1,IL12 (complex),IL17A,IL2,IL5,JUN,NFKB1,NFKBIA,NFkB (complex),Nfat (family),RELA,STAT1,STAT3,STAT4,STAT6
ACKR2		g-protein coupled receptor	Inhibited	-3.464		-0.205	-2.754	2e-12	ACOD1,CCL5,CXCL10,DDX58,DHX58,IFIT2,IFIT3,ISG15,ISG20,OAS1,RSAD2,STAT1
cigarette smoke		chemical toxicant		1.019		0.137	0.502	2.03e-12	CCL2,CCND1,CLEC5A,CXCL10,CYP1A1,DDIT4,ELN,EPAS1,FOS,FTL,GPX3,GSR,HMOX1,HSP90AA1,HSPA5,MX1,OAS1,PRDX1,PTPRB,SLC6A9,SOD2,STAT1,TIMP1,TNF,TXNRD1	Akt,Ap1,EGR1,ERK,FOSL1,FOXO1,HIF1A,JUN,KEAP1,NFE2L2,NFKB1,NFkB (complex),RELA,Ras,SMAD3,SMAD4,SMAD7,SP1,STAT3,TP53,cigarette smoke
mir-21		microrna		-1.944		-0.157	-1.157	3.16e-12	C1R,CCL2,CD19,CD274,CLEC5A,CLU,CREBBP,CSF3R,CXCL10,DHX58,EGR2,ELN,FGL2,GBP5,IDO1,PPA1,PSME2,SIGLEC1,SOD2,STAT1,STAT3,TAP1,TNF,UBA7,UBE2L6,VCAM1	Akt,EGR1,FOXO1,HIF1A,IFNG,IL12 (family),IL6,IRF1,IRF4,IRF8,JUN,NFKB1,NFkB (complex),NOS3,RELA,SMAD3,SMAD4,STAT1,STAT3,mir-21
2-aminopurine		chemical reagent	Inhibited	-2.449		-0.151	-1.984	4.53e-12	ACOD1,CXCL10,DDX58,HMOX1,IFI6,IFIT1,IFIT2,ISG15,OAS1,TNF	2-aminopurine,EIF2AK2,IRF1,IRF3,NFKBIA,STAT1,STAT3
benzyloxycarbonyl-Leu-Leu-Leu aldehyde		chemical - protease inhibitor		0.955		0.109	0.44	4.54e-12	BST2,CCL2,CCL5,CCND1,CFB,CFL1,CLIC1,CLU,CTSB,CXCL10,CYP1A1,DUSP1,EPAS1,FOS,HMOX1,HSP90AA1,HSP90B1,HSPA5,HSPD1,NFKB2,RGS4,SOD2,STAT1,SUB1,TIMP1,TNF,TXN,VCAM1	ATF2,Ap1,ERK,FOSL1,JUN,Jnk,NFKB1,NFKB2,NFKBIA,NFkB (complex),Nfat (family),P38 MAPK,REL,RELA,SMAD3,SP1,STAT3,TP53,benzyloxycarbonyl-Leu-Leu-Leu aldehyde
CD3		complex		-1.765		-0.156	-0.916	6.83e-12	ALAS1,BST2,BZW1,C1R,CCL3,CCL5,CCND1,CCR1,CD274,CD53,CXCL10,EBI3,EGR2,FOS,FTL,GAPDH,GBP1,HSP90AA1,HSP90B1,HSPA5,HSPE1,ICAM2,IFI35,IFIT1,IGFBP6,IL4I1,LCP1,PDIA4,PLEK,PPA1,PSMA6,S100A11,SEC61B,SRGN,STAT1,TGM2,THBS1,TNF,TNFSF10,TXNRD1,XAF1	ATF2,Ap1,CD3,CREB1,FOXO1,HIF1A,IL6,IRF1,JUN,NFKB1,NFKBIA,NFkB (complex),PARP1,PI3K (complex),PIK3R1,POU5F1,REL,RELA,SMAD3,STAT1,STAT3,VIP,XBP1
MYC		transcription regulator		-0.564		0.091	-1.165	7.41e-12	ACOD1,ACSL4,AHCY,ANXA4,APCDD1,CCND1,CD19,CD274,CD47,CD48,CLU,CSTB,CTSB,CTSD,CXCL10,DDIT4,DUSP1,EBI3,EFEMP1,EGR2,EIF4A1,EVPL,FOS,FTH1,GAPDH,GBP4,GM2A,GSR,HMOX1,HSP90AA1,HSPD1,HSPE1,ID2,IFI35,IFIT1,LAMP2,LGALS1,MMP7,NMI,NOLC1,OAS1,PCDH18,PGK1,PML,RIN3,RSAD2,SDCBP,SERPINH1,SOD2,TF,THBS1,TIMP1,TNF,TXN,TXNRD1,VCAM1	AHR,ATF2,Akt,Ap1,BRCA1,E2F1,EGR1,ESR2,FOS,FOSB,FOXO1,HIF1A,JUN,JUND,MYC,NFKB1,NFKBIA,SMAD4,TCF4,TP53,TP63,TP73,VHL,beta-estradiol
IL15		cytokine	Activated	3.154		0.137	2.557	7.44e-12	CCL2,CCL3,CCL5,CCND1,CCR1,CD274,CD40,CD46,CD53,CREBBP,CXCL10,EGR2,GAPDH,HMOX1,HSPE1,ICAM2,IFI35,IFIT1,MX1,PDIA3,PDIA4,PFKFB2,PGK1,PLEK,PSMB10,PSMB9,S100A11,SRGN,TIMP1,TNF,TNFSF10,TXNRD1,VCAM1	Ap1,CCL2,CDKN2A,CREBBP,ERK1/2,GATA3,IL15,IL2,NFATC1,NFKB1,NFKBIA,NFkB (complex),P38 MAPK,RELA,SMAD3,SP1,STAT1,STAT3
inosine		chemical - endogenous mammalian	Activated	2.539		0.176	1.915	7.51e-12	ANXA2,C1S,CD63,CFB,CFD,CXCL13,EMP3,FTL,IFITM3,LCP1,SERPINB1,TIMP1,TNF
resiquimod		chemical drug	Activated	2.041		0.145	1.456	9.73e-12	ANXA4,BST2,CCL2,CCL5,CD40,CLEC4E,CXCL10,CXCL13,DLL4,EBI3,FCER2,GM2A,LAP3,PRDX1,PTX3,SOD2,TLR8,TNF,TNFSF10,TRPM2,WARS	Ap1,IL10,IL6,IRF1,IRF3,IRF5,IRF7,JUN,MAPK14,NFKB1,NFKBIA,NFkB (complex),RELA,SMAD3,SP1,STAT3,TLR7,TLR8,resiquimod
ESR1		ligand-dependent nuclear receptor		1.192		0.033	0.975	1.07e-11	ACE,ADAMTS13,ANXA4,CAMK1,CCL15,CCL2,CCND1,COL13A1,CREBBP,CTSB,CTSC,CTSD,CYP1A1,DDIT4,EFEMP1,FOLR1,FOS,FXYD6,GM2A,HSP90AA1,HSP90B1,HSPD1,IFI27,IFI44L,IFI6,IFITM3,IGF2,ISG20,LGALS1,LTBP4,LTF,MX1,NFKB2,OLR1,PCDH18,PDK4,PRSS23,PTX3,RSAD2,S100A9,SAMD9,SAMHD1,SCARB2,SEMA3B,SERPINB9,SLC39A8,SMAD6,SNAP23,SSR3,STAT1,STAT3,TAPBP,TGM2,TM4SF1,TNF,TNFSF10,TNFSF9,TNIP1,TRPM2,TSC22D3,WARS,YPEL3	4-hydroxytamoxifen,ATF2,Ap1,CREBBP,EP300,ESR1,ESR2,FOS,HDAC1,JUN,MYC,NCOA2,NFKBIA,NFkB (complex),RARA,RXRA,SP1,STAT5A,TP53,estrogen receptor,fulvestrant
salmonella minnesota R595 lipopolysaccharides		chemical - endogenous non-mammalian	Activated	2.22		0.231	1.258	1.28e-11	ACOD1,CCL2,CCL5,CMPK2,CXCL10,CXCL13,CXCL9,EDNRB,FOS,IFIT2,ISG15,MT1A,NFKB2,RSAD2,SAMHD1,SERPINB2,TNF,VCAM1	IRF1,IRF3,MAPKAPK2,NFATC2,NFKB1,NFKB2,NFKBIA,NFKBIB,NFkB (complex),P38 MAPK,RELA,SP1,STAT1,STAT3,TLR4,ZFP36,salmonella minnesota R595 lipopolysaccharides
CD40	4.298	transmembrane receptor	Activated	2.609		0.092	2.236	1.36e-11	CCL2,CCL3,CCL5,CCND1,CD40,CR2,CXCL10,DUSP1,FCER2,FOS,IL1RN,IL4I1,LGALS3,NFKB2,PSMB10,PSMB9,TAP1,TAP2,TAPBP,TNF,TNFSF10,VCAM1,ZBTB16	Ap1,CD40,CREBBP,ERK1/2,IFNG,IL10,IRF1,NFKB1,NFKBIA,NFkB (complex),RELA,STAT1,STAT3
VEGFA		growth factor		0.276		0.176	-0.598	1.75e-11	ACE,ALAS1,CCL2,CCND1,CREBBP,CSTB,CTSB,CXCL10,DLL4,EPHB4,FOS,GBP1,HMOX1,HSPA5,ITGA2,NOTCH4,PPA1,SLC25A6,SMTN,SOD2,STARD8,SYNM,THBS1,TIMP1,TNF,VCAM1	AR,Ap1,CREB1,E2F1,EGR1,FGF2,FOSL1,FOXO1,JUN,NFATC1,NFKBIA,NFkB (complex),Nfat (family),PIK3R1,PPARG,RELA,SIRT1,SP1,VEGFA,XBP1
15-deoxy-delta-12,14 -PGJ 2		chemical - endogenous non-mammalian		-0.578		-0.074	-0.262	3.26e-11	CCL2,CCL3,CCL5,CCND1,CTSB,CTSD,CXCL10,CXCL11,CXCL13,CXCL9,DDX58,FOS,FTH1,GSR,HMOX1,PRDX1,STAT1,TBXA2R,TNF,TXNRD1,VCAM1	15-deoxy-delta-12,14 -PGJ 2,Ap1,CCL2,CREBBP,IL1,IL10,IRF1,NFATC1,NFKB1,NFKBIA,NFkB (complex),REL,RELA,SMAD3,STAT3
valproic acid		chemical drug		-1.227		-0.001	-1.219	3.61e-11	CALR,CCL2,CCND1,CCR1,CD209,CD40,CREBBP,CTSB,CYP1A1,HMOX1,HSPA5,ID2,PLTP,POMP,PRSS23,PSMA1,PSMA2,PSMA6,PSMB10,PSMB9,PSME1,PSME2,PTX3,S100A4,SEM1,SERPINH1,STAT3,TGM2,THBS1,TNF,TNFSF10,TNS1,TSC22D3	ATF2,Ap1,CD40LG,CREBBP,EGR1,ERK1/2,ESR2,IRF1,JUN,Jnk,NFKB1,NFKBIA,NFkB (complex),NR3C1,Nfat (family),RELA,STAT3,TP53,beta-estradiol,cisplatin,valproic acid
IFNA10		cytokine	Activated	2.598		0.231	1.999	3.95e-11	CXCL10,CXCL11,CXCL9,IFIH1,IFIT1,ISG15,MX1,ZBP1	IFNA10,IRF8,IRF9,NFkB (complex),STAT1,STAT2,STAT3,STAT4
IFNA14		cytokine	Activated	2.598		0.231	1.999	3.95e-11	CXCL10,CXCL11,CXCL9,IFIH1,IFIT1,ISG15,MX1,ZBP1	IFNA14,IRF8,IRF9,NFkB (complex),STAT1,STAT2,STAT3,STAT4
IFNA21		cytokine	Activated	2.594		0.231	1.995	3.95e-11	CXCL10,CXCL11,CXCL9,IFIH1,IFIT1,ISG15,MX1,ZBP1	IFNA21,IRF8,IRF9,NFkB (complex),STAT1,STAT2,STAT3,STAT4
IFNA5		cytokine	Activated	2.598		0.231	1.999	3.95e-11	CXCL10,CXCL11,CXCL9,IFIH1,IFIT1,ISG15,MX1,ZBP1	CDKN2A,IFNA5,IRF8,IRF9,MAPK1,NFKB1,NFKBIA,NFkB (complex),RARA,RELA,SMAD3,STAT1,STAT2,STAT3,STAT4
IFNA6		cytokine	Activated	2.598		0.231	1.999	3.95e-11	CXCL10,CXCL11,CXCL9,IFIH1,IFIT1,ISG15,MX1,ZBP1	CDKN2A,IFNA6,IRF8,IRF9,MAPK1,NFKB1,NFKBIA,NFkB (complex),RARA,RELA,SMAD3,STAT1,STAT2,STAT3,STAT4
IFNA7		cytokine	Activated	2.598		0.231	1.999	3.95e-11	CXCL10,CXCL11,CXCL9,IFIH1,IFIT1,ISG15,MX1,ZBP1	IFNA7,IRF8,IRF9,NFkB (complex),STAT1,STAT2,STAT3,STAT4
APOE		transporter		-1.333		-0.134	-0.859	4.03e-11	ADGRE1,CALR,CAMK1,CCL5,CCND1,CD40,CLU,CTSB,CTSD,FOS,GPX3,HMOX1,HSPD1,HSPG2,IGFBP6,IL1RN,LIPA,LTBP2,PRKCB,PTX3,S100A8,S100A9,SOD2,TIMP1,TNF,TNIP1,VCAM1	APOE,ATF2,Ap1,CD44,JUN,Jnk,MAPK14,NFATC1,NFKB1,NFKBIA,NFkB (complex),Nfat (family),PPARA,PPARG,REL,RELA,RXRA,SP1,SREBF1,STAT3,arachidonic acid
Ifn gamma		complex	Activated	3.151		0.125	2.674	4.19e-11	CCL2,CCL5,CHI3L1,CXCL10,CXCL16,CXCL9,GBP1,IFI44L,IL18BP,PML,PSME1,PSME2,STAT1,TNF,TNFSF10,XAF1	IFNG,IRF1,IRF7,IRF8,IRF9,Ifn gamma,NFKB1,NFKBIA,NFkB (complex),P38 MAPK,RELA,SP1,SPI1,STAT1,STAT2,STAT3
IL1A		cytokine	Activated	2.91		0.154	2.195	4.64e-11	ASIC1,CCL2,CCL3,CCL5,CD274,CD40,CXCL10,CYP1A1,FOS,FTH1,GBP1,HMOX1,HSPG2,IL1RN,MT2A,PDCD1LG2,PTX3,S100A12,S100A8,S100A9,SOD2,TNF,VCAM1	ATF2,Ap1,CREBBP,IL1A,IRF1,Jnk,NFKB1,NFKB2,NFKBIA,NFkB (complex),Nfat (family),REL,RELA,STAT1,STAT3
IL13		cytokine		0.72		0.094	0.226	4.66e-11	BPIFA1,CCL2,CCL3,CCL5,CD163,CD209,CD40,CD48,CHI3L1,CLEC4E,CTSB,CTSC,EPAS1,EVL,F13A1,FADS1,FCER2,GPX3,HMOX1,IDO1,IL1RN,LIPA,S100A8,SELP,TGM2,THBS1,TIMP1,TNF,TNS1,VCAM1	ATF2,Ap1,IL10,IL13,IL4,IL6,IRF1,IRF8,JUN,Jnk,NFKB1,NFKBIA,NFkB (complex),Nfat (family),RELA,SMAD3,STAT1,STAT3,STAT6
decitabine		chemical drug		1.678		0.179	0.654	4.96e-11	ADGRL2,ANXA2,B2M,CCL5,CCND1,CDC42BPG,CHI3L1,CLU,CXCL10,CYP1A1,CYP4B1,DUSP1,EPHB4,HPGD,IFI27,IFI35,IFIT2,ISG15,ITGA2,JUP,LAMA3,LGALS3,MMP7,MX1,OAS1,PXDN,RPS25,S100A2,SERPINH1,SMARCA2,STAT1,THBS1,TNF,ULK2,VCAN	BRCA1,ESR1,IRF1,IRF9,JUN,MYC,NR3C1,PGR,SMAD3,SMAD4,SOCS1,STAT1,STAT2,STAT3,STAT4,TGFBR2,TP53,TP63,TP73,decitabine
BTK		kinase	Inhibited	-2.082		0.039	-2.239	5.28e-11	CD274,CD40,CXCL10,CXCL9,HMOX1,IFI35,IFI44L,IFIT1,IFIT3,IL4I1,ISG15,ISG20,MX1,NFKB2,SELP,STAT1,TNF	BTK,CREBBP,IL4,IRF1,IRF3,IRF5,IRF7,IRF8,NFATC2,NFKB1,NFKBIA,NFkB (complex),RARA,REL,RELA,STAT1,STAT3,STAT6,TLR3
CCL5	2.528	cytokine		0.577		0.21	-0.182	6.08e-11	CCL2,CCL3,CCL5,CCR1,CD163,CD40,DUSP1,FOS,MMP19,OLR1,SERPINB2,STAT1,STAT3,TNF	ATF2,Ap1,CCL3,CCL5,CCR1,GNAI3,IL10,IRF3,Jnk,NFKB1,NFKBIA,NFkB (complex),Nfat (family),RELA,STAT1,STAT3,ZFP36
SP600125		chemical - kinase inhibitor		-1.121		-0.097	-0.678	8.32e-11	CCL2,CCL3,CCL5,CCND1,CSF1R,CXCL10,CXCL16,CYP1A1,DDIT4,FOS,HMOX1,ISG15,ITGA2,PER1,PRDX1,PTX3,RGS4,SELP,SOD2,THBS1,TNF,VCAM1	ATF2,Ap1,CREBBP,FOS,FOSB,IKBKB,IRF1,JUN,JUND,MAPK8,NFKB1,NFKB2,NFKBIA,NFkB (complex),NR4A1,RELA,SMAD4,SP600125,STAT3
IFNA16		cytokine	Activated	2.598		0.231	1.999	8.33e-11	CXCL10,CXCL11,CXCL9,IFIH1,IFIT1,ISG15,MX1,ZBP1	IFNA16,IRF8,IRF9,NFkB (complex),STAT1,STAT2,STAT3,STAT4
IFNA8		cytokine	Activated	2.611		0.231	2.008	8.33e-11	CXCL10,CXCL11,CXCL9,IFIH1,IFIT1,ISG15,MX1,ZBP1	IFNA8,IRF1,IRF8,IRF9,NFKB1,NFKBIA,NFkB (complex),RELA,STAT1,STAT2,STAT3,STAT4
TCL1A		transcription regulator						9.05e-11	CCR1,CD5L,CLEC4E,CSF3R,CTSB,CTSC,CTSD,FOS,HMOX1,IGSF6,LTF,MMP19,S100A8,S100A9,SCARB2	IFNG,IRF1,NFKB1,RELA,STAT1,STAT3,TCL1A
Ap1		complex		0.13		0.21	-0.587	9.79e-11	ACE,CCL2,CCL3,CCL5,CCND1,CD40,CLU,FOS,HMOX1,HPGD,HSP90B1,ITGA2,MMP7,MT2A,NOTCH4,S100A4,TIMP1,TNF,VCAM1	ATF2,Ap1,CCL2,FOS,FOSB,GATA3,IL2,IRF1,JUN,JUND,NFATC1,NFKB1,NFKBIA,NFkB (complex),Nfat (family),RELA,SMAD3,SMAD4,STAT1,STAT3
SMARCA4		transcription regulator		1.404		0.192	0.442	9.87e-11	ACE,ACSL5,CCL2,CCND1,CCR1,CD19,CD63,CTSB,CYP1A1,CYP4B1,EMP3,FOLR1,FOS,GAPDH,GBP1,HPGD,ICAM2,IFI27,IFIT1,IFITM3,LAMA3,LGALS1,LGALS3,MMP7,NFKB2,NRP2,PSMB9,PTX3,S100A2,SEMA3B,SERPINB2,SERPINH1,SMAD6,SMARCA2,TAP1,TNFSF10,TXNRD1,UBD	Ap1,BRCA1,CD44,CDKN2A,ESR1,ESR2,HDAC1,JUN,MYC,NFKB1,NFkB (complex),PGR,RARA,RELA,SMAD3,SMARCA4,STAT1,STAT3,TP53,TP63,TP73,estrogen receptor
IFI16		transcription regulator		1.856		0.205	1.128	1.08e-10	CCL2,CCL3,CCL5,CCND1,CSF3R,CXCL10,CYP1A1,DDX58,ID2,IL1RN,ISG15,OAS1,TNF,VCAM1	CREBBP,IFI16,IFNB1,IRF1,IRF3,IRF7,Interferon alpha,NFKB1,NFKBIA,NFkB (complex),RELA,STAT1,STAT2,STAT3
TNFSF11		cytokine		1.82		0.183	0.994	1.18e-10	ACOD1,ADGRE1,CCL2,CCL5,CCND1,CCR1,CD40,CLEC4E,CSF1R,CYP1A1,DUSP1,EGR2,FGR,FOS,HMOX1,IL1RN,MARCKSL1,NFKB2,SERPINB9,SOD2,STAT1,TNF,TNIP1,VCAM1	Ap1,CREBBP,IKBKB,IL6,IRF1,JUN,NFKB1,NFKBIA,NFkB (complex),P38 MAPK,REL,RELA,SMAD3,SP1,STAT3,TNFSF11
FAS		transmembrane receptor		1.985		-0.036	2.118	1.18e-10	ANXA2,CCL2,CCL3,CCL5,CCR1,CD48,CXCL10,CXCL11,CXCL9,DGCR2,EGR2,FGL2,FOS,GBP1,IFIT1,LGALS3,PRKCB,PTX3,RSAD2,S100A12,SELP,SERPINB2,SERPINB9,SOD2,TLR8,TNF,TNFSF10,TPM4,VCAM1	FAS,IFNG,IL10,IL1B,IRF1,NFKB1,NFKBIA,NFkB (complex),P38 MAPK,REL,RELA,SP1,STAT1,STAT3
forskolin		chemical toxicant		-0.204		0.113	-0.847	1.23e-10	ACE,ADORA3,ATP6V1G1,CALR,CCL2,CCL5,CCND1,CD163,CLU,CXCL13,DDIT4,DUSP1,EBI3,FOS,GBP1,HMOX1,HPGD,ID2,IGF2,IGFBP6,LITAF,LTF,MMP19,PCSK1,PDK4,PER1,PGK1,PRDX1,RGS4,S100A8,SERPINB2,SOD2,STAT1,STAT3,THBS1,TIMP1,TM4SF1,TNF,VCAN,VNN2	Ap1,CREB1,CREBBP,CREM,Creb,ERK,FOSL1,IL6,IRF1,JUN,Lh,MAPK14,NFkB (complex),RELA,SMAD3,SP1,STAT3,TP53,forskolin
BRCA1		transcription regulator		1.743		0.069	1.466	1.41e-10	CCL5,CCND1,CTSD,CYP1A1,DDIT4,DDX58,HMOX1,IFI27,IFI6,IFIT1,IFIT2,IFIT3,LAMA3,MX1,PLTP,S100A2,STAT1,TAP1,TNF,VCAN	BRCA1,CDKN2A,E2F1,IRF3,IRF8,IRF9,JAK1,JUN,MYC,NCOA2,NFKB1,NFKB2,NFkB (complex),PGR,RELA,SMAD3,STAT1,STAT2,STAT3,STAT4,TP53,TP63,TP73
SPI1		transcription regulator		-0.484		0.089	-0.844	1.58e-10	ADGRE1,CCL3,CCND1,CD19,CD209,CHI3L1,CSF1R,CSF3R,EGR2,FOS,FTH1,HK3,ID2,IL1RN,ISG15,LTF,MT1A,MT2A,PML,PSMB10,PSMB9,TNF	CREBBP,CSF1R,CTNNB1,E2F1,EP300,IL6,IRF1,IRF8,IRF9,JUN,NFKB1,NFKBIA,NFkB (complex),RELA,RNA polymerase II,SMAD3,SPI1,STAT1,STAT3,TNF
IFNK		cytokine	Activated	2.449		0.208	1.941	1.73e-10	CD40,CXCL10,CXCL11,CXCL9,IFIH1,MX1,OAS1,STAT1,ZBP1	IFNK,IL10,IL12 (complex),IRF1,IRF8,IRF9,NFKB1,NFKBIA,NFkB (complex),RELA,STAT1,STAT2,STAT3,STAT4,STAT6,TNF
CEBPB		transcription regulator		0.169		0.148	-0.481	2.06e-10	APCDD1,APLNR,CCL2,CCL3,CCL5,CCND1,CFD,CLEC4E,CSF1R,CSF3R,CTSC,CYP1A1,FOS,FTL,HSP90AA1,HSPD1,HSPE1,IFITM3,IL18BP,IL1RN,PDK4,PSMA6,RGS4,SERPINB2,STAT3,TF,TLR8,TM4SF1,TNF,VCAN	CCR5,CEBPB,CREB1,EGR1,FLI1,HDAC1,HTT,IL10,IL6,IRF1,JUN,NFKB1,NFKBIA,NFkB (complex),PPARG,RELA,SMAD3,STAT3,TP53,cyclic AMP
PTEN		phosphatase		-0.387		-0.022	-0.283	2.34e-10	CCL5,CCND1,CD274,CD40,CFD,CTSB,CTSZ,CXCL10,CXCL11,CXCL13,DUSP1,EGR2,EPAS1,FOS,GJA5,GPX3,GSR,IGF2,IGFBP6,ISG15,LGALS3,MT2A,PGK1,PRKCB,SMAD6,STAT3,THBS1,TNF,TNFSF10,TSC22D3,VCAM1,ZBTB16	AKT1,Akt,EGR1,FOXO1,HIF1A,JUN,NFKB1,NFKB2,NFKBIA,NFKBIB,NFkB (complex),PI3K (complex),PTEN,REL,RELA,SMAD4,SP1,STAT3
IFNA4		cytokine	Activated	2.732		0.231	2.101	2.73e-10	CXCL10,CXCL11,CXCL9,IFIH1,IFIT1,IFIT2,ISG15,MX1,ZBP1	CDKN2A,IFNA4,IFNAR1,IRF1,IRF3,IRF8,IRF9,ISGF3,NFKB1,NFkB (complex),RELA,SMAD3,STAT1,STAT2,STAT3,STAT4
SAFB		other	Inhibited	-2.887		-0.157	-2.343	2.78e-10	B2M,CCL5,CHD3,CXCL10,CXCL11,FOS,HMOX1,ISG20,PSMB9,S100A8,TNFSF10,UBD
oblimersen		biologic drug	Activated	2.887		0.214	2.145	3.49e-10	BST2,DUSP1,IFI27,IFI35,IFI6,IFIT1,IFIT3,ISG15,MX1,OAS1,RSAD2,STAT1
pirinixic acid		chemical toxicant	Activated	2.138		0.143	1.391	3.5e-10	ACSL4,ACSL5,ALAS1,ANXA2,CCL2,CCL5,CCND1,CD5L,CD63,CLU,CTSB,CYP1A1,FADS1,GAPDH,GSTM3,HMOX1,HSP90AA1,HSPD1,HSPE1,ID2,IFITM3,IL1RN,LGALS3,PDK4,PLTP,PSMA1,PSMA2,PSME1,TNF,TXN,VCAM1	CEBPA,CEBPB,FOXO1,HDAC1,HDAC4,NFKB1,NFKBIA,NFkB (complex),NfkB1-RelA,PPARA,PPARG,RELA,RXRA,SP1,SREBF1,THRB,palmitic acid,pirinixic acid
TBK1		kinase	Activated	2.071		0.195	1.382	3.77e-10	ACOD1,CCL5,CD40,CMPK2,CXCL10,CXCL11,FGL2,IFIT1,IFIT2,ISG15,ISG20,NMI,RSAD2,TNF	CREBBP,IFNB1,IFNG,IRF1,IRF3,IRF5,IRF7,IRF8,IRF9,NFKB1,NFkB (complex),RELA,STAT1,STAT2,STAT3,TBK1
E. coli serotype 0127B8 lipopolysaccharide		chemical - endogenous non-mammalian	Activated	2.293		0.071	1.989	3.82e-10	CCL2,CCL5,CD40,CXCL10,CXCL16,EDNRB,EGR2,ELN,GJA5,HMOX1,HSPA5,LGALS3,PTX3,RSAD2,SOD2,STAT1,STAT3,SYNM,TNF,UBD	Ap1,CREBBP,E. coli serotype 0127B8 lipopolysaccharide,IFNG,IL1A,IRF1,NFKB1,NFKBIA,NFkB (complex),REL,RELA,STAT1,STAT3
prednisolone		chemical drug		-1.279		-0.118	-0.724	4.09e-10	CCL2,CD163,CTSB,CXCL10,CYP1A1,DRAM2,DUSP1,GM2A,GPX3,HSP90AA1,ISG20,PGK1,PRDX1,SOD2,SRGN,STAT1,TGM2,TNF,TNFSF10,TSC22D3,ULK2,ZBTB16	ATF2,Ap1,CREBBP,FOS,FOSB,IL1B,IRF1,JUN,JUND,NFKB1,NFKBIA,NFkB (complex),P38 MAPK,PPARA,PTGS2,RELA,SMAD4,SP1,STAT3,TP53,prednisolone
doxorubicin		chemical drug	Activated	2.04		0.077	1.651	5.45e-10	ANXA2,CCND1,CD40,CLU,CTSB,CTSD,DUSP1,EMP3,FOS,FTH1,GSR,GSTM3,HMOX1,ID2,IGFBP6,LGALS3,PRDX1,PSMB10,S100A11,SOD2,STAT1,STAT3,TAP1,TAP2,TIMP1,TNF,TNFSF10,TXN,UACA	ATF2,Ap1,BRCA1,FOS,FOSB,IL6,IRF1,JUN,JUNB,JUND,MAPK14,MYC,NFkB (complex),RELA,SMAD3,SMAD4,SP1,STAT3,TP53,TP63,TP73,doxorubicin
IKBKG		kinase	Activated	3.314		0.163	2.686	5.48e-10	ACOD1,CCL5,CCR1,CLU,CTSB,CTSZ,FCER2,FOS,GM2A,IGFBP6,IL1RN,ISG15,NFKB2,PTX3,SERPINB2,TNF,TNFSF10	Ap1,CHUK,IKBKB,IKBKG,IRF1,NFKB1,NFKB2,NFKBIA,NFkB (complex),RELA,STAT1,STAT3,TNF
HTT		transcription regulator		0.333		0.048	0.19	5.75e-10	B2M,C1R,CCL5,CCND1,CORO2B,CREBBP,CSF1R,CTSD,EDNRB,EGR2,EMP3,EVL,FOLR1,FOS,FXYD6,GAPDH,GPX3,GSR,HSPA5,HSPD1,HSPE1,IGF2,JUP,LTBP2,LTF,MFAP4,PER1,PRELP,PRKCB,PSMB9,PSME1,RGS4,SERPINH1,SIRPA,SOD2,ST3GAL2,TGM2,TM4SF1,VCAM1,YWHAG	APOE,APP,Ap1,BDNF,CEBPB,CREB1,CREBBP,E2F1,EGR1,EP300,FOXO1,HIF1A,HTT,IRF1,Ins1,NFKB1,NFKBIA,RELA,RNA polymerase II,SMAD3,SP1,STAT1,STAT3
GAPDH	1.729	enzyme		-1.042		-0.095	-0.749	5.94e-10	CCL2,CCL3,DUSP1,GAPDH,IFI6,IFIT2,OAS1,STAT1,UBE2L6,WARS	EIF2AK2,GAPDH,IRF1,IRF3,NFKBIA,STAT1,STAT3
IRF9		transcription regulator	Activated	2.384		0.019	2.338	5.94e-10	CXCL10,GBP1,IFI27,IFIT2,IFIT3,ISG15,MX1,STAT1,TNF,TNFSF10	BRCA1,IRF1,IRF3,IRF7,IRF8,IRF9,ISGF3,Interferon alpha,JUN,MYC,NFkB (complex),STAT1,STAT2,STAT3,STAT4,TP53,TP63,TP73
mycophenolic acid		chemical drug		1.859		0.147	1.311	6.2e-10	CCL2,CD274,CD46,CD63,CLU,DUSP1,GBP1,HSPA5,ID2,NFKB2,OLR1,RGS4,SERPINB2,SOD2	ATF2,Ap1,CREBBP,EDN1,FOS,FOSB,HDAC4,IRF1,JUN,JUND,NFKB1,NFKBIA,NFkB (complex),P38 MAPK,RELA,SMAD4,SP1,mycophenolic acid
SASH1		other	Activated	3.051		0.231	2.219	6.52e-10	CD40,CMPK2,CXCL10,FGL2,IFIT2,IFIT3,ISG15,ISG20,NMI,PML,RSAD2,STAT1,TNF
KLF2		transcription regulator		-0.633		-0.087	-0.39	6.73e-10	ACE,APLNR,CCL2,CCL3,CCL5,CD40,CR2,ELN,EPAS1,FGR,IGF2,MT2A,STAT1,THBS1,TIMP1,TNF,VCAM1,VWF	ATF2,CCL5,CREB1,FOS,FOSB,IRF1,IgG,JUN,JUND,KLF2,NFKB1,NFKBIA,NFkB (complex),PTK2,RELA,SMAD3,SMAD4,STAT1,STAT3
CSF2		cytokine		1.317		0.178	0.457	6.75e-10	ACE,CCL2,CCL3,CCND1,CCR1,CD209,CD40,CD63,CSF1R,CTSC,CXCL10,EGR2,ELN,FOS,HSPD1,ID2,IDO1,IFITM3,IL1RN,LAMP2,LCP1,NFKB2,OSMR,SERPINB9,SNAP23,SOD2,TGM2,THBS1,TNF,TPM4,UBD	CREBBP,CSF2,Creb,HIF1A,IFNG,IL6,IRF1,JUN,MYC,Mek,NFKB1,NFKBIA,NFkB (complex),PI3K (complex),RELA,SMAD3,STAT1,STAT3,TP53
Pkc(s)		group	Inhibited	-2.321		0.129	-2.792	6.93e-10	CCL2,CTSB,CYP1A1,DUSP1,EGR2,FOS,HMOX1,HPGD,HSP90B1,HSPA5,ID2,IGF2,LIPA,NOTCH4,PDIA4,PER1,S100A8,SLC6A2,SLC6A9,TNF,VCAM1	Ap1,CREB1,EGR1,ESR2,ETS1,FOS,FOXO1,HIF1A,Insulin,JUN,JUND,Mapk,NFKB1,NFKBIA,Pkc(s),SMAD3,SP1,THRB,TP53,beta-estradiol,phorbol myristate acetate
NOD2		other	Activated	2.837		0.202	2.149	7.82e-10	ACOD1,CCL2,CCL3,CCL5,CD40,CLEC4E,CLEC5A,CXCL10,MARCKSL1,NFKB2,SLC2A6,SOD2,TNF	ATF2,Ap1,BCL10,C5,CREBBP,IRF1,Jnk,NFKB1,NFKBIA,NFkB (complex),NOD2,Nfat (family),RELA,RIPK2,STAT1,STAT3
PI3K (family)		group	Activated	2.808		0.118	2.361	7.84e-10	CCL2,CD274,CTSD,CXCL10,CXCL11,CXCL9,DDIT4,FOS,HMOX1,HSPA5,IFIT1,ISG15,TGM2,TNF,TNFSF10	CREBBP,IRF1,JUN,NFKB1,NFKBIA,NFkB (complex),P38 MAPK,PI3K (family),REL,RELA,Ras,SMAD3,SP1,STAT1,STAT3
ERK		group		1.282		0.146	0.649	7.9e-10	ACSL5,CCL2,CCND1,CCR1,CLU,CXCL10,CYP1A1,DUSP1,EGR2,FOS,HMOX1,IFNAR2,PDK4,RGS4,S100A12,SERPINB2,STAT1,TGM2,THBS1,TIMP1,TNF,VCAN	ATF2,Akt,Ap1,CDKN2A,CREBBP,EGR1,ERK,FOS,FOSB,FOXO1,HIF1A,JUN,JUND,MAP2K1,NFKB1,NFKBIA,NFkB (complex),PI3K (complex),RELA,SMAD3,SMAD4,SMAD7,SP1,STAT3
IL21		cytokine	Activated	2.652		0.151	2.02	8.11e-10	CCL5,CMPK2,CXCL10,CXCL13,FGL2,GBP5,HERC6,ID2,IDO1,IFIT1,IFIT2,IFIT3,IL4I1,ISG15,PSMB9,RSAD2,STAT3,TAP1,TNF	CDKN2A,IFNG,IL10,IL21,IRF1,IRF8,IRF9,MYD88,NFKB1,NFKBIA,NFkB (complex),RELA,SMAD3,STAT1,STAT2,STAT3
S100A8	6.78	other		1.632		0.055	1.407	8.94e-10	C1S,CCL2,CCND1,CD274,CXCL10,CXCL9,DDIT4,ELN,HMOX1,IDO1,ISG15,OLR1,PER1,S100A8,SCUBE1,SEMA3B,TNF,VCAM1,VCAN	Akt,CREBBP,EGR1,FOXO1,HIF1A,IL1B,IL22,IRF1,JUN,NFKB1,NFKBIA,NFkB (complex),RELA,S100A8,SMAD4,STAT1,STAT3
EDN1		cytokine		1.677		0.183	0.941	1.06e-09	ANXA4,CCL2,CCND1,EDNRB,ERRFI1,FOS,HSPA5,ITGA2,MARCKSL1,MMP7,OLR1,PRKCB,SERPINB2,TGM2,THBS1,TIMP1,TPM4,VCAM1,VCAN,VWF	ATF2,AVP,Ap1,CEBPB,EDN1,ERK,FOS,FOSL1,FOXO1,JUN,Jnk,NFkB (complex),Nfat (family),PTK2,RAF1,RELA,SMAD3,STAT3,TP53
dextran sulfate		chemical drug		0.552		0.126	0.158	1.09e-09	ACE,CCL5,CD209,CD40,EPHB4,HMOX1,IDO1,IFITM3,ISG15,LCP1,OSMR,S100A8,S100A9,SELP,SERPINB2,STAT3,TGM2,THBS1,TIE1,TNF,UBD,VCAM1	IL10,IL17A,IL1B,IL6,IRF1,JUN,NFKB1,NFKBIA,NFkB (complex),RELA,SMAD3,STAT3,TNF,dextran sulfate
interferon beta-1a		biologic drug						1.21e-09	CSF1R,GBP5,IFI35,IFI6,IFIT1,IL1RN,LGALS1,LTF,MX1,NMI,PGK1,PSME1,S100A12,S100A9,SLC25A6,STAT1	IRF8,IRF9,NFkB (complex),STAT1,STAT2,STAT3,STAT4,interferon beta-1a
PAF1		other	Activated	2.714		0.231	1.948	1.38e-09	CCL3,CCL5,DDX58,IDO1,IFI44L,IFIT3,IFITM3,ISG15,ISG20,SOD2,ZNFX1
PI3K (complex)		complex		0.693		0.16	0.052	1.4e-09	CCL2,CCL3,CCND1,CCR1,CD274,CTSD,CXCL10,DDIT4,DLL4,DUSP1,FOS,HMOX1,IFIT1,IGF2,IL1RN,LTBP2,MT2A,NFKB2,SAMHD1,TGM2,THBS1,TNF,TNFSF10,VCAM1	AKT1,ATF1,Akt,Ap1,EGR1,FOXO1,HIF1A,HMGB1,HMOX1,JUN,LY294002,NFKB1,NFKBIA,NFKBIB,NFkB (complex),PI3K (complex),RELA,SMAD4,SP1,STAT3,prostaglandin E2
butyric acid		chemical - endogenous mammalian		-0.099		0.022	-0.212	1.4e-09	ANXA2,C7,CCND1,CCR1,CLU,CREBBP,CYP1A1,DUSP1,EMP3,FOS,FTH1,HSPG2,IFIT1,IFIT3,IFNAR2,IGF2,IL18BP,MMP7,MT2A,NFKB2,PDIA3,PLCG1,PRDX1,PRKCB,SEC61B,SERPINB2,STAT3,TGM2,TIMP1,TNF	Ap1,CEBPB,D-glucose,EGR1,ERK,FOSL1,FOXO1,HIF1A,JUN,MAPK14,NFKBIA,NFkB (complex),PPARA,PTGS2,RAF1,RELA,SMAD3,SP1,TP53,butyric acid
SAMSN1		other	Activated	3.207		0.205	2.439	1.57e-09	CD40,CMPK2,CXCL10,FCER2,FGL2,IFIT2,IFIT3,ISG15,ISG20,NMI,PML,RSAD2,STAT1,TNF	IL4,IRF1,IRF8,NFkB (complex),RELA,SAMSN1,STAT6
Akt		group		1.209		0.072	0.884	1.76e-09	CCL2,CCND1,CD274,CTSD,CXCL10,DLL4,EGR2,EPAS1,FOS,GSR,HIF3A,HMOX1,HPGD,IGF2,MT2A,NRP2,PDK4,PTX3,SOD2,THBS1,TNF,VCAM1,VCAN	AHR,AKT1,AR,ATF2,Akt,Ap1,EGR1,ESR2,FOS,FOSB,HIF1A,JUN,JUND,MYC,NFKB1,NFKBIA,NFKBIB,NFkB (complex),RELA,SIRT1,SMAD4,SP1,TCF4,TP53,beta-estradiol
MAP3K7		kinase		0.062		0.099	-0.274	1.86e-09	CCL5,CFB,CXCL10,DDX58,GBP1,HMOX1,IFIH1,IFIT1,IFIT2,IFIT3,TNF,TNFSF10,XAF1	CDKN2A,CREBBP,IRF3,IRF5,IRF7,IRF8,MAP3K7,MAPK1,NFKB1,NFKBIA,NFkB (complex),RARA,RELA,SMAD3,STAT1,STAT3,TAB1
thioacetamide		chemical toxicant	Activated	2.366		0.195	1.795	1.87e-09	ANXA2,ANXA4,CLU,CYP1A1,EDNRB,ELN,EMP3,EPHX1,FXYD6,GPX3,GSTM3,LGALS1,LGALS3,LYVE1,PPT1,PRELP,PSMB10,S100A11,ST3GAL2,TGM2,TIMP1,TNF	Ap1,EGR1,SMAD4,SP1,SP3,TGFB1,thioacetamide
PML	1.6	transcription regulator		-1.221		-0.032	-1.097	1.95e-09	ACSL4,ANXA4,CCND1,CFL1,FTL,HMOX1,ID2,JUP,PDK4,PRDX1,PSMB9,TAP1,TAP2,TXN,TXNRD1,YWHAG	CDKN2A,CREBBP,E2F1,EP300,ETS1,HIF1A,JUN,JUNB,MYC,NFKBIA,NFkB (complex),NR4A1,PML,RELA,RNA polymerase II,RXRA,TP53
peptidoglycan		chemical - endogenous non-mammalian		1.249		0.183	0.571	2.02e-09	CCL2,CCL3,CCL5,CD274,CD40,CXCL10,CXCL16,DUSP1,FOS,HMOX1,IL1RN,S100A8,S100A9,SOD2,TNF	ATF2,Ap1,CREBBP,FOS,HMGB1,IL10,IRF1,JUN,Jnk,MAPK14,NFKB1,NFKBIA,NFkB (complex),Nfat (family),RELA,SP1,STAT3,histamine,peptidoglycan
ERK1/2		group		-0.559		0.14	-1.182	2.25e-09	B2M,CALR,CCL2,CCL3,CCL5,CCND1,CD40,CTSB,CXCL10,DUSP1,FOS,HPGD,HSPA5,IFIT1,ITGA2,PSMB10,PSMB9,TAP1,TAP2,TAPBP,TIMP1,TNF,VCAM1,VCAN	ATF2,Ap1,CCL2,CREBBP,ERK1/2,IL10,IRF1,JUN,Jnk,NFATC1,NFKB1,NFKBIA,NFkB (complex),Nfat (family),RELA,SMAD3,STAT3
MB21D1		enzyme	Activated	2.525		0.231	1.942	2.41e-09	CCL5,CXCL10,IFIT2,IFIT3,ISG15,OAS1,RSAD2	IFNB1,IRF1,IRF3,MB21D1,STAT1,STAT2,STAT3
DYSF		other						2.58e-09	ANXA2,B2M,CD48,CD53,CFD,CXCL10,ERRFI1,FTL,LCP1,LGALS3,PRSS23,S100A4,TIMP1
IFN alpha/beta		group	Activated	3.059		0.172	2.451	2.58e-09	CCL2,CCL5,CD40,CXCL10,CXCL16,FGL2,IDO1,IFIT2,IFIT3,RSAD2,SERPINB9,STAT1,TNFSF10	CDKN2A,IFN alpha/beta,IFNAR1,IFNG,IRF1,IRF3,IRF8,IRF9,NFKB1,NFkB (complex),RELA,SMAD3,STAT1,STAT2,STAT3,STAT4
Map3k7		kinase	Activated	2.129		0.158	1.605	2.71e-09	CCL5,CMPK2,CXCL10,EGR2,FGL2,IFIT2,ISG15,ISG20,RSAD2,S100A9,TNF,VCAM1	CHUK,CREBBP,Ccl2,IKK (complex),IRF3,IRF5,IRF7,IRF8,Map3k7,NFKB1,NFKB2,NFKBIA,NFKBIB,NFkB (complex),RELA,STAT1
tributyrin		chemical drug		1.646		0.216	0.906	2.71e-09	CCL2,CD274,CD46,DUSP1,GBP1,HSPA5,ID2,NFKB2,OLR1,RGS4,SERPINB2,SOD2
CSF1		cytokine		1.122		0.17	0.483	2.75e-09	CCL2,CCL3,CCL5,CCND1,CD163,CD209,CSF1R,DUSP1,FOS,HSP90B1,HSPA5,IL18BP,NFKB2,SERPINB2,SIGLEC1,STAT1,THBS1,TNF,VCAM1	ATF2,Ap1,CCL5,CDKN2A,CREB1,CREBBP,CSF1,IL10,JUN,Jnk,MAP2K1,NFKB1,NFKBIA,NFkB (complex),Nfat (family),P38 MAPK,RELA,SMAD3,SMAD4,SP1,STAT1,STAT3
1,2-dithiol-3-thione		chemical reagent	Activated	2.668		0.171	1.909	2.75e-09	ACSL5,ALAS1,CTSD,EPHB4,EPHX1,FTH1,GSR,HACD3,HMOX1,HSP90AA1,HSP90B1,PDIA3,PDIA4,PRDX1,PSMA1,PSMA2,PSMA6,SOD2,TXN,TXNRD1	1,2-dithiol-3-thione,KEAP1,NFE2L2,RELA
Nr1h		group		-1.907		-0.074	-1.611	2.92e-09	ACE,CCL3,CCL5,CD40,CD5L,CLEC4E,CXCL10,IFIH1,MARCKSL1,NFKB2,PLTP,PML,SELP,TAP1,THBS1,TNF,ZBTB16	Ap1,CSF2,EGR1,IRF1,IRF8,IRF9,JUN,NFE2L2,NFKB1,NFKBIA,NFkB (complex),Nfat (family),Nr1h,RELA,SP1,SREBF1,STAT1,STAT2,STAT3,cholesterol
TSC2		other		-1.726		-0.123	-1.273	2.97e-09	ANXA2,ATP6V1G1,CCND1,CXCL10,EMP3,FOS,HMOX1,HSPA5,IFITM3,LGALS3,PDK4,PRELP,S100A11,SOD2,STAT1	AHR,ATF2,Akt,Ap1,E2F1,EGR1,FOS,FOXO1,HIF1A,JUN,MYC,Mapk,NFATC1,NFKB1,NFKB2,PPARG,RAC1,SIRT1,SMAD4,TCF4,THRB,TSC2
NFATC2		transcription regulator	Activated	2.506		0.155	1.914	3.24e-09	CD40,CMPK2,CXCL10,EGR2,FCER2,FGL2,GBP4,IFIT2,IFIT3,ISG15,ISG20,NMI,PDZD2,PML,RSAD2,STAT1,TNF	ATF2,Ap1,BCL6,EP300,GATA3,IFNG,IL2,IL4,IL5,IRF1,IRF8,MYC,NFATC2,NFKB1,NFKBIA,NFkB (complex),RARA,RELA,RXRA,STAT1,STAT3,STAT6,estrogen receptor
E. coli lipopolysaccharide		chemical - endogenous non-mammalian	Activated	2.302		0.21	1.586	3.25e-09	CCL2,CCL3,CCL5,CD40,CXCL10,EBI3,MX1,S100A8,S100A9,TF,TNF,VCAM1	AGER,CD14,CTNNB1,E. coli lipopolysaccharide,IL12B,IL1B,IRF1,IRF3,Ikb,NFATC1,NFATC2,NFKB1,NFKB2,NFKBIA,NFkB (complex),Nfat (family),REL,RELA,STAT1,STAT3,STAT4,TLR4
CTNNB1		transcription regulator		1.017		0.177	0.242	3.39e-09	AOC3,APCDD1,CCL3,CCND1,CFD,CLU,COL27A1,CTSZ,CYP1A1,DLL4,EPHB4,F13A1,FOS,HSPE1,ID2,IDO1,IFIT1,IGF2,LAP3,LGALS3,LIPA,MMP7,NRP2,PML,PRX,S100A4,S100A8,SLC6A2,SMAD6,SNRNP70,STAT3,SYNM,TGM2,TIMP1,TNFSF10,VCAM1,VCAN,XAF1,YPEL3	Ap1,BRCA1,CTNNB1,FOS,FOXM1,JUN,MYC,NFKBIA,NFkB (complex),PPARA,PTGS2,STAT3,TCF,TCF4,TP53,TP63,TP73
CSF3		cytokine		1.111		0.062	0.851	4.1e-09	ADGRE1,CCL3,CCL5,CSF3R,CTSD,EGR2,FOS,HMOX1,HSPD1,IL1RN,LTF,PRKCB,STAT3,TLR8,TNF,TNFSF10,VCAM1,YPEL3	CEBPA,CEBPB,CSF3,HDAC1,HDAC4,IL6,IRF1,JUN,NFATC1,NFKB1,NFKBIA,NFkB (complex),P38 MAPK,PPARA,PPARG,RELA,RXRA,SMAD3,SP1,SREBF1,STAT1,STAT3,arachidonic acid
camptothecin		chemical drug	Activated	2.177		0.07	1.917	4.24e-09	ANXA2,ANXA4,CCL2,CCL3,CCND1,CCR1,CD40,CD46,CD47,CD48,CD53,EGR2,FGL2,FOS,GAPDH,GSR,LGALS3,LITAF,MARCKSL1,NFKB2,PDZD2,PLAC8,PSMB9,PTX3,RSAD2,S100A12,SELP,SERPINB2,SERPINB9,SOD2,TAP1,TNF,TPM4,VCAM1,WDFY3	ATF2,Akt,Ap1,BRCA1,EGR1,FOXO1,HIF1A,IRF1,JUN,Jnk,MYC,NFKB1,NFKB2,NFKBIA,NFkB (complex),Nfat (family),RELA,SMAD4,STAT1,STAT3,TP53,TP63,TP73,camptothecin
E. coli B5 lipopolysaccharide		chemical - endogenous non-mammalian	Activated	2.009		0.111	1.501	4.85e-09	B2M,CCL2,CCL5,CCND1,CCR1,CD274,CD40,CSF3R,CXCL10,CXCL13,DUSP1,ERRFI1,FOS,HMOX1,IDO1,IFIT1,ISG20,SOD2,STAT3,TGM2,THBS1,TNF	ATF2,Ap1,CDKN2A,E. coli B5 lipopolysaccharide,IL1B,IL6,IRF1,JUN,Jnk,MAPK14,NFKB1,NFKBIA,NFkB (complex),Nfat (family),RELA,SMAD3,SP1,STAT1,STAT3
PRKCA		kinase	Activated	2.847		0.131	2.384	4.87e-09	CCL2,CCND1,CTSB,FOS,ID2,IFIT1,IFIT3,PML,RSAD2,S100A8,S100A9,SDCBP,SELP,TNF,VCAM1	Ap1,CDKN2A,CREBBP,ERK1/2,FOS,IL17A,JUN,Mapk,NFKB1,NFKB2,NFKBIA,NFkB (complex),PRKCA,PRKCD,RELA,SMAD3,STAT1,STAT3,THRB
TWIST1		transcription regulator		0		0.091	-0.36	4.87e-09	CCL2,CD40,CHI3L1,CLU,EMP3,FOS,ITGA8,MRC2,PCDH18,PDZD2,PTPRU,PXDN,SDC3,SPOCK2,TF,TNF,VCAN	CEBPB,CREB1,EGR1,JUN,NFkB (complex),TWIST1,cyclic AMP
TNFSF10	2.002	cytokine	Activated	2.374		0.038	2.234	4.88e-09	CTSB,FOS,FTH1,IFI27,IFI6,IFIT1,IL1RN,ISG15,PSME2,SERPINH1,STAT1,TIMP1,TNF,TNFSF10	Creb,IFNG,IKBKG,IRF1,MAPK1,MMP9,NFKB1,NFKB2,NFKBIA,NFKBIB,NFkB (complex),NOTCH1,RARA,RELA,STAT1,STAT3,TNFSF10
D-glucose		chemical - endogenous mammalian		0.215		0.049	-0.041	5.37e-09	ACE,ARF4,CALR,CCL2,CCND1,CLU,CTSB,DDIT4,FOS,GAPDH,HK3,HMOX1,HSPA5,HSPD1,IGF2,PCSK1,PDIA3,PDIA4,PGK1,PLCG1,PRKCB,S100A4,SERPINB2,SLC39A8,SOD2,SSR3,TGM2,THBS1,TIMP1,TNF,TXNRD1,VCAM1,WARS	AHR,AR,Ap1,D-glucose,E2F1,EGR1,FOXO1,HIF1A,JUN,MAPK14,MYC,NFATC1,NFKB1,NFkB (complex),PPARG,RELA,SIRT1,SP1,TCF4,VEGFA
CRP		other		0.709		0.094	0.437	5.42e-09	CCL2,CCL5,CD40,IL1RN,PRKCB,PSMB9,PSME2,S100A12,TNF,TNFSF10	AKT1,Ap1,CREBBP,CRP,ERK1/2,FCGR2A,FOXO1,LEP,NFKB1,NFKBIA,NFKBIB,NFkB (complex),REL,RELA,SP1,STAT3,SYK
DOCK8		other	Activated	2.887		0.231	2.087	5.53e-09	CD40,CMPK2,CXCL10,FGL2,IFIT2,IFIT3,ISG15,ISG20,NMI,RSAD2,STAT1,TNF
indomethacin		chemical drug		1.615		0.068	1.32	5.58e-09	ANXA2,CCL2,CCND1,CLU,CTSD,EMP3,FOS,FXYD5,GSTM3,HMOX1,IDO1,IFITM3,LGALS3,MANF,PSMB10,PSMB9,S100A11,S100A8,TIMP1,TNF,VCAN	AKT1,Ap1,ERK,FOSL1,JUN,NFKB1,NFKBIA,NFKBIB,NFkB (complex),PPARA,PPARG,PTGS2,RELA,RXRA,SMAD3,SP1,SREBF1,STAT3,THRB,TP53,indomethacin,prostaglandin E2
mifepristone		chemical drug		0.058		-0.044	0.269	5.72e-09	ACE,ACOD1,ALAS1,CCL2,CCND1,CHI3L1,CLU,CTSD,DDIT4,DUSP1,EDNRB,EGR2,FOS,FTH1,HPGD,HSPA5,IGF2,ITGA2,LTF,PSMA1,SLC6A2,TNF,VCAN	AR,Akt,Ap1,CREBBP,EGR1,ERK1/2,FOXO1,HDAC3,HIF1A,JUN,NFKB1,NFKBIA,NFkB (complex),NR3C1,RELA,SMAD3,SMAD4,SP1,STAT3,corticosterone,dexamethasone,mifepristone
RIPK2		kinase	Activated	2.728		0.144	2.24	6.57e-09	ACOD1,CCL5,CD40,CLEC4E,CLEC5A,CXCL10,MARCKSL1,NFKB2,SLC2A6,SOD2,TNF,VCAM1	CARD9,IKK (complex),IRF1,IRF3,NFKB1,NFKB2,NFKBIA,NFKBIB,NFkB (complex),NOD2,RELA,RIPK2,STAT1,STAT3
PRDM1		transcription regulator		0.728		-0.055	0.959	7.82e-09	CD19,CD53,CHI3L1,DDIT4,EGR2,FCER2,FGR,FOS,FTH1,LGALS1,MT2A,PCDH18,PLAC8,PSMB10,RSAD2,S100A8,S100A9,TAPBP,TNF,TNFSF10	Ap1,BCL6,CDKN2A,EP300,GATA3,Histone h3,IRF3,IRF7,Immunoglobulin,NFKBIA,NFkB (complex),PRDM1,RELA,RNA polymerase II,SMAD3,SP1
IL17A		cytokine	Activated	2.322		0.171	1.619	8.45e-09	CCL2,CCL5,CCND1,CD163,CD274,CD40,CXCL13,FOS,IL1RN,ISG15,OSMR,S100A8,S100A9,SELP,STAT3,TIMP1,TNF,VCAM1,VWF,YWHAG	Ap1,CCL2,IL10,IL17A,IL4,IRF1,IRF8,JAK2,NFATC1,NFKB1,NFKB2,NFKBIA,NFkB (complex),RELA,SMAD3,SP1,STAT1,STAT3,STAT6
tamoxifen		chemical drug		0.944		0.029	0.835	8.47e-09	CCND1,CLU,CTSD,EPHX1,F13A1,FADS1,FOS,GAPDH,HSP90B1,IGF2,IL1RN,ISG20,LTBP2,MX1,PRSS23,SDC3,SDS,SEMA3B,SOD2,TNF,TXN,YPEL3	ATF2,E2F1,ESR1,ESR2,FOXO1,HDAC1,HIF1A,IGF1,JUN,JUND,NFKB1,NFKBIA,NFkB (complex),PI3K (complex),RARA,RELA,SMAD3,TP53,TSH,estrogen,estrogen receptor,tamoxifen
DNASE2		enzyme		-1.58		-0.231	-0.984	9.26e-09	CXCL10,DHX58,IFIT3,ISG15,OAS1,RSAD2,TNF,TNFSF10,ZBP1
JAK1		kinase	Activated	2.178		0.185	1.632	9.29e-09	CCL2,CD40,CHI3L1,FOS,IFIT2,MX1,OSMR,PSMB9,STAT1,TAP1,TNF	Ap1,CDKN2A,CREBBP,ERK1/2,IRF8,IRF9,JAK1,JAK2,NFKB1,NFKBIA,NFkB (complex),REL,RELA,SMAD3,SOCS3,SP1,STAT1,STAT2,STAT3,STAT6
paclitaxel		chemical drug		1.561		0.084	1.277	9.64e-09	ADGRE1,APLNR,CCL2,CCND1,CD274,CD40,CD53,CLU,CXCL10,CYP1A1,DCHS1,FOLR1,LCP1,OSMR,PRELP,S100A9,SERPINB2,SOD2,STAT3,TAP2,THBS1,TNF,TUBA1B	Ap1,ERK,FOSL1,IKBKB,IRF1,JUN,NFKB1,NFKBIA,NFkB (complex),RELA,Ras,SMAD3,SMAD4,SMAD7,SP1,STAT1,STAT3,TP53,paclitaxel
CCL3	-1.624	cytokine		0.411		0.192	-0.091	1.19e-08	CCL2,CCL3,CCR1,CXCL9,FOS,STAT1,STAT3,TNF	Ap1,CCL3,CCR1,CDKN2A,FOS,GNAI3,IRF3,IRF8,IRF9,JUN,Mapk,NFKB1,NFkB (complex),RELA,SMAD3,STAT1,STAT2,STAT3,THRB
TNFSF12		cytokine	Activated	2.388		0.064	2.157	1.21e-08	CCL2,CCL3,CCL5,CCND1,CCR1,CLEC4E,CXCL10,NFKB2,PTX3,S100A8,S100A9,TIMP1,TNF,VCAM1	Ap1,CCL2,IFNG,IKK (complex),IRF1,NFATC1,NFKB1,NFKB2,NFKBIA,NFKBIB,NFkB (complex),RELA,SMAD3,STAT1,STAT3,TNFSF12
UDP-D-glucose		chemical - endogenous mammalian	Inhibited	-2.236		-0.231	-1.72	1.35e-08	CALR,HSP90B1,HSPA5,PDIA3,PDIA4
IL12 (complex)		complex		0.84		0.144	0.32	1.36e-08	ADGRE1,CCL2,CCL3,CCL5,CD63,CXCL10,CXCL11,EBI3,FOS,IDO1,IFIH1,IFIT2,IL18BP,ISG15,ISG20,PLAC8,SELP,TIMP1,TNF	Ap1,GATA3,IFNG,IL12 (complex),IL2,IL4,IRF1,IRF8,NFKB1,NFKBIA,NFkB (complex),NR3C1,RELA,SOCS1,STAT1,STAT3,STAT4,STAT6
IL18		cytokine	Activated	2.583		0.183	1.85	1.4e-08	CCL2,CCL3,CCL5,CD40,CXCL10,CXCL11,CXCL16,CXCL9,DDIT4,IDO1,IL18BP,SAMHD1,SERPINB1,TF,TIMP1,TNF,VCAM1	ADIPOQ,CDKN2A,EGR1,IL18,IL4,IRF1,IRF8,Ifn gamma,NFKB1,NFKBIA,NFKBIB,NFkB (complex),REL,RELA,STAT1,STAT3,STAT6
isotretinoin		biologic drug	Activated	2.891		0.154	2.36	1.48e-08	CCL2,CD19,HPGD,IFIT3,NFKB2,OAS1,OLR1,PSMB10,S100A2,S100A9,TNFSF10,VCAM1
IFNE		cytokine	Activated	2.449		0.203	1.953	1.61e-08	CD40,CXCL10,CXCL11,CXCL9,IFIH1,IFIT2,ISG20,STAT1,ZBP1	IFNE,IL10,IRF8,IRF9,NFKB1,NFKBIA,NFkB (complex),RELA,STAT1,STAT2,STAT3,STAT4
sorafenib		chemical drug		-1.73		-0.125	-1.364	1.61e-08	CCL3,CCL5,CCND1,CXCL10,CXCL9,HSPA5,IFIT2,OAS1,TNF	ATF2,ATF6,Ap1,CEBPB,CREBBP,ERK1/2,IRF8,IRF9,Jnk,NFKB2,NFKBIA,NFkB (complex),Nfat (family),REL,RELA,STAT1,STAT2,STAT3,SYK,XBP1,bortezomib,sorafenib
ADAMTS12		peptidase	Inhibited	-2.804		-0.231	-2.157	1.69e-08	ACOD1,CHI3L1,CLEC4E,CXCL10,LGALS1,S100A8,S100A9,SELP
IgG		complex		-0.553		-0.108	-0.132	1.84e-08	B2M,CALR,CCL2,CCL3,CCL5,CD40,CTSC,DUSP1,HSPA5,IFITM3,IL1RN,ISG15,LGALS1,LGALS3,TAPBP,TNF,VCAM1	Ap1,CREB1,CREM,CSF1,FCGR2A,IL6,IRF1,IRF3,IgG,JUN,NFATC2,NFKB1,NFKBIA,NFkB (complex),RELA,SMAD3,SP1,SPI1,STAT3,TLR4,reactive oxygen species
IRF4		transcription regulator		-1.954		-0.1	-1.588	1.86e-08	B2M,CXCL10,CXCL11,CXCL9,FCER2,GBP1,IL1RN,ISG15,MANF,OAS1,PSMA1,PSMA2,STAT1,SUB1,TNF,TNFSF10	IL10,IL4,IRF1,IRF4,IRF5,IRF8,NFKB1,NFKBIA,NFkB (complex),RELA,STAT1,STAT3,STAT6,TNF
LEP		growth factor		1.709		0.086	1.313	1.93e-08	ACSL5,ADGRE1,CCL2,CCL5,CCND1,CD40,CD63,CFD,CXCL10,DLL4,EGR2,FOS,GAPDH,HSPA5,IL1RN,LIPA,MMP19,MMP7,PCSK1,PRDX1,SELP,SOD2,STAT3,THBS1,TIMP1,TNF,TNFSF10,VCAM1	Ap1,CCL2,E2F1,EGR1,FOXO1,HDAC1,Hdac,Histone h4,IL6,IRF1,JUN,LEP,NFATC1,NFKB1,NFKBIA,NFkB (complex),PPARG,REL,RELA,SIRT1,SMAD3,STAT3,histone deacetylase
SP1		transcription regulator	Activated	2.978		0.199	2.218	2.08e-08	ACVRL1,CCL2,CCL5,CCND1,CD40,CDC42BPG,CHI3L1,CR2,CTSD,CXCL10,FOS,HMOX1,HSPA5,IFITM3,IGF2,ITGA2,LIPA,LTBP3,MAT2B,PGK1,PRKCB,ROBO4,SLC39A8,SLC6A2,SOD2,STAT1,TBXA2R,TIMP1,TNF,TNFSF10,TXNRD1,VWF	AR,Ap1,EGR1,FOXO1,JUN,NFKB1,NFKBIA,NFkB (complex),NOTCH1,Nfat (family),RELA,Ras,SIRT1,SMAD3,SMAD4,SP1,hyaluronic acid
IL17R		complex		1.134		0.179	0.659	2.09e-08	CCL2,CCL5,CXCL10,CXCL11,S100A8,S100A9,TIMP1	Ap1,CREBBP,ERK1/2,IL17R,IRF1,JAK2,NFKB1,NFKBIA,NFkB (complex),P38 MAPK,RELA,SP1,STAT1,STAT3
cisplatin		chemical drug	Activated	2.167		0.07	1.802	2.25e-08	ADGRE1,ANXA2,ANXA4,CCL2,CCL5,CCND1,CCR1,CD53,CLU,CTSB,CXCL10,CXCL9,DDIT4,DUSP1,EMP3,FOS,FXYD5,GSTM3,HMOX1,HSPA5,ID2,IFI6,LGALS3,LIPA,MX1,NMI,PDK4,PSMA1,PSMB10,S100A11,STAT3,THBS1,TIMP1,TNF,TNFSF10,VCAM1	AKT1,CDKN2A,CREBBP,ERK,FOSL1,IL6,IRF1,JUN,MAP2K1,NFKB1,NFKB2,NFKBIA,NFKBIB,NFkB (complex),RELA,SMAD3,SMAD4,SP1,STAT3,TP53,cisplatin
PIK3R1		kinase		1.762		0.163	1.215	2.34e-08	CCL3,CCND1,CXCL10,FOS,HMOX1,HSP90B1,HSPA5,ISG15,SELP,SOD2,TNF,VCAM1	ATF2,Ap1,E2F1,EGR1,FOXO1,IKBKB,Jnk,NFATC1,NFKB1,NFKB2,NFKBIA,NFkB (complex),Nfat (family),PARP1,PIK3R1,POU5F1,PPARG,RELA,SIRT1,STAT3
Salmonella enterica serotype abortus equi lipopolysaccharide		chemical toxicant		1.851		0.231	0.909	2.4e-08	CCL3,CCL5,CD274,CFB,EBI3,GBP1,ID2,IDO1,IFIT2,ISG15,PLAC8,PTX3,SERPINB2,THBS1,TNF,TNFSF9,TNIP3	ATF2,FOS,FOSB,IRF1,JUN,JUND,NFKB1,NFKBIA,NFkB (complex),P38 MAPK,RELA,SMAD4,SP1,Salmonella enterica serotype abortus equi lipopolysaccharide,TNF
SRC		kinase		0.837		0.126	0.411	2.47e-08	CCL2,CCND1,CTSB,CXCL10,CYP1A1,DUSP1,FGR,FOS,GBP1,LAMP2,PGK1,SIRPA,STAT3,VCAM1	ATF2,CREBBP,HIF1A,IRF1,JUN,NFKB1,NFKB2,NFKBIA,NFkB (complex),P38 MAPK,PRKCD,RAC1,REL,RELA,SP1,SRC,STAT3
AHR		ligand-dependent nuclear receptor		1.43		0.022	1.342	2.67e-08	ADGRE1,CCL5,CCND1,COL12A1,COL13A1,COL27A1,CTSD,CXCL10,CYP1A1,EFEMP1,EMILIN2,FOS,HSP90AA1,HSPA5,LTBP2,LTBP3,MT2A,POMP,SERPINB2,SOD2,STAT3,THBS1,TNF,TXN	AHR,Akt,EGFR,EGR1,FOXO1,HDAC1,HIF1A,Hdac,Histone h4,JUN,MYC,NFKB1,NFKBIA,NFkB (complex),PI3K (complex),RELA,SMAD3,SMAD4,SP1,SP3,TCF4,THRA,VHL,histone deacetylase
IL3		cytokine		0.716		0.16	0.12	2.67e-08	ADGRE1,CALR,CCL2,CCND1,CD40,CD48,CD53,CD63,CSF1R,CXCL9,EGR2,EMP3,FCER2,FOS,HSP90B1,HSPA5,PSME1,SERPINB2,TARS,TNF,TNFSF10,VCAM1,YPEL3,YWHAG	Ap1,Creb,FOS,IL3,IRF1,JUN,MYC,Mek,NFKB1,NFKBIA,NFkB (complex),P38 MAPK,REL,RELA,SP1,STAT1,STAT3,TP53,leukotriene C4
ADIPOQ		other		0.175		0.02	0.103	2.74e-08	ACSL5,CCL2,CCL5,CCND1,CD163,CXCL10,CXCL11,CXCL9,DUSP1,FOS,HMOX1,SIGLEC10,SOD2,TIMP1,TNF,VCAM1	ADIPOQ,ATF2,Ap1,CCL2,JUN,Jnk,MAPK14,NFATC1,NFKB1,NFKBIA,NFkB (complex),Nfat (family),P38 MAPK,REL,RELA,SMAD3,SP1,STAT3
LY294002		chemical - kinase inhibitor	Inhibited	-2.402		-0.178	-1.456	3e-08	CCL2,CCL5,CCND1,CCR1,CD274,CXCL10,CXCL16,DUSP1,EGR2,EPAS1,FOS,GBP1,GSR,GSTM3,HMOX1,HSPA5,IGF2,IL1RN,ISG20,JUP,MT2A,PGK1,PRDX1,PTPRU,SELP,THBS1,TNF,VCAM1,VCAN,ZBTB16	AKT1,Akt,CDKN2A,CREBBP,EGR1,FOXO1,HIF1A,JUN,LY294002,MAP2K1,NFKB1,NFKBIA,NFKBIB,NFkB (complex),PI3K (complex),PTEN,RELA,SMAD3,SMAD4,SP1,STAT3
EGF		growth factor		1.366		0.142	0.65	3.13e-08	ACSL4,CCND1,CLU,CSF1R,CTSD,CXCL13,CYP1A1,DUSP1,EGR2,EPAS1,ERRFI1,FOS,HMOX1,HPGD,ID2,IGF2,ITGA2,LTF,PDK4,PER1,S100A11,S100A4,S100A9,STAT1,TF,TGM2,THBS1,TIMP1,VCAM1,VCAN	AR,Akt,Ap1,EGF,EGR1,ERK,ESR2,FOSL1,FOXO1,HIF1A,IL6,IRF1,JUN,NFKBIA,NFkB (complex),RELA,SIRT1,SMAD3,SMAD4,SP1,STAT3,TP53,beta-estradiol
Tgf beta		group		-0.768		0.089	-1.157	3.16e-08	AOC3,CCL2,CCL3,CCL5,CCND1,CD209,CLU,CSF1R,CXCL10,EGR2,FOS,HMOX1,HSPG2,IDO1,IL1RN,LAMA3,MMP7,TIMP1,TNF,VCAM1	ATF2,Ap1,GATA3,IRF1,Immunoglobulin,JUN,Jnk,NFKB1,NFKBIA,NFkB (complex),Nfat (family),P38 MAPK,RELA,SP1,TNF,Tgf beta
TAB1		enzyme	Inhibited	-2.813		-0.132	-2.442	3.25e-08	CCL5,CFB,CXCL10,GBP1,IFIH1,IFIT1,TNFSF10,XAF1	ATF2,Ap1,IKK (complex),IRF3,IRF5,MAP2K7,MAP3K7,NFATC1,NFE2L2,NFKB1,NFKBIA,NFKBIB,NFkB (complex),P38 MAPK,REL,RELA,SP1,STAT3,TAB1
IKBKE		kinase	Activated	2.108		0.138	1.668	3.25e-08	ACOD1,CCL5,CCND1,CXCL10,IFIH1,IFIT1,IFIT2,IFIT3,RSAD2,STAT1,TNF	CREBBP,IFNB1,IKBKE,IRF1,IRF3,IRF5,IRF7,IRF8,IRF9,NFKBIA,NFkB (complex),STAT1,STAT2,STAT3,TBK1
Pro-inflammatory Cytokine		group		1.526		0.182	1.018	3.25e-08	CD47,CLU,CXCL13,HMOX1,HSPA5,LGALS1,OLR1,SELP,TIMP1,UBD,VCAM1	Ap1,EGR1,FOXO1,HIF1A,IRF1,JUN,NFKB1,NFKBIA,NFkB (complex),Nfat (family),P38 MAPK,Pro-inflammatory Cytokine,RELA,SP1,STAT1,VEGFA
Lymphotoxin		complex		0.883		0.231	0.323	3.26e-08	CCL2,CCL5,CXCL10,CXCL13,TIMD4,TNF,VCAM1	CHUK,IRF,Lymphotoxin,MAP3K14,NFKB1,NFKB2,NFKBIA,NFkB (complex),NfkB1-RelA,REL,RELA,RELB,STAT3,TRAF3
sirolimus		chemical drug		-1.239		-0.116	-0.637	3.27e-08	ATP6V1G1,B2M,CCND1,CD209,CD40,CFD,CLIC1,DDIT4,EBI3,EIF4A1,FOS,FTH1,HMOX1,HSP90AA1,HSP90B1,HSPA5,HSPD1,ID2,IGF2,ISG15,LGALS3,PGK1,PML,PSMA6,S100A4,STAT1,TARS,TIMP1,TNF,VCAM1	AHR,ATF2,Ap1,CDKN2A,D-glucose,EGR1,EP300,FOXO1,HIF1A,JUN,Jnk,MYC,NFKB1,NFkB (complex),Nfat (family),RELA,SP1,TCF4,TP53,sirolimus
homocysteine		chemical - endogenous mammalian	Activated	2.166		0.107	1.803	3.62e-08	ANXA2,CCL2,CCL5,CCND1,CLU,CXCL10,HMOX1,HSPA5,OLR1,PRDX1,TIMP1,VCAM1	ATF2,Ap1,CCL2,ESR2,ETS1,FOS,FOSB,JUN,JUND,Jnk,NFATC1,NFkB (complex),Nfat (family),RELA,SMAD3,SMAD4,STAT3,homocysteine
JUND		transcription regulator		-0.246		0.112	-0.466	3.83e-08	ALAS1,CCL5,CCND1,CLU,FTH1,HMOX1,HPGD,SERPINB2,SERPINB9,TIMP1,TNF	ATF2,Ap1,CREB1,FOS,FOSB,IL10,JUN,JUNB,JUND,NFKB1,NFKBIA,NFkB (complex),Nfat (family),RELA,SMAD3,SMAD4,STAT3
STAT6		transcription regulator		0.561		0.043	0.386	3.99e-08	CCL2,CCL5,CD40,CR2,CTSB,CXCL10,EGR2,EPHX1,FCER2,IFIT3,IFNAR2,IL1RN,ISG15,ISG20,MOV10,PDCD1LG2,PDK4,RNF19B,SELP,TIMP1,TNF,VCAM1	Ap1,CREBBP,ERK1/2,IL10,IL13,IL4,IRF1,IRF8,JUN,NFKB1,NFKBIA,NFkB (complex),RELA,STAT1,STAT3,STAT6
deferoxamine		chemical drug		0.81		0.127	0.285	4.12e-08	ANXA2,CCND1,CD47,DUSP1,ELN,EPAS1,F13A1,FOS,HMOX1,IFI6,IFIT5,ISG20,LAMA3,NFKB2,PGK1,RSAD2,TNFSF10,VCAM1	ATF2,CREBBP,Creb,FOS,HIF1A,IRF1,JUN,NFKB1,NFKBIA,NFkB (complex),PI3K (complex),REL,RELA,SRC,STAT3,deferoxamine
SOCS3		phosphatase		-1.936		-0.122	-1.553	4.17e-08	CCND1,CD40,CXCL10,FOS,IFIT1,IFIT2,IL1RN,ISG20,MX1,OAS1,STAT3,TNF	Ap1,CCL2,CDKN2A,FOXO1,HMGA1,IFNG,IRF1,IRF8,IRF9,IRS2,NFATC1,NFKB1,NFkB (complex),RELA,SMAD3,SOCS3,STAT1,STAT2,STAT3
resveratrol		chemical drug		-1.6		-0.025	-1.486	4.24e-08	CCL2,CCL3,CCL5,CCND1,CD163,CREBBP,CSF1R,CXCL10,CYP1A1,FOS,HMOX1,HSPA5,IFIT1,IGF2,ISG15,LITAF,PDK4,SELP,SOD2,TNF,TNS1,VCAM1	ADIPOQ,ATF2,Ap1,CREB1,EGR1,FOXO1,JUN,Jnk,LDL,NFKB1,NFKBIA,NFkB (complex),Nfat (family),PIK3R1,RELA,SP1,XBP1,reactive oxygen species,resveratrol
ATP-gamma-S		chemical reagent		1.154		-0.046	1.245	4.51e-08	CCL2,CCL3,CCR1,CD40,CSF1R,IDO1,MMP19,SOD2,THBS1,TNF,WARS	ATP-gamma-S,Ap1,BCL6,CDKN2A,GATA3,IFNG,IL10,IL2,IL5,IRF1,NFKB1,NFKBIA,NFkB (complex),RELA,SMAD3,STAT1,STAT3
ISG15	11.57	other	Inhibited	-2.222		-0.165	-1.856	4.66e-08	DDX58,IFI6,IFITM3,MX1,OAS1	DDX58,IRF,IRF3,IRF7,ISG15,STAT1
caffeic acid phenethyl ester		chemical drug		-1.005		-0.172	-0.393	4.88e-08	CCND1,CTSB,CXCL10,FTH1,FTL,GSR,HMOX1,IGFBP6,NFKB2,OLR1,STAT3,TNF,VCAM1	AKT1,CREBBP,HIF1A,IRF1,NFKB1,NFKB2,NFKBIA,NFKBIB,NFkB (complex),PI3K (complex),RELA,SP1,STAT1,STAT3,caffeic acid phenethyl ester
Alpha catenin		group		-1.69		-0.223	-0.869	5.41e-08	CTSB,CXCL10,ELN,ICAM2,IGF2,IGFBP6,MMP19,PTX3,S100A8,S100A9,TGM2,TIMP1,TNF,VCAM1	Alpha catenin,Ap1,CREBBP,CTNNB1,FOS,FOXM1,IRF1,JUN,Mapk,NFKB1,NFKBIA,NFkB (complex),RELA,SMAD4,STAT1,TCF,TCF4,THRB,TP53
HSF1		transcription regulator		-0.497		0.021	-0.572	5.61e-08	ATN1,B2M,BST2,CHD3,CLU,EFEMP1,HMOX1,HSP90AA1,HSPD1,HSPE1,PDZD2,PGK1,SERPINH1,TNF,UBB,VCAM1,XAF1
NR3C1		ligand-dependent nuclear receptor		-1.997		0.036	-2.137	5.71e-08	B2M,C1R,CCL2,CCL5,CCND1,CD47,CXCL10,DDIT4,DUSP1,ERRFI1,FOS,GPX3,IFI6,IFIH1,IFIT2,ISG15,MT2A,NFKB2,NOTCH4,OLR1,PDCD1LG2,PER1,PIGR,PRKCB,PSMA6,SDS,SERPINB9,STAT3,THBS1,TNF,TNFSF9,TSC22D3,TXN,VCAM1,YWHAG	Ap1,FOS,HDAC1,HIF1A,Hdac,Histone h4,IRF1,NCOA2,NFKB1,NFKBIA,NFkB (complex),NR3C1,NR4A1,PI3K (complex),PPARG,RELA,RXRA,SOCS1,STAT1,STAT2,STAT3,STAT4,THRB,glucocorticoid,histone deacetylase
RNASE1		enzyme		0.57		0.231	-0.035	7.28e-08	CCL2,CCL3,CCL5,CXCL10,CXCL9,FCER2,TNF
Sb202190		chemical - kinase inhibitor		-0.701		-0.156	-0.137	7.43e-08	CCL2,CCL3,CCND1,CXCL10,CYP1A1,EBI3,FCER2,FOS,HMOX1,HSPA5,IFIT1,PRDX1,S100A8,TNF	Ap1,CREBBP,ERK1/2,JUN,MAPK14,NFKB1,NFKBIA,NFkB (complex),P38 MAPK,RELA,SMAD3,SMAD4,SMAD7,SP1,STAT3,Sb202190,prostaglandin E2
JAK2		kinase		1.706		0.192	1.053	8.24e-08	ACE,CCL2,CCL5,CCND1,CXCL10,FOS,OSMR,PSMB9,SELP,STAT1,STAT3,TAP1,THBS1,TNF	ATF2,Ap1,CREBBP,EGFR,ERK1/2,IRF3,JAK1,JAK2,NFKB1,NFKB2,NFKBIA,NFkB (complex),PARP1,POU5F1,PRKCD,RELA,SMAD3,SP1,SP3,STAT1,STAT3,STAT4,THRA
SATB1		transcription regulator		0.827		-0.044	0.997	8.79e-08	CCND1,CD40,CSF3R,CTSD,EBI3,EPAS1,EPSTI1,HSP90AA1,MT1A,PRKCB,SIPA1L2,TNF,TSC22D3,UBE2L6,WARS,XAF1
Mapk		group		-0.47		0.207	-1.081	8.79e-08	CCL2,CCND1,FOS,HMOX1,HPGD,MMP7,PER1,PIGR,S100A8,SLC6A2,STAT1,TNF,VCAM1	ATF2,Ap1,FOS,FOSB,FOXO1,JUN,JUND,Mapk,NFKB1,NFKBIA,NFkB (complex),Nfat (family),PPARG,REL,RELA,RXRA,Ras,SMAD3,SMAD4,SP1,STAT3,STAT5A,THRA,THRB
NGF		growth factor		0.884		0.138	0.352	9.07e-08	ANXA2,ASIC1,CCND1,CD40,DUSP1,EGR2,EPAS1,FOS,HMOX1,IGF2,ITGA2,MT1A,RGS4,S100A12,STAT3,TNF,TXN	Ap1,ERK,FOSL1,FOXO1,JUN,MAP2K1/2,MAPK14,NFKB1,NFKBIA,NFkB (complex),NGF,P38 MAPK,RARA,RELA,SMAD3,SP1,STAT3,TP53,prostaglandin E2
Jnk		group		1.212		0.149	0.621	9.42e-08	CCL2,CCL3,CCL5,CCND1,CD209,CD40,DUSP1,FOS,HMOX1,HSPA5,MRC2,S100A12,SOD2,TGM2,TIMP1,TNF,VCAM1,VCAN	Ap1,CCL2,CREBBP,ERK1/2,IL1,JUN,Jnk,NFATC1,NFKB1,NFKBIA,NFkB (complex),Nfat (family),P38 MAPK,RELA,SMAD3,SP1,STAT3
INSR		kinase		-0.315		0.173	-0.882	9.69e-08	ACSL4,ACSL5,CCL2,CCND1,CFL1,CORO2B,CSTB,CTSB,DUSP1,EGR2,FOS,GAPDH,HSPD1,IFNAR2,IGF2,IGF2R,LCP1,LGALS1,MARCKSL1,NFKB2,OLR1,PDK4,TNF,ULK2,VCAM1	ADIPOQ,Akt,CREB1,EGR1,ERK,FOSL1,FOXO1,HIF1A,INSR,Insulin,JUN,NFKB1,NFKBIA,NFkB (complex),PI3K (complex),RELA,SMAD3,SMAD4,TP53
MAPT		other						9.8e-08	ARF4,C1R,C1S,CCND1,CFL1,DPYSL3,FOS,GAPDH,HSP90AA1,HSPA5,HSPD1,HSPE1,NFKB2,PGK1,PPA1,TNF,TUBA1B,TUBA1C,TUBB6,TXN	APP,ATF2,Ap1,BDNF,CREB1,Creb,EGR1,FOXO1,HIF1A,JUN,MAPK8IP1,MAPT,NFATC1,NFE2L2,NFKBIA,NOTCH1,PSEN1,STAT1,TP53,nitric oxide
FGF2		growth factor		-0.209		0.114	-0.693	1.03e-07	ACE,CCL2,CCND1,DLL4,EDNRB,ELN,EPAS1,ERRFI1,FOS,FTH1,GBP1,IGF2,LYVE1,NOTCH4,PGK1,S100A4,S100A8,TF,THBS1,TIMP1,TNF,TNFSF10,VCAM1,VWF	AR,Akt,Ap1,EGR1,FGF2,FOXO1,HGF,HIF1A,JUN,NFKB1,NFKBIA,NFKBIB,NFkB (complex),Nfat (family),RELA,SIRT1,SMAD3,SMAD4,SP1,VEGFA
S100A9	9.344	other	Activated	2.069		0.073	1.795	1.04e-07	C1S,CCND1,CD274,CXCL10,DDIT4,ELN,ISG15,OLR1,PER1,S100A8,S100A9,SCUBE1,SEMA3B,TNF,VCAM1,VCAN	AHR,APP,Ap1,CCL2,CREB1,CREM,Ca2+,Creb,FOXO1,HIF1A,IL22,MKL2,NFATC1,NFKB1,NFKBIA,NFkB (complex),RELA,S100A8,S100A9,SMAD3,STAT1,STAT3
nitrofurantoin		chemical drug	Activated	3.05		0.029	2.934	1.04e-07	ANXA2,CCND1,CLU,CTSB,CXCL10,GSR,GSTM3,HMOX1,HSPA5,LGALS3,PRDX1,PRKCB,S100A11,TIMP1,TXN,VCAM1
COL18A1		other		0.594		-0.179	1.2	1.06e-07	CCL2,CCND1,DDIT4,EDNRB,EPHB4,FOS,SELP,STAT1,STAT3,THBS1,TNF,VWF	AR,ATF2,Ap1,COL18A1,CREM,ERK,FN1,FOSL1,HIF1A,ITGB1,JUN,MAPK3,NFKB1,NFKBIA,NFkB (complex),P38 MAPK,RELA,SMAD3,SMAD4,SP1,STAT3,TP53
IFNA17		cytokine						1.12e-07	CXCL10,CXCL11,CXCL9,IFIH1,MX1,ZBP1	IFNA17,IRF8,IRF9,NFkB (complex),STAT1,STAT2,STAT3
VCP		enzyme		1.387		0.189	0.968	1.12e-07	CCL2,CCL5,DUSP1,HSPA5,NFKB2,VCAM1	26s Proteasome,ESR1,IRF1,NFKB1,NFKB2,NFKBIA,NFkB (complex),P38 MAPK,REL,RELA,RELB,SP1,STAT1,TP53,VCP
thapsigargin		chemical toxicant		0.966		0.136	0.465	1.13e-07	CALR,CCND1,CLU,CXCL10,DDIT4,EGR2,ERRFI1,FOS,HMOX1,HSP90B1,HSPA5,OLR1,TGM2,TNF,TNFSF10,VCAM1	AR,Ap1,CREB1,EGR1,FOXO1,HIF1A,IRF1,Insulin,JUN,MAPK14,NFKB1,NFKBIA,NFkB (complex),P38 MAPK,RELA,SIRT1,SMAD3,SP1,STAT1,thapsigargin
AGT		growth factor		0.922		0.116	0.353	1.16e-07	ACE,ADGRE1,CALR,CCL2,CCL5,CCND1,CXCL10,DLL4,DUSP1,EDNRB,EFEMP1,ERRFI1,FOS,GABBR1,HMOX1,HSPG2,ITGA2,NFKB2,NOTCH4,OLR1,SERPINB2,SLC6A2,SOD2,TIMP1,TNF,VCAM1,ZCCHC11	AGT,Ap1,CCL2,JUN,LDL,MAPK14,NFATC1,NFKB1,NFKBIA,NFkB (complex),Nfat (family),P38 MAPK,RELA,SMAD3,SP1,STAT3
CREBBP	-1.785	transcription regulator		0.081		0.152	-0.366	1.18e-07	ALAS1,B2M,CCL5,CCND1,CD53,CORO2B,CXCL10,CXCL9,DUSP1,EGR2,EPSTI1,EVL,FOS,GM2A,ISG15,JUP,PSMB9,RSAD2,SELP,TAP2,TAPBP,TBX4,TNF,TNFSF10,VCAM1	CREBBP,E2F1,EP300,ETS1,HDAC1,Hdac,Histone h4,IRF1,JUN,JUNB,MYC,NFKB1,NFKB2,NFKBIA,NFkB (complex),Notch,RELA,RNA polymerase II,TP53,histone deacetylase
REL		transcription regulator		1.776		0.204	1.146	1.21e-07	ACSL4,B2M,CCL2,CCND1,CD40,CR2,CXCL10,DGCR2,EGR2,FCER2,FOS,JUP,NFKB2,PARP14,RSAD2,SOD2,STAT3,TNF,TNFSF10	Ap1,ERK,FOSL1,GATA3,IL2,IRF1,JUN,NFKB1,NFKB2,NFKBIA,NFkB (complex),Nfat (family),REL,RELA,SMAD3,STAT1,STAT3,TP53
DEPTOR		other	Inhibited	-2.236		-0.231	-1.72	1.22e-07	CCL5,CXCL10,CXCL11,CXCL9,VCAM1	Ap1,CREBBP,DEPTOR,ERK1/2,IRF8,IRF9,NFKBIA,NFkB (complex),RELA,STAT1,STAT2,STAT3
ISGF3		complex						1.22e-07	IFIH1,IFIT2,ISG15,RSAD2,TNFSF10
2-amino-1-methyl-6-phenylimidazo-4-5-b-pyridine		chemical toxicant	Activated	2.985		0.187	2.427	1.3e-07	CCND1,HSP90AA1,HSPA5,HSPD1,HSPE1,PSMA2,PSMA6,PSMB9,PSME1
HSPA5	1.743	enzyme		1.566		0.048	1.425	1.3e-07	CCL5,CD47,CLU,CXCL10,HSP90B1,HSPA5,ID2,IFIT1,ISG15	ATF6,Ap1,CHUK,CREBBP,ERK1/2,HSPA5,IRF3,IRF7,NFKB1,NFKB2,NFKBIA,NFkB (complex),RELA,STAT1
USP18		peptidase	Inhibited	-2.588		-0.231	-1.991	1.49e-07	CXCL10,IFI6,IFITM3,ISG15,MX1,OAS1,TNFSF10	IRF8,IRF9,NFKB1,NFkB (complex),STAT1,STAT2,STAT3,TAB1,USP18
Bay 11-7082		chemical - kinase inhibitor	Inhibited	-2.025		-0.223	-1.368	1.6e-07	CCL2,CCL5,CCND1,CHI3L1,HMOX1,HSPA5,S100A4,SOD2,TNF,TNFSF10	ATF2,Ap1,Bay 11-7082,FOXO1,JUN,Jnk,LEP,NFKB1,NFKB2,NFKBIA,NFkB (complex),Nfat (family),P38 MAPK,RELA,SP1,STAT3
CD28		transmembrane receptor		-1.563		-0.111	-1.054	1.82e-07	BZW1,CCL3,CCND1,CD274,CXCL13,DDX58,EBI3,EGR2,FOS,GAPDH,GBP1,IGFBP6,IL4I1,LCP1,NFKB2,PPA1,PSMA6,SEC61B,SRGN,STAT3,THBS1,TNF,TNFSF10	ATF2,Ap1,CD28,CD3,CREB1,CREBBP,CREM,FOXO1,HIF1A,JUN,MAPK3,NFKB1,NFKBIA,NFkB (complex),PI3K (complex),PTEN,REL,RELA,STAT1,STAT3
CAPN3		peptidase		1.633		0.138	1.294	1.84e-07	CCL5,DUSP1,FTH1,GPX3,HMOX1,SOD2	CAPN3,IRF1,NFKB1,NFKBIA,NFkB (complex),RELA,STAT1
leukotriene C4		chemical - endogenous mammalian		-0.147		0.231	-0.711	1.84e-07	CCL2,EGR2,FOS,SELP,TNF,VCAM1	Ap1,CREBBP,ESR2,ETS1,FOS,IL4,IRF1,IRF8,JUN,JUND,NFKB1,NFKBIA,NFkB (complex),REL,RELA,SP1,STAT3,STAT6,leukotriene C4,reactive oxygen species
CpG ODN 2006		chemical reagent		-1.719		0.119	-2.084	1.89e-07	CCL2,CCL5,CD40,CXCL10,CXCL9,FCER2,IFIT1,NFKB2,STAT1,TNF	CpG ODN 2006,IL10,IL4,IRF1,IRF3,IRF5,IRF7,IRF8,NFKB1,NFKBIA,NFkB (complex),P38 MAPK,REL,RELA,SP1,STAT3,STAT6,TLR9
heme		chemical - endogenous mammalian		0.837		0.063	0.688	2.06e-07	ALAS1,CD163,CD46,HMOX1,PER1,SELP,TNF	CD14,Ikb,NFE2L2,NFKBIA,NFkB (complex),Nfat (family),VHL,heme,iron
F2R		g-protein coupled receptor		0.768		0.199	0.195	2.21e-07	CCL2,CCND1,DUSP1,FOS,HMOX1,SELP,TGM2,THBS1,VCAM1,VWF	AHR,ATF2,ATP,CREBBP,ERK,F2R,FOSL1,HIF1A,IRF1,JUN,NFKB1,NFKB2,NFKBIA,NFkB (complex),NR3C1,PI3K (complex),RAC1,RELA,RNA polymerase II,SMAD3,TP53
TREM1		transmembrane receptor	Inhibited	-2.056		0.122	-2.543	2.24e-07	CCL3,CCL5,CD274,CFB,CXCL10,EBI3,EGR2,IDO1,IFIT2,ISG15,MMP19,NFKB2,PLAC8,SERPINB2,THBS1,TNF,TNIP3	ATF2,Ap1,CREM,IL1B,IRF1,JUN,MAPK3,NFKB1,NFKBIA,NFkB (complex),P38 MAPK,RELA,SP1,STAT1,STAT3,TNF,TREM1,TYROBP
aldesleukin		biologic drug	Activated	2.813		0.211	2.22	2.35e-07	B2M,CALR,IFI35,MX1,PDIA3,PSMB9,STAT1,TAP1,TAPBP
STAT4		transcription regulator		0.103		0.231	-0.806	2.67e-07	ACVRL1,ANGPTL6,CCL2,CXCL10,DDX58,ERRFI1,IFIH1,IFIT2,ISG15,ISG20,LTBP3,PER1,PLAC8,S100A4,SERPINB1,STAT1,TIMP1,TNF	CDKN2A,CEBPB,CREB1,DDX58,EGR1,IL12 (complex),IRF,IRF1,IRF3,IRF7,Ins1,NFKB1,NFkB (complex),RELA,SMAD3,SP1,STAT1,STAT3,STAT4,STAT6
aspirin		chemical drug		-1.91		-0.11	-1.539	2.79e-07	CCL2,CCL3,CCND1,CD40,CXCL10,IDO1,OLR1,SELP,THBS1,TNF,TNFSF10,VCAM1	Ap1,FOS,HIF1A,HMGB1,IL18,IRF1,NFKB1,NFKBIA,NFKBIB,NFkB (complex),PI3K (complex),RELA,STAT1,STAT3,aspirin,histamine,prostaglandin E2
calphostin C		chemical - kinase inhibitor		0.256		-0.206	0.795	3.01e-07	CCL2,CLU,DUSP1,FOS,HSP90B1,HSPA5,PDIA4,S100A8,SOD2,TNF	ATF2,Ap1,CREB1,EGFR,FOS,FOSL1,Jnk,NFKB1,NFKB2,NFKBIA,NFkB (complex),Nfat (family),PGR,Pkc(s),RELA,SMAD3,SP1,SP3,STAT3,THRA,TP53,calphostin C,mifepristone
H89		chemical - kinase inhibitor		-0.216		-0.16	0.311	3.19e-07	ACE,CCL3,CCL5,CCND1,CREBBP,DUSP1,EGR2,FOS,HMOX1,S100A8,SOD2,TNF,TXN,VCAM1	ATF1,ATF2,Ap1,CREB1,CREM,Creb,FOS,FOSL1,FOXO1,H89,JUN,Jnk,MAP2K1/2,NFkB (complex),Nfat (family),RARA,RELA,RNA polymerase II,SMAD3
TERT		enzyme						3.19e-07	B2M,CCND1,CTSC,EFEMP1,IFIT1,IFIT2,ISG15,JUP,MX1,PLTP,PRSS23,SERPINB2,SOD2,SSR3	Histone h3,IRF3,IRF7,RELA,RNA polymerase II,SP1,TERT
CD44		other	Activated	2.557		0.154	1.986	3.2e-07	ADGRE1,CALR,CCL5,CCND1,CD63,CLEC5A,CLU,IL1RN,LGALS1,LGALS3,LTBP2,MMP7,NFKB2,THBS1,TLR8,TNF,VCAM1	Ap1,CD44,ERBB2,HIF1A,IL6,IRF1,JUN,NFKB1,NFKBIA,NFkB (complex),Nfat (family),PI3K (complex),RELA,SMAD3,SP1,STAT3,TNF,TP53
KITLG		growth factor		0.395		0.187	-0.24	3.26e-07	B2M,CCL2,CLIC1,CSF3R,EDNRB,EPHB4,FOS,FTH1,HMOX1,ID2,IL1RN,KPNA2,LTF,PRKCB,SNAP23,STAT3,TNF,TSC22D3	ATF1,Ap1,CREB1,FOXO1,IL6,IRF1,IRF8,JUN,KIT,KITLG,NFKB1,NFkB (complex),PDGF BB,PTPN11,RELA,Ras,SMAD3,SP1,SPI1,STAT3,STAT4,STAT5A
prostaglandin E2		chemical - endogenous mammalian		-0.036		0.079	-0.337	3.3e-07	ANXA2,CCL2,CCL3,CCL5,CCND1,CCR1,CD40,CD46,CXCL10,DUSP1,EGR2,FOS,HMOX1,IDO1,IL1RN,IL4I1,MMP19,S100A8,THBS1,TNF,TSC22D3	Ap1,CSF2,EGR1,FOS,HIF1A,IL10,JUN,NFKB1,NFKBIA,NFkB (complex),P38 MAPK,PI3K (complex),RELA,SP1,STAT3,Tgf beta,prostaglandin E2
DETA-NONOate		chemical reagent		-0.756		0.046	-0.889	3.39e-07	CCL3,CCND1,DUSP1,FOS,HMOX1,S100A8,TIMP1,TNF,VCAM1	ATF2,Ap1,CREBBP,CREM,DETA-NONOate,ERK1/2,FOS,FOSB,JUN,JUND,MAPK3,NFKB1,NFKBIA,NFkB (complex),P38 MAPK,PARP1,POU5F1,RELA,SMAD4,SP1
cadmium chloride		chemical toxicant		0.013		0.108	-0.195	3.39e-07	CCL5,CCND1,FOS,GSR,HMOX1,HSP90AA1,HSPA5,IGFBP6,TXN	Ap1,BDNF,CREB1,EGR1,ESR2,FOS,JUN,JUND,MAPK14,MAPK8,NFKB1,NFKBIA,NFkB (complex),NR4A1,P38 MAPK,RELA,SP1,TP53,beta-estradiol,cadmium chloride
nitric oxide		chemical - endogenous mammalian		-0.949		0.085	-1.217	3.45e-07	ACE,CCND1,CXCL10,DPYSL3,DUSP1,FOS,FTH1,HMOX1,HSP90AA1,HSPG2,IDO1,PDIA4,THBS1,TNF,TXNRD1	AGT,AHR,ATF2,ATP,Ap1,CAV1,EGR1,FOS,JUN,JUND,MAPK8,MYC,NFKB1,NFKBIA,NFkB (complex),NR3C1,NR4A1,RELA,RNA polymerase II,SMAD3,STAT3,nitric oxide,prostaglandin E2
3M-001		chemical drug		1.065		0.231	0.421	3.48e-07	CCL2,CCL3,CD40,CXCL10,ISG15,MX1,STAT1,TNF	3M-001,IRF1,IRF3,IRF5,IRF7,STAT3,TLR7
KLF4		transcription regulator		-0.599		0.139	-1.144	3.56e-07	ACOD1,ADGRE1,APCDD1,CCND1,CSF1R,CYP1A1,DLL4,DUSP1,EFEMP1,EVPL,GBP4,IFITM3,NOTCH4,PCDH18,SERPINB2,SERPINH1,SOD2,TF,TXNRD1	KLF4,NFKB1,NFKB2,NFKBIA,NFkB (complex),RELA,TNFSF11
progesterone		chemical - endogenous mammalian		1.427		0.068	1.123	3.57e-07	ACE,ACOD1,CCL2,CCND1,CD40,CFB,CFD,CSF3R,CXCL10,CXCL11,CYP1A1,EPAS1,ERRFI1,FOS,FTH1,ISG20,ITGA2,LGALS1,LGALS3,LITAF,LTF,MMP7,MT2A,PIGR,PRSS23,PTX3,SOD2,TIMP1,TNF,TNFSF10,YWHAG	AKT1,Ap1,CCL2,IL1A,IL1B,IRF1,NFATC1,NFKB1,NFKBIA,NFKBIB,NFkB (complex),RELA,SMAD3,SP1,STAT1,STAT3,progesterone
CD 437		chemical drug	Inhibited	-3.638		-0.19	-2.854	3.68e-07	CCL5,CLIC1,EIF4A1,FOS,FTH1,FTL,HSP90AA1,KPNA2,LGALS1,PDIA3,ROBO4,SEM1,SLC25A6,SRGN,TUBA1B,TXN,XRN2
EGR1		transcription regulator		1.453		0.17	0.85	3.69e-07	ACE,CCL2,CCND1,CCR1,CLU,EGR2,FTL,HMOX1,HPGD,IGF2,SOD2,THBS1,TIMP1,TNF,TNFSF10,VCAM1	ATF2,Ap1,EGR1,ERK,FOS,FOSB,FOSL1,FOXO1,HIF1A,JUN,JUND,MAPK14,NFKB1,NFkB (complex),RELA,SMAD3,SMAD4,SP1,SP3,TGFB1,TP53,VEGFA
testosterone		chemical - endogenous mammalian	Activated	2.374		0.112	1.89	3.73e-07	CCND1,CLU,FOS,HSPD1,MMP7,MX1,NFKB2,PDIA4,PRKCB,PSMA1,PSMA2,SELP,SLC39A8,SLC6A9,SOD2,STAT3,TAP2,TF,THBS1,TXNRD1,VCAM1,VCAN	ATF2,Ap1,CREB1,E2F1,EGR1,ESR2,FOXO1,HIF1A,IGF1,JUN,NFKB1,NFKB2,NFKBIA,NFkB (complex),PIK3R1,PTK2,RAC1,RELA,SMAD3,STAT3,TP53,XBP1,beta-estradiol,testosterone
IL5		cytokine	Activated	3.036		0.219	2.068	3.91e-07	ANXA2,CCL2,CCL3,CCR1,CD40,CD63,CSF3R,CTSC,EGR2,FGL2,GBP4,HSP90B1,HSPA5,IL18BP,MANF,S100A4,SLC39A8,SNAP23,TNF,TPM4	ATF2,Ap1,CCL3,CSF2,EGR1,FOS,IL5,JUN,Jnk,NFKB1,NFKBIA,NFkB (complex),Nfat (family),RELA,RNASE2,STAT1,STAT3,ZFP36,leukotriene C4
PLAU		peptidase		1.015		0.097	0.729	4.06e-07	CCL2,CCL5,CCND1,HSPA5,IFNAR2,OAS1,S100A8,S100A9,SERPINB1,TNF	Ap1,CREBBP,EGFR,ERK1/2,FN1,FOS,JUN,Mapk,NFKB1,NFKBIA,NFkB (complex),PLAU,PLAUR,RELA,SMAD3,SMAD4,SP1,SP3,STAT1,STAT3,THRA,THRB,TP53
mir-15		microrna		1.41		-0.077	1.638	4.06e-07	CCL2,CCL5,CCND1,DDX58,IFIT1,ISG15,MX1,OAS1,TIMP1,TNF	CREBBP,IRF1,NFKB1,NFKBIA,NFkB (complex),RELA,mir-15
EGFR		kinase		0.207		0.118	-0.358	4.25e-07	CCL2,CCL5,CCND1,CD47,CHI3L1,CXCL10,DUSP1,FOS,GBP1,HSP90B1,HSPA5,HSPE1,IGF2,ITGA2,OSMR,PLCG1,S100A2,ST3GAL2,STAT3,TGM2,THBS1,TNF,VCAN,XRN2	ATF2,Ap1,CREBBP,CTNNB1,EGFR,ERK1/2,JAK2,JUN,Jnk,KRAS,MAPK14,MYC,NFKB1,NFKBIA,NFkB (complex),Nfat (family),RELA,SP1,STAT1,STAT3,TP53
dihydrotestosterone		chemical - endogenous mammalian		1.422		0.109	0.993	4.3e-07	ALAS1,B2M,CCND1,CD63,CHI3L1,CLU,CYP4B1,ELN,FAM111B,FOS,FTH1,FTL,GAPDH,GPX3,HPGD,HSP90AA1,ID2,ITGA2,LGALS1,MMP7,PER1,SDC3,STARD8,TF,TGM2,THBS1,TNF,VCAM1,VCAN	AR,Ap1,CREBBP,EGF,EGR1,ERBB2,ESR2,FOS,FOXO1,HIF1A,JUN,Mapk,NFKB1,NFKBIA,SMAD3,SMAD4,SMAD7,SP1,STAT3,THRB,TP53,dihydrotestosterone,metribolone
DUSP1	-1.826	phosphatase		-1.951		-0.042	-1.807	4.36e-07	CCL2,CD40,DUSP1,IL1RN,ISG20,LTF,OLR1,S100A9,SERPINB2,SOD2,TNF,VCAM1	ATF2,Ap1,DUSP1,IL1B,IL6,IRF1,JUN,Jnk,NFKB1,NFKBIA,NFkB (complex),Nfat (family),RELA,SMAD3,STAT1,STAT3,ZFP36
carbon tetrachloride		chemical toxicant		0.531		0.142	0.013	4.52e-07	CCL5,CCR1,CREBBP,CXCL10,DUSP1,FOS,HMOX1,HSP90AA1,HSPD1,IGF2R,IGFBP6,ITGA8,SOD2,TF,TIMP1,TNF,VCAM1	ATF2,Ap1,DDIT3,IL6,IRF1,JUN,Jnk,NFKB1,NFKB2,NFKBIA,NFkB (complex),Nfat (family),PARP1,POU5F1,RELA,SMAD3,STAT3,adenosine,carbon tetrachloride
CpG oligonucleotide		chemical drug		1.596		0.159	1.024	4.55e-07	CCR1,CD40,CD63,CLEC4E,CXCL10,DLL4,IDO1,IFI27,IFI6,OLR1,SOD2,THBS1,TNF,TNFSF10	CpG oligonucleotide,IFNB1,IFNG,IL6,IRF1,IRF3,JUN,NFKB1,NFKBIA,NFkB (complex),RELA,SMAD3,STAT1,STAT2,STAT3,TNF
PTGS2		enzyme		1.641		0.114	1.269	4.76e-07	ANXA2,CCL2,CCL5,CCND1,CD163,CLU,CTSD,CXCL10,DUSP1,FOS,MMP7,PPA1,TGM2,TNF,TNFSF10	AKT1,Ap1,CCL2,FN1,HIF1A,IL6,IRF1,JUN,NFATC1,NFKB1,NFKBIA,NFKBIB,NFkB (complex),PI3K (complex),PTGS2,RELA,SMAD3,SMAD4,SP1,STAT3,TP53
AG490		chemical - kinase inhibitor		-0.389		-0.179	0.204	4.9e-07	ACE,CCL2,CCL5,FOS,HPGD,IGF2,SOD2,STAT1,TIMP1,TNF,TNFSF10	AG490,AGT,ATF2,Ap1,EGR1,HDAC3,IL6,IRF1,JAK2,JUN,NFKB1,NFKBIA,NFkB (complex),RELA,SMAD3,SMAD4,SP1,STAT1,STAT3,TNF
allopurinol		chemical drug	Activated	2.111		0.143	1.637	4.9e-07	ANXA2,CLU,CXCL10,EMP3,FXYD5,GSTM3,HMOX1,LGALS3,PSMB10,S100A11,TIMP1	ERK,FOSL1,JUN,NFkB (complex),SMAD3,TP53,allopurinol
sphingosine-1-phosphate		chemical - endogenous mammalian		0.079		0.107	-0.269	4.9e-07	ANXA2,CCL2,CCL5,CCND1,CXCL10,FOS,THBS1,TIMP1,TNF,VCAM1,VWF	AKT1,Ap1,CCL2,FOXO1,LEP,NFATC1,NFKB1,NFKBIA,NFKBIB,NFkB (complex),P38 MAPK,RELA,SMAD3,SMAD4,SMAD7,SP1,STAT3,sphingosine-1-phosphate
17-alpha-ethinylestradiol		chemical drug		-1.461		0.073	-1.7	4.96e-07	ADGRE1,CCL5,CCR1,CD53,CD5L,CSF1R,CXCL10,FOS,MANF,SCARB2,SERPINH1,SPOCK2,TNF,VCAM1	17-alpha-ethinylestradiol,HDAC3,IL6,IRF1,JUN,N-cor,NFE2L2,NFKB1,NFKBIA,NFkB (complex),NOS3,Nr1h,PPARG,RELA,SMAD3,SP1,SREBF1,STAT1,STAT3,cholesterol
MAPK14		kinase		0.581		0.136	0.059	4.96e-07	CALR,CCL2,CCL5,CCND1,CD40,CXCL10,DUSP1,EFEMP1,FOS,HMOX1,IGF2,PRDX1,SOD2,TGM2,TIMP1,TNF	ATF2,Ap1,CREBBP,EGR1,ERK,FOSL1,HDAC3,IL6,IRF1,JUN,Jnk,MAPK14,NFKB1,NFKBIA,NFkB (complex),Nfat (family),RELA,SMAD3,SMAD4,SP1,STAT3,TP53
NOS2		enzyme	Activated	3.226		0.025	3.132	4.96e-07	CCL2,CD53,CFD,CHI3L1,CSF3R,CTSC,HMOX1,IFIT3,IL1RN,ISG15,PIGR,S100A8,SERPINH1,TIMP1,TNF,TNFSF10	IFNG,IL1B,IL6,IRF1,JUN,NFKB1,NFKBIA,NFkB (complex),NOS2,REL,RELA,SMAD3,STAT1,STAT3,TNF
hemozoin		chemical - endogenous non-mammalian		1.254		0.231	0.649	5.04e-07	CCL2,CCL3,CCR1,HMOX1,S100A8,S100A9,TNF	IL10,IL1B,IL6,IRF1,JUN,NFKB1,NFKBIA,NFkB (complex),RELA,SMAD3,STAT1,STAT3,TNF,hemozoin
PDE4B		enzyme		-0.36		0.154	-0.57	5.33e-07	CCL5,CXCL10,CXCL11,DUSP1,TNF	Ap1,GATA3,IFNG,IL2,IRF1,JUN,NFKB1,NFKBIA,NFkB (complex),PDE4B,RELA,STAT1,STAT3,TNF,pentoxifylline
RNASEH2B		enzyme		-1.981		-0.231	-1.523	5.33e-07	CCL5,CXCL10,IFIT3,ISG15,OAS1
FCER1G		transmembrane receptor		-0.801		0.033	-0.892	5.36e-07	CCL3,CCL5,IDO1,IFIT2,IL1RN,MX1,RSAD2,TNF	CREB1,Creb,FCER1G,IFNG,IL10,IL1B,IRF1,IRF8,IRF9,NFE2L2,NFKB1,NFKBIA,NFkB (complex),PPARG,RELA,STAT1,STAT2,STAT3,prostaglandin D2
PARP1		enzyme	Activated	2.119		0.133	1.675	5.4e-07	CCL5,CCND1,CD274,CXCL10,FOS,GBP4,HMOX1,IL18BP,SELP,STAT1,TNF,VCAM1	CREBBP,HDAC1,Hdac,Histone h4,IFNG,IRF1,NFKB1,NFKBIA,NFkB (complex),P38 MAPK,PARP1,REL,RELA,SP1,STAT1,STAT3,histone deacetylase
cholesterol		chemical - endogenous mammalian		1.335		0.071	1.045	5.53e-07	ADGRE1,CCL2,CD5L,CXCL10,EPHX1,FADS1,HSP90B1,HSPA5,IL1RN,LGALS3,MANF,PLTP,S100A8,THBS1,TIMP1,TNF,VCAM1	AHR,ATP,Ap1,CCL2,JUN,LDL,NFATC1,NFKB1,NFKBIA,NFkB (complex),NR3C1,P38 MAPK,PPARG,RELA,RNA polymerase II,SMAD3,SP1,SREBF1,STAT3,cholesterol
MGEA5		enzyme		-0.209		-0.022	-0.102	5.67e-07	ACSL4,ADGRL2,CCL2,CCND1,CCR1,CD40,CD47,CD48,CD53,CSF1R,CXCL16,EGR2,HK3,HPGD,IGF2,ITGA2,LRP4,PLCG1,S100A2,SERPINB9,STAT1,THBS1,TIMP1
WT1		transcription regulator		-1.278		0.03	-1.36	5.77e-07	AHCY,CCL2,CCND1,CLIC1,CSF1R,CXCL10,DESI1,GSR,HSP90B1,HSPG2,IGF2,JUP,LGALS3,PDIA4,TARS,THBS1,TM4SF1,WARS
HIF1A		transcription regulator		0.711		0.164	0.014	5.85e-07	CCND1,CD274,CTSD,DDIT4,DLL4,EPAS1,FOS,GAPDH,HIF3A,HMOX1,HSPA5,ID2,IGF2,JUP,LGALS1,MANF,MMP7,PGK1,PLAC8,SOD2,STAT3,THBS1,TNF,VCAM1	ATF2,Akt,Ap1,CDKN2A,EGR1,EP300,FOXO1,HIF1A,JUN,MYC,NFKB1,NFKB2,NFKBIA,PTEN,RAC1,RELA,SMAD4,STAT3,TP53,VEGFA
mir-155		microrna		-1.363		-0.118	-0.964	6.01e-07	ANXA2,CCL2,CCL5,CCND1,CD209,CD47,CXCL10,FCER2,HMOX1,SDCBP,STAT3,TNF	ERK,FOSL1,IL10,IL17A,IL6,IRF1,IRF3,JUN,NFATC2,NFKB1,NFKBIA,NFkB (complex),RELA,SMAD3,STAT3,TLR4,TP53,mir-155
UBA7	2.391	enzyme		-1.992		-0.231	-1.532	6.05e-07	DDX58,DHX58,ISG15,OAS1	DDX58,IRF,IRF3,IRF7,STAT1,UBA7
tetrachlorodibenzodioxin		chemical toxicant		-0.58		0.017	-0.632	6.23e-07	CCL5,CCND1,COL13A1,CTSD,CYP1A1,CYP4B1,ELN,EMP3,FOS,HMOX1,IGF2,MANF,PCSK1,POMP,S100A4,S100A8,S100A9,SERPINB2,SERPINH1,SPOCK2,TBXA2R,TNF,TXN	17-alpha-ethinylestradiol,AHR,Ap1,CEBPB,EGF,EGR1,ESR2,FLI1,FOXO1,HDAC1,HIF1A,HTT,JUN,N-cor,NFKBIA,NFkB (complex),NfkB1-RelA,PPARA,PPARG,RELA,SMAD4,SP1,TP53,tetrachlorodibenzodioxin
tert-butyl-hydroquinone		chemical reagent		1.362		0.197	0.723	6.24e-07	CYP1A1,FOS,FTH1,FTL,GSR,GSTM3,HMOX1,HSPA5,IDO1,TNF,TXNRD1	ATF1,ATF2,Ap1,FOS,HMGB1,HMOX1,JUN,JUND,Jnk,KEAP1,MAPK8,NFE2L2,NFKB1,NFKBIA,NFkB (complex),NR4A1,Nfat (family),P38 MAPK,RELA,SP1,tert-butyl-hydroquinone
vancomycin		biologic drug	Activated	2.573		0.14	2.115	6.24e-07	ANXA2,CLU,EMP3,FXYD5,GSTM3,HMOX1,LGALS3,PSMB10,S100A11,SOD2,TIMP1
Ras		group		0.709		0.146	0.259	6.26e-07	CCL2,CCND1,CD274,CSF3R,CXCL10,FOS,HMOX1,PML,PRDX1,SOD2,STAT1,TGM2,TNF	ATF2,Akt,Ap1,EGR1,ERK,FOS,FOSB,FOSL1,FOXO1,HIF1A,JUN,JUND,MAPK14,NFKB1,NFKBIA,NFkB (complex),PI3K (complex),RELA,Ras,SMAD3,SMAD4,SP1,TP53
IFNW1		cytokine						6.51e-07	CD40,CXCL10,CXCL11,CXCL9,IFIH1,ZBP1	IFNW1,IRF8,IRF9,NFkB (complex),STAT1,STAT2,STAT3
superoxide		chemical - endogenous mammalian	Activated	2.433		0.138	2.096	6.51e-07	CLU,HMOX1,MARCKSL1,SOD2,TIMP1,TLR8	ATF2,Ap1,FOS,FOSB,IL1B,IRF1,JUN,JUND,Jnk,NFKB1,NFKBIA,NFkB (complex),Nfat (family),RELA,SMAD4,STAT1,STAT3,superoxide
VIP		other		-0.224		-0.019	-0.164	6.67e-07	CCL2,CCL5,CCND1,CD274,CD40,CREBBP,CXCL10,EGR2,FOS,LGALS1,TLR8,TNF	Ap1,CDKN2A,CREBBP,IL10,IL6,IRF1,JUN,MAP2K1,MAPK14,NFKB1,NFKBIA,NFkB (complex),REL,RELA,SMAD3,SMAD4,SP1,STAT3,VIP
MAP3K1		kinase		0.425		0.166	-0.069	6.74e-07	CCND1,DUSP1,FOS,HMOX1,PRDX1,RGS4,THBS1,TIMP1,TNF	ATF2,Ap1,CREM,ERK,FOSL1,JUN,MAP3K1,MAPK14,MAPK3,NFKB1,NFKBIA,NFkB (complex),NOTCH1,P38 MAPK,RELA,SMAD3,SMAD4,SP1,TP53
sodium arsenite		chemical drug		0.452		0.067	0.278	6.74e-07	AHCY,CCND1,FOS,FTH1,HMOX1,LITAF,MAT2B,OLR1,TNFSF10	ATF2,FOS,IRF1,JUN,JUND,MAPK8,NFKB1,NFKB2,NFKBIA,NFkB (complex),NR4A1,PARP1,POU5F1,RELA,Ras,SMAD3,SP1,STAT1,STAT3,sodium arsenite
NFKB2	1.584	transcription regulator		-0.246		0.128	-0.53	7.14e-07	CCL5,CCND1,CR2,CXCL13,FCER2,FOS,NFKB2,SOD2,TNF,VCAM1	Ap1,CREBBP,IRF1,NFKB1,NFKB2,NFKBIA,NFkB (complex),REL,RELA,RELB,STAT3,TNFRSF1A
PRNP		other	Activated	2.975		0.015	2.93	7.14e-07	CCL2,CCL5,CCND1,CTSD,HSP90B1,HSPA5,ID2,IGF2,LAMP2,PDIA3	AKT1,Ap1,CREB1,E2F1,FOS,FOSL1,FOXO1,HIF1A,IGF1,IGF1R,JUN,JUNB,JUND,MYC,NFKB1,NFKBIA,NFKBIB,NFkB (complex),NOTCH1,PRNP,Pkc(s),RELA,SMAD3,SP1,TP53
linoleic acid		chemical - endogenous mammalian		-0.95		0.079	-1.197	7.14e-07	ACSL4,CD47,CLU,DUSP1,HSP90B1,HSPA5,OLR1,S100A8,S100A9,VCAM1	AHR,Ap1,CREB1,CREM,Ca2+,Creb,FOS,FOSL1,IL12B,IRF1,MKL2,NFKB1,NFKB2,NFKBIA,NFkB (complex),PPARA,PPARG,Pkc(s),REL,RELA,SREBF1,STAT1,STAT3,STAT4,fatty acid,linoleic acid
miR-199a-5p (and other miRNAs w/seed CCAGUGU)		mature microrna		-1.897		-0.224	-1.188	7.14e-07	CMPK2,CSTB,IFI27,ISG15,MMP7,PIGR,RSAD2,SMTN,ZBP1,ZBTB16	NFATC2,RARA,miR-199a-5p (and other miRNAs w/seed CCAGUGU)
pyrrolidine dithiocarbamate		chemical reagent		-1.555		-0.162	-1.008	7.39e-07	CCL2,CCL5,CD40,CXCL10,HMOX1,IDO1,MMP7,PGK1,SELP,SOD2,TNF,VCAM1	ATF2,Ap1,CCL2,CREBBP,IRF1,JUN,Jnk,MAPK14,NFATC1,NFKB1,NFKBIA,NFkB (complex),Nfat (family),REL,RELA,SMAD3,SP1,STAT3,pyrrolidine dithiocarbamate
E2F1		transcription regulator		-1.409		0.138	-1.95	7.7e-07	ACSL5,CALR,CBX7,CCND1,CLIC1,CTSB,DUSP1,EGR2,FOS,GM2A,HSP90B1,HSPD1,HSPE1,IGF2,NMI,PDK4,PSMB9,SOD2,TAP1,TAP2,TAPBP,THBS1,TNF,TNFSF9,TXNRD1,ULK2,VCAM1	Akt,Ap1,BRCA1,CREBBP,E2F1,EGR1,ERK1/2,FOXO1,HIF1A,IRF1,JUN,MYC,NFKB1,NFKBIA,NFkB (complex),RELA,RNA polymerase II,SMAD4,TP53,TP63,TP73
TRAF3		enzyme		-0.491		-0.051	-0.33	7.89e-07	ANXA4,CCL5,CCR1,CXCL10,CXCL13,EBI3,FCER2,HSPA5,ISG15,NFKB2,TNF	CHUK,IKBKG,NFKB1,NFKB2,NFKBIA,NFKBIB,NFkB (complex),REL,RELA,RELB,STAT3,TRAF2,TRAF3
D-galactosamine		chemical - endogenous mammalian		0.524		0.194	-0.004	8.06e-07	CTSB,CXCL10,FOS,SDC3,SOD2,TIMP1,TNF,TNFSF10	ATF2,Ap1,Ccl2,D-galactosamine,IL1,IL10,IRF1,Jnk,NFKB1,NFKBIA,NFkB (complex),Nfat (family),RELA,STAT1,STAT3
IGF1		growth factor		-0.32		0.133	-0.91	8.35e-07	CCL5,CCND1,CLU,CTSD,DDIT4,EGR2,ELN,EPAS1,FOS,GAPDH,HMOX1,HSPA5,ID2,IFITM3,IGF2,IGFBP6,OSMR,PSMB9,TAP1,TAP2,TF,THBS1,TNF,VCAM1	AHR,Ap1,EGR1,ESR2,FOSL1,FOXO1,HIF1A,IGF1,IL6,IRF1,JUN,MAP2K1/2,MYC,NFKB1,NFKBIA,NFkB (complex),RARA,SMAD3,SMAD4,SMAD7,SP1,STAT3,TCF4,TP53,beta-estradiol
AKT1		kinase		1.522		0.102	1.103	9.05e-07	CCL2,CCL5,CCND1,CD40,CLU,CXCL10,FOS,FXYD5,GSR,HMOX1,IGF2,LIPA,MT2A,NFKB2,THBS1,TIMP1,TNF,TNFSF10,VCAN	AKT1,Akt,Ap1,CCL2,EGR1,FOXO1,HDAC3,HIF1A,JUN,MAPK14,NFATC1,NFKB1,NFKB2,NFKBIA,NFkB (complex),RELA,SMAD3,SMAD4,SP1,STAT3
MSR1		transmembrane receptor		1.952		-0.015	1.982	9.36e-07	ACOD1,CCL5,CXCL10,IFIT1,ISG15,TNF	Ap1,CEBPA,CREB1,CREBBP,ERK1/2,FOXO1,IRF1,IRF8,IRF9,MSR1,NFKB1,NFKBIA,NFkB (complex),PIK3R1,RELA,STAT1,STAT2,STAT3,XBP1,lipopolysaccharide
SERPINA1		other		0.6		0.037	0.518	9.8e-07	CCL2,CR2,FCER2,HSP90B1,HSPA5,IL1RN,PDIA3,TNF	Ap1,CREB1,EGR1,ELANE,FOXO1,HIF1A,IRF1,Ikb,Insulin,LDL,NFKB1,NFKB2,NFKBIA,NFkB (complex),RELA,SERPINA1,SMAD3,STAT1,STAT3
gentamicin		chemical drug	Activated	3.771		0.057	3.53	9.95e-07	CALR,CCL2,CLU,CNKSR3,CTSD,CXCL10,CYP1A1,HMOX1,HSP90AA1,HSP90B1,HSPA5,LITAF,PDIA4,TAP1,TARS,TIMP1,TNF,VCAM1	CAT,FOXO1,HSF1,NFKB1,NFKBIA,NFkB (complex),P38 MAPK,PLC,RELA,SP1,STAT3,gentamicin
MAP2K6		kinase	Activated	2.148		0.156	1.712	1.06e-06	CCL2,CCND1,CD40,CXCL10,CXCL9,IFIT2,ISG15,PRDX1,STAT1,TNFSF10	Ap1,IRF1,JUN,MAP2K6,MAPK14,NFATC2,NFKB1,NFKBIA,NFkB (complex),P38 MAPK,RARA,RELA,SP1,STAT1,STAT3,STAT4
MAP2K1		kinase		1.345		0.19	0.698	1.1e-06	CCL2,CCL5,CCND1,CD274,CTSB,DUSP1,EGR2,FOS,HSPA5,JUP,LGALS3,SIRPA,TGM2,THBS1,TNF	ATF2,Ap1,CDKN2A,CREB1,EGFR,EGR1,FN1,FOS,JUN,Jnk,MAP2K1,NFKBIA,NFkB (complex),NR3C1,Nfat (family),PD98059,RELA,SMAD3,SMAD4,SP1,SP3,STAT3,THRA,TP53
IL17RA		transmembrane receptor		1.89		0.199	1.363	1.1e-06	CCR1,CSF3R,S100A8,S100A9,SELP,TIMP1,TNF	Ap1,BCL6,IL13,IL17A,IL17RA,IL1B,IL5,IL6,IRF1,JUN,NFKB1,NFKBIA,NFkB (complex),RELA,SMAD3,STAT3,STAT6
RPSA		translation regulator		-1.567		-0.138	-1.205	1.1e-06	CCL5,DUSP1,GBP4,ISG15,STAT1,TAP1,TNF	Ap1,CEBPA,CREBBP,ERK1/2,FOS,IRF1,JUN,JUND,MAPK8,NFKB1,NFKBIA,NFkB (complex),NR4A1,REL,RELA,RPSA,STAT1,STAT3,lipopolysaccharide
BAPTA-AM		chemical reagent		0.3		-0.156	0.731	1.18e-06	CCL2,CXCL10,CXCL11,CYP1A1,FOS,HSPA5,TNF,VCAM1	Ap1,BAPTA-AM,CREBBP,ERK1/2,IRF1,NFKB1,NFKB2,NFKBIA,NFkB (complex),P38 MAPK,PLC,RELA,SP1,STAT3
Irgm1		other		-1.1		-0.231	-0.458	1.18e-06	CCL5,CXCL10,ID2,IFIT2,IFIT3,RSAD2,SELP,TNF	IFNG,IRF1,Irgm1,NFKB1,RELA,STAT1,STAT3
NPC1		transporter		-1.951		-0.112	-1.734	1.18e-06	CTSB,CTSD,LGALS3,LIPA,S100A8,STAT1,STAT3,TNF	APP,Ap1,FOS,FOXO1,HIF1A,JUN,MTOR,Mapk,NFE2L2,NFKB1,NFKBIA,NFkB (complex),NPC1,Nr1h,PPARA,PPARG,SP1,SREBF1,STAT1,STAT3,THRB,cholesterol,fatty acid
cadmium		chemical toxicant		0.954		0.093	0.699	1.21e-06	B2M,CCND1,CYP1A1,EPHX1,HMOX1,HSPA5,IGF2R,LGALS3,SLC39A8,TIMP1	ATF2,Ap1,EGR1,FOS,FOSB,HDAC3,JUN,JUND,Jnk,NFKB1,NFKB2,NFKBIA,NFkB (complex),Nfat (family),P38 MAPK,RELA,SMAD3,SMAD4,SP1,STAT3,cadmium
MAPK9		kinase		0.186		0.102	-0.189	1.23e-06	CCL2,CYP1A1,FGL2,FOS,GAPDH,ISG20,MARCKSL1,NMI,PARP14,PDIA3,PTX3,SEM1,SOD2,TNF	CREBBP,FOS,IL1B,IRF1,JUN,JUND,MAPK8,MAPK9,NFKB1,NFKBIA,NFkB (complex),NR4A1,RELA,STAT3,TBP,peroxynitrite
trinitrobenzenesulfonic acid		chemical reagent		1.388		0.188	0.808	1.24e-06	CCL5,CCR1,CLEC4E,CXCL10,FOS,IDO1,PTX3,S100A8,S100A9,TIMP1,TNF	Ap1,CREBBP,IFNG,IRF1,NFKB1,NFKBIA,NFkB (complex),NOS2,RELA,STAT1,STAT3,STAT4,trinitrobenzenesulfonic acid
ETS		group						1.32e-06	CHI3L1,FOS,HPGD,TIMP1,TNF,VWF
NLRC5		transcription regulator		1.647		0.162	1.256	1.32e-06	B2M,CD40,DDX58,PSMB9,TAP1,TNF	CREBBP,IL10,IL6,IRF1,IRF3,IRF7,JUN,NFKB1,NFKBIA,NFkB (complex),NLRC5,RELA,SMAD3,STAT1,STAT3,TNF
RET		kinase	Activated	2.392		0.149	2.035	1.34e-06	ANXA4,CCL2,CCND1,CLU,CTSB,EDNRB,FOS,HSP90AA1,HSPD1,MMP7,S100A9,TNF	Ap1,Creb,ESR1,ESR2,FOS,HDAC1,IKBKB,JUN,MMP9,Mapk,NFKB1,NFKB2,NFKBIA,NFkB (complex),NOTCH1,RARA,RELA,RET,STAT3,THRB,TP53,estrogen receptor
epigallocatechin-gallate		chemical drug	Inhibited	-2.145		-0.083	-1.836	1.35e-06	CCL2,CCL5,CCND1,CXCL10,FOS,GBP4,GSR,HMOX1,ISG15,JUP,PDIA4,STAT1,TAP1,TIMP1,TNF,TNFSF10,VCAM1	AKT1,ATF2,Ap1,CCL2,NFATC1,NFKB1,NFKBIA,NFKBIB,NFkB (complex),P38 MAPK,PARP1,POU5F1,REL,RELA,SMAD3,SP1,STAT3,epigallocatechin-gallate
Cg		complex		1.095		0.15	0.454	1.39e-06	APCDD1,APLNR,B2M,CCL2,CLU,CXCL10,DUSP1,EFEMP1,EPAS1,FGL2,GM2A,HPGD,IFIT3,MMP19,PTX3,RGS4,SCUBE1,SMAD6,TIMP1,TM4SF1,TNF,VCAN	ATF2,Akt,Ap1,CREBBP,Cg,EGR1,ERK1/2,ESR2,FOS,FOSB,FOXO1,HIF1A,JUN,JUNB,JUND,NFKBIA,NFkB (complex),RELA,SMAD3,SMAD4,TP53,beta-estradiol
clodronic acid		chemical drug		1.806		0.097	1.561	1.4e-06	CD40,CXCL10,FOS,HMOX1,SELP,TNF,VCAM1	AHR,ATP,Ap1,CREBBP,E. coli lipopolysaccharide,EGR1,IRF1,JUN,NFKB1,NFKBIA,NFkB (complex),NR3C1,RELA,RNA polymerase II,SMAD4,SP1,SP3,STAT1,STAT3,TGFB1,TNF,clodronic acid
Creb		group		0.385		0.115	-0.005	1.42e-06	ARPC5,CCND1,CD5L,CSF1R,CTSB,CXCL10,DUSP1,EPHB4,FOS,GABBR1,GJA5,GSTM3,HPGD,LTBP3,PER1,PGK1,SERPINB2,TF,TNF,ZBP1	CREBBP,Creb,E2F1,EP300,GDNF,IRF1,MMP9,NCOA2,NFKB1,NFKB2,NFkB (complex),NOTCH1,NR3C1,PPARG,RELA,RNA polymerase II,RXRA,STAT1,STAT3,THRB
GPX1		enzyme		-1.242		-0.167	-0.812	1.42e-06	ADGRE1,CXCL10,GPX3,SOD2,TNF,TNFSF10,TXN,VCAM1	ATF2,FOS,FOSB,FOXO1,GPX1,IRF1,JUN,JUND,LEP,NFKB1,NFKB2,NFKBIA,NFkB (complex),RELA,SMAD4,SP1,STAT1,STAT3
TMEM173		other		1.964		0.231	1.36	1.42e-06	CCL5,CXCL10,GBP5,IFIT3,ISG15,OAS1,RSAD2,TNF	CDKN2A,CREBBP,CXCL2,IFNB1,IRF1,IRF3,IRF7,NFKB1,NFKB2,NFKBIA,NFkB (complex),RELA,SMAD3,STAT1,STAT2,STAT3,TMEM173
lipid A		chemical toxicant	Activated	2.146		0.22	1.576	1.42e-06	ACOD1,CCL2,CCL5,CD40,CXCL10,OLR1,THBS1,TNF	CCL3L3,CCL5,CREB1,HDL,IFNB1,IRF1,IRF3,NFKB1,NFKBIA,NFkB (complex),Nr1h,RELA,STAT1,STAT2,STAT3,Tlr,lipid A
PRKCD		kinase	Activated	2.101		0.108	1.694	1.46e-06	CCL2,CCL5,CCND1,CTSB,CXCL10,CXCL16,FOS,IL1RN,NFKB2,OAS1,SERPINB2,SMAD6,STAT3,TNF,VCAM1	Ap1,CREBBP,IKBKB,IKK (complex),IRF1,NFKB1,NFKB2,NFKBIA,NFKBIB,NFkB (complex),PRKCD,REL,RELA,STAT3
captopril		chemical drug	Activated	2.024		0.052	1.86	1.55e-06	ACE,CLU,GSTM3,HMOX1,IGFBP6,IL1RN,LGALS3,LTBP2,S100A11,TIMP1	AMPK,EGR1,FOXO1,NFE2L2,NFKBIA,RELA,captopril
mannose		chemical - endogenous mammalian		-1.342		0.077	-1.514	1.62e-06	FOS,HSP90B1,HSPA5,PDIA3,THBS1	Ap1,CREB1,EGR1,FOXO1,GATA3,HIF1A,IL2,Insulin,NFKBIA,SMAD3,STAT1,STAT3,mannose
phenylbutazone		chemical drug		1.857		0.177	1.331	1.7e-06	ANXA2,CCND1,CLU,FXYD5,GSTM3,IDO1,LGALS3,S100A11,TIMP1	Ap1,NFKBIA,NFkB (complex),PPARA,PTGS2,TP53,phenylbutazone
BCL6		transcription regulator		-0.456		-0.067	-0.271	1.7e-06	CCL2,CCL3,CCND1,CD19,CXCL10,EBI3,FCER2,FTH1,HERC6,LITAF,PRSS23,RGS4,SLC39A8,TNF,UBA7,VWA5A	Ap1,BCL6,IRF1,NFKB1,NFKBIA,NFkB (complex),P38 MAPK,REL,RELA,SMAD3,SMAD4,SMAD7,SP1,STAT1,STAT3,SYK,prostaglandin E2
parthenolide		chemical drug		-1.091		-0.099	-0.832	1.76e-06	CCL2,CCL5,HMOX1,PDK4,SOD2,TNF,VCAM1	Ap1,CREBBP,FOXO1,IRF1,JUN,NFKB1,NFKB2,NFKBIA,NFkB (complex),REL,RELA,SP1,STAT3,palmitic acid,parthenolide,reactive oxygen species
Fcer1		complex		0.342		0.198	-0.207	1.96e-06	CCL2,CCL3,CCL5,FOS,IDO1,IFIT2,IL1RN,TNF,TNFSF9	Ap1,CCL5,CEBPB,CREB1,FCER1G,FOS,Fcer1,GATA3,HMGB1,IL2,NFKB1,NFKB2,NFKBIA,NFkB (complex),PRKCD,RELA,STAT1,STAT3,histamine
PROC		peptidase		-0.802		-0.07	-0.606	2.03e-06	ACE,CALR,CCL2,CLU,NFKB2,THBS1,TNF,VCAM1	AMPK,Ap1,EGR1,FN1,FOXO1,HMGB1,IRF1,IRF3,JUN,NFE2L2,NFKB1,NFKBIA,NFkB (complex),Nfat (family),PROC,RELA,SMAD3,SMAD4,TNF,TP53
Pam3-Cys		chemical toxicant		1.845		0.178	1.353	2.03e-06	CCL2,CCL5,CD163,CXCL10,IL1RN,SELP,SOD2,TNF	Ap1,CREBBP,IL12 (complex),IRF1,JUN,MAPK14,NFKB1,NFKB2,NFKBIA,NFKBIB,NFkB (complex),Pam3-Cys,RELA,SP1,STAT1,STAT3,STAT4,STAT6,TLR2
RUNX1		transcription regulator		-0.308		0.07	-0.515	2.07e-06	ANXA2,CD53,CHI3L1,CSF1R,EPAS1,ICAM2,ID2,IGF2R,ITGA2,JUP,PRKCB,S100A9,STAT3,TIMP1,ZBTB16	ATF2,FLI1,FOS,FOSB,HDAC1,HTT,JUN,JUND,PPARG,RELA,RUNX1,SMAD4,TP53
3M-011		chemical reagent		0.873		0.231	0.269	2.2e-06	CCL3,CD40,CXCL10,ISG15,MX1,STAT1,TNF	3M-011,IL12 (complex),IL12B,IRF1,IRF3,IRF5,IRF7,Interferon alpha,NFKB1,NFKBIA,NFkB (complex),REL,RELA,STAT1,STAT3,STAT4,STAT6,TLR7,TLR8
5-fluorouracil		chemical drug		-0.918		-0.083	-0.571	2.21e-06	ANXA2,ANXA4,CCND1,CD40,CLU,CSTB,EIF4A1,GAPDH,HSPE1,PGK1,PSMA6,PSME1,PSME2,SERPINB1,SLC25A6,SUB1,THBS1,UBD
glucocorticoid		chemical drug		-0.166		0.019	-0.239	2.21e-06	CCL2,CCL3,CCL5,CD163,CLU,CSF1R,DUSP1,FCER2,GPX3,HMOX1,IL1RN,MT2A,PER1,PIGR,TNF,TSC22D3,VCAM1,ZBTB16	Ap1,FOS,IL1,IL10,JUN,NCOA2,NFKB1,NFKBIA,NFkB (complex),NR3C1,Nfat (family),RELA,STAT1,STAT3,TSC22D3,Tgf beta,glucocorticoid
arachidonic acid		chemical - endogenous mammalian		-0.879		0.04	-1.011	2.33e-06	ACSL4,CD40,CLU,FADS1,FOS,HMOX1,PLTP,PRKCB,SELP,TNF,VCAM1	AKT1,ATF2,Ap1,ICAM1,Jnk,NFKB1,NFKBIA,NFKBIB,NFkB (complex),NOTCH1,Nfat (family),PPARA,PPARG,RELA,RXRA,SP1,SREBF1,THRB,arachidonic acid
cholecalciferol		chemical - endogenous mammalian		-0.34		0.127	-0.715	2.34e-06	ANXA2,CCL2,CCL5,CD209,CD40,CXCL10,F13A1,FOS,PRKCB,PTPRB,TNF,TNFSF10	ATF2,Ap1,CCL2,EGR1,HDAC1,HDAC3,Hdac,Histone h4,IL10,Jnk,NFATC1,NFKB1,NFKBIA,NFkB (complex),Nfat (family),RELA,SMAD3,SMAD4,SP1,STAT3,cholecalciferol,histone deacetylase
mezerein		chemical - endogenous non-mammalian						2.45e-06	IFI6,IFIH1,IFIT1,MX1,TNF,TXNRD1
actinomycin D		chemical drug		-0.298		-0.118	0.147	2.46e-06	CCL2,CCND1,CYP1A1,DUSP1,EPAS1,ERRFI1,FOS,FTH1,GAPDH,HMOX1,ID2,PTX3,RGS4,SDC3,TAP1,TF,TNF	Ap1,CREB1,CREBBP,EGR1,EP300,ETS1,FOS,FOXO1,HIF1A,IRF1,Insulin,JUN,JUNB,JUND,MAPK8,MYC,NFKB1,NFKBIA,NFkB (complex),NR4A1,POMC,RELA,SMAD3,actinomycin D
EP300		transcription regulator		0.428		0.192	-0.277	2.48e-06	B2M,CCL2,CCND1,CD19,CD53,CORO2B,CYP1A1,DUSP1,EPSTI1,EVL,FTH1,GM2A,HMOX1,ID2,JUP,LAMA3,MMP7,OLR1,PDK4,RSAD2,SMAD6,SOD2,TNF,ULK2	ATF2,Ap1,CDKN2A,CREB1,CREBBP,E2F1,EP300,ETS1,FOS,FOSB,HDAC1,HIF1A,IRF1,JUN,JUNB,JUND,MYC,NFkB (complex),RELA,RNA polymerase II,SMAD3,SMAD4,TP53
ethanol		chemical - endogenous mammalian		0.272		0.064	-0.002	2.48e-06	CCL2,CCL5,CCND1,CLU,DUSP1,EPHX1,FOS,GSR,HMOX1,HSP90B1,HSPA5,IL1RN,LGALS1,NMI,SOD2,STAT1,STAT3,TIMP1,TLR8,TNF,TSC22D3,VCAM1	ADIPOQ,ATF2,Ap1,EGR1,IL10,IL6,IRF1,JUN,Jnk,NFKB1,NFKBIA,NFkB (complex),Nfat (family),REL,RELA,SMAD3,STAT3,ethanol
Histone h3		group						2.58e-06	ADGRA2,B2M,CCL2,CCND1,CD40,CSF1R,CXCL10,FOS,GAPDH,ID2,IFI6,IFITM3,IGF2R,LRRC55,MX1,PSMA2,RGS4,RSAD2,S100A8,S100A9,SLC6A2,SOD2,TNFSF10,UBB	Ap1,CREBBP,EGR1,HDAC3,Histone h3,IFNG,IRF1,IRF3,IRF7,NFKB1,NFkB (complex),RELA,RNA polymerase II,SMAD3,SMAD4,SP1,STAT1,STAT3,TP53
NBEAL2		other		-0.447		-0.089	-0.249	2.6e-06	CXCL10,CXCL16,SELP,THBS1,VWF
[D-Ala2,N-Me-Phe4,Gly5-ol]-Enkephalin		chemical reagent		0.27		-0.018	0.309	2.6e-06	CCL2,CCL5,CXCL10,FOS,RGS4	AKT1,ATF2,Ap1,CREBBP,Creb,EGFR,ERK,ERK1/2,FOSL1,JUN,NFKB1,NFKBIA,NFKBIB,NFkB (complex),RELA,SMAD3,SP1,SP3,SRC,THRA,TP53,[D-Ala2,N-Me-Phe4,Gly5-ol]-Enkephalin
bortezomib		chemical drug		1.178		0.031	1.052	2.6e-06	CALR,CCL5,CCND1,CXCL10,CXCL13,HSP90AA1,HSP90B1,HSPA5,HSPE1,MX1,PSMA1,PSMA2,PSMA6,RSAD2,TLR8,TNF,VCAM1	ATF2,ATF6,Ap1,CREBBP,ERK1/2,FOXO1,IKK (complex),NFE2L2,NFKB1,NFKB2,NFKBIA,NFKBIB,NFkB (complex),PARP1,POU5F1,REL,RELA,RELB,XBP1,bortezomib
EPO		cytokine		-0.954		0.12	-1.284	2.63e-06	B2M,CLIC1,CTSZ,FOS,HK3,IGF2,KPNA2,LCP1,PRKCB,PTPRB,SELP,SNAP23,STAT3,TF,TIE1,TNF,TNFSF10,TSC22D3,VWF	Ap1,E2F1,EPO,FOXO1,HRAS,JAK2,LEP,NFKB1,NFKBIA,NFkB (complex),RELA,RNA polymerase II,SMAD3,SMAD4,SMAD7,SP1,STAT1,STAT3,TP53,VAV
IL23A		cytokine		0.67		0.202	0.149	2.73e-06	CLEC5A,CXCL10,CXCL13,S100A8,S100A9,STAT3,TNF	CDKN2A,IL17A,IL22,IL23A,IL6,IRF1,JAK2,JUN,NFKB1,NFKBIA,NFkB (complex),RELA,SMAD3,SP1,STAT1,STAT3
OSCAR		other		0.2		0.105	-0.073	2.73e-06	CD40,IL1RN,MMP19,MMP7,TLR8,TNF,TNFSF10	CCL5,CDKN2A,CREB1,IL1B,IRF1,NFKB1,NFKBIA,NFkB (complex),OSCAR,RELA,SERPINA1,SMAD3,STAT1,STAT3,TNF
zinc		chemical drug		1.614		-0.028	1.696	3.15e-06	CCND1,HMOX1,IGF2,KPNA2,LIPA,MT1A,MT2A,SERPINB2,TGM2,TNF	AKT1,ATF2,Ap1,BRCA1,CREB1,ERK,FOSL1,JUN,Jnk,MYC,NFKB1,NFKBIA,NFKBIB,NFkB (complex),NGF,Nfat (family),REL,RELA,SMAD3,SP1,SP3,TP53,TP63,TP73,zinc
troglitazone		chemical drug		-0.336		0.021	-0.42	3.22e-06	ALAS1,ANGPTL6,ANXA2,ARF4,CCL2,CCL3,CCL5,CCND1,CFD,CFL1,CXCL10,CXCL11,CXCL9,CYP1A1,FOS,HMOX1,HSPA5,LAMA3,PDK4,TBXA2R,TNF,VCAM1	ADIPOQ,ATF2,Ap1,CCL2,EGR1,Jnk,LDL,NFATC1,NFKB1,NFKBIA,NFkB (complex),Nfat (family),P38 MAPK,RELA,SMAD3,SP1,STAT3,troglitazone
etoposide		chemical drug		1.365		0.112	1	3.24e-06	CCL3,CCND1,CD274,CD40,CTSD,DDIT4,DUSP1,FTH1,ID2,IFIT2,NFKB2,SOD2,TNF,TNFSF10	ATF2,Ap1,CDKN2A,CREBBP,EP300,FOS,HIF1A,IRF1,JUN,Jnk,MYC,NFKB1,NFKBIA,NFkB (complex),Nfat (family),RELA,STAT1,TP53,etoposide
PDGF BB		complex		1.568		0.139	0.967	3.26e-06	CCL2,CCND1,CSF1R,DUSP1,EDNRB,EGR2,FOS,FXYD5,GJA5,HMOX1,IGF2,LGALS3,OLR1,SOD2,STAT3,TGM2,THBS1,TIMP1,VCAM1,VCAN	ATF2,Ap1,EGR1,ERK,FOSL1,HIF1A,JUN,Jnk,MAPK14,NFKB1,NFKB2,NFkB (complex),Nfat (family),PDGF BB,RAC1,RELA,SMAD3,SMAD4,SP1,SP3,TGFB1,TP53
tunicamycin		chemical - endogenous non-mammalian		1.345		0.14	0.822	3.3e-06	ARF4,CALR,CCND1,DDIT4,HMOX1,HSP90B1,HSPA5,MANF,S100A4,SEC24D,SEC61G,SSR3,TNF,VCAM1,WARS	ATF6,Ap1,CDKN2A,ERN1,FOXO1,JUN,NFE2L2,NFKB1,NFKBIA,NFkB (complex),NPPA,SP1,XBP1,reactive oxygen species,tunicamycin
FOSB		transcription regulator		0.275		0.135	-0.018	3.36e-06	CCND1,FOS,FTH1,HPGD,MT2A,SERPINB2,TIMP1	Ap1,FOSB,JUN,JUNB,JUND,NFkB (complex),Nfat (family)
SP3		transcription regulator						3.37e-06	CCND1,CD40,CHI3L1,DUSP1,FOS,HSPA5,IGF2,ITGA2,MAT2B,PGK1,SERPINH1,SLC39A8,SOD2,STAT1,TIMP1,TXNRD1	Ap1,JUN,NFKB1,NFkB (complex),Nfat (family),RELA,RNA polymerase II,Ras,SMAD3,SP1,SP3,TP53
RNA polymerase II		complex						3.39e-06	ALAS1,B2M,CCL5,CD40,CYP1A1,DUSP1,FOS,GAPDH,IL1RN,KPNA2,PSMB9,SLC6A2,SOD2,TAP1,TAP2,TAPBP,TNF,TXN	BRCA1,ESR1,Histone h3,IRF3,IRF7,JUN,MYC,RELA,RNA polymerase II,SP1,TP53,TP63,TP73
ANGPT2		growth factor	Activated	2.866		0.169	2.219	3.52e-06	C1R,CALR,CCL5,CFB,HMOX1,HSP90AA1,HSPA5,HSPD1,KPNA2,MMP7,OLR1,PDIA3,SOD2,THBS1,VCAM1	ANGPT2,ATF2,Ap1,CREB1,CREBBP,FOXO1,IL1B,IRF1,Jnk,NFKB1,NFKBIA,NFkB (complex),Nfat (family),PIK3R1,RELA,STAT1,STAT3,XBP1
Vegf		group		0.329		0.168	-0.48	3.57e-06	ACE,ADGRL2,APLNR,CD40,CD46,CHI3L1,CXCL10,CXCL11,DLL4,ELN,HID1,HMOX1,ISG20,ITGA2,LYVE1,NOLC1,NOTCH4,OSMR,PRKCB,SERPINB2,STAT3,TBXA2R,TIMP1,TNF,VCAM1,VWF	AMPK,Ap1,CEBPB,EGR1,FOXO1,HIF1A,JUN,NFE2L2,NFKB1,NFKBIA,NFkB (complex),P38 MAPK,RAF1,RELA,SMAD4,SP1,SP3,TGFB1,VEGFA,Vegf
4-hydroxytamoxifen		chemical drug		0.49		0.085	0.197	3.7e-06	CCL15,CCND1,CLU,CTSD,DDIT4,EFEMP1,FOS,GM2A,PDK4,S100A9,SERPINB9,SLC39A8,TM4SF1	4-hydroxytamoxifen,Ap1,CDKN2A,E2F1,EP300,ESR1,ESR2,ETS1,FOS,FOXO1,HDAC1,HIF1A,IGF1,JUN,JUND,MYC,RARA,RELA,SMAD3,SP1,TP53,estrogen receptor
TLR2		transmembrane receptor		1.677		0.166	1.11	3.73e-06	CCL2,CCL5,CCR1,CD40,CXCL10,DUSP1,EBI3,HMOX1,IL1RN,MX1,PTX3,SELP,TNF,VWF	Ap1,IKBKB,IRF3,JUN,NFKB1,NFKBIA,NFkB (complex),Pam3-Cys,REL,RELA,STAT3,TLR2,lipoteichoic acid,peptidoglycan
TGFB2		growth factor		0.877		0.077	0.639	3.82e-06	CD40,CD46,EGR2,FOS,HMOX1,HSPG2,PDK4,S100A8,THBS1,TIMP1,VCAN	Ap1,CDKN2A,FOS,JUN,NFKB1,NFKBIA,NFkB (complex),NOTCH1,P38 MAPK,RELA,SMAD3,SMAD4,SMAD7,SP1,STAT1,STAT3,TGFB2,Tgf beta
triamterene		chemical drug	Activated	2.985		0.21	2.359	3.84e-06	ANXA2,CLU,EMP3,FXYD5,GSTM3,LGALS3,PSMB10,S100A11,TIMP1
JUNB		transcription regulator		0.283		0.148	0.031	3.95e-06	CCND1,CD274,CLU,DUSP1,FTH1,HMOX1,HPGD,ID2,SERPINB2,TIMP1,TNF,YWHAG	ATF2,Ap1,FOS,FOSB,IRF1,JUN,JUNB,JUND,NFKB1,NFKBIA,NFkB (complex),Nfat (family),RELA,SMAD3,SMAD4,SMAD7,SP1,STAT1,STAT3
PSEN1		peptidase	Inhibited	-2.259		-0.028	-2.19	3.97e-06	ARF4,C1R,C1S,CCL5,CCND1,CFL1,CTSC,CTSZ,DUSP1,FOS,GAPDH,HSP90AA1,HSPA5,HSPD1,HSPE1,PGK1,TNF,TUBA1B,TUBA1C,TUBB6,TXN,WARS	APP,ATF2,Ap1,EGFR,FOS,FOXO1,HIF1A,JUN,JUND,Jnk,MAP2K4,MAPK8,NFKBIA,NFkB (complex),NR4A1,Nfat (family),PSEN1,RELA,RXRA,SMAD3,SP1,SP3,STAT1,THRA
Ikb		group		1.067		0.182	0.706	4.29e-06	CCL2,CCND1,CFB,HSPA5,TNF,UACA	CREBBP,IRF1,Ikb,NFKB1,NFKBIA,NFkB (complex),REL,RELA,STAT1,STAT3
TRPV4		ion channel		1.455		0.192	0.989	4.29e-06	CCL5,CXCL10,FOS,THBS1,TIMP1,VCAM1	AHR,ATP,CXCL2,Ccl2,ERK,FOSL1,IL6,IRF1,JUN,NFKB1,NFkB (complex),NR3C1,RELA,RNA polymerase II,SMAD3,STAT3,TP53,TRPV4
dexamethasone phosphate		chemical drug		-1.633		0.058	-1.774	4.29e-06	DDIT4,DUSP1,ERRFI1,LYVE1,PDK4,THBS1	JUN,NCOA2,NR3C1,RELA,STAT1,TSC22D3,dexamethasone phosphate
F3		transmembrane receptor		1.596		0.231	0.957	4.37e-06	CCL2,EFEMP1,FOS,ITGA2,LCP1,MMP7,TGM2,TNF,VCAM1	ATF2,Ap1,CREBBP,ERK1/2,F2R,F2RL1,F3,JUN,MAPK14,NFKB1,NFKBIA,NFkB (complex),PPARA,PRKCA,RELA,SP1,STAT3
lactacystin		chemical - protease inhibitor		1.699		0.092	1.361	4.54e-06	CCL2,CCND1,CFL1,CLIC1,CTSD,CYP1A1,DUSP1,FTL,HMOX1,HSP90B1,HSPA5,SUB1,TNF,TXN,TXNRD1	ATF2,Ap1,Creb,Jnk,NFKB1,NFKBIA,NFkB (complex),NOTCH1,Nfat (family),P38 MAPK,PSEN1,RELA,SERPINA1,SMAD3,SMAD4,SP1,lactacystin
tacrolimus		chemical drug		-0.583		-0.073	-0.339	4.54e-06	CCL2,CCL5,CCND1,CD48,CXCL10,CXCL9,DPYSL3,FOS,HSPD1,MARCKSL1,SDC3,SDCBP,SOD2,TNF,TNFSF10	Ap1,FN1,IL1,NFKB1,NFKBIA,NFkB (complex),P38 MAPK,REL,RELA,SMAD3,SMAD4,SP1,STAT3,TP53,tacrolimus
trovafloxacin		chemical drug		1.667		0.088	1.402	4.95e-06	B2M,ERRFI1,FOS,HMOX1,ISG20,SOD2,STAT3,TGM2,THBS1	IFNG,IL1B,IRF1,NFKB1,NFKBIA,NFkB (complex),RELA,STAT1,STAT3,trovafloxacin
ribavirin		chemical drug		1.636		0.119	1.326	4.97e-06	DDX58,IFI27,IFI44L,IFIT3,ISG15,MX1,TNF	CDKN2A,EIF2AK2,IFNG,IRF1,IRF3,IRF8,IRF9,NFKB1,NFKBIA,NFkB (complex),RELA,SMAD3,STAT1,STAT2,STAT3,TNF,ribavirin
TCF4		transcription regulator		1.411		0.07	1.194	5.15e-06	CCND1,DDX58,FOS,HSP90B1,ID2,MANF,PDIA4,PLAC8,PML,SEC24D,SERPINB1,STAT3,SUB1,VCAN,ZBP1	CTNNB1,FOXM1,SMAD3,SMAD4,TCF,TCF4,TP53
BAX		transporter		1.912		0.188	1.418	5.3e-06	CCL5,CTSB,CTSD,CXCL10,IFNAR2,TGM2,TIMP1,TNF	ATF2,Ap1,BAK1,BAX,IFNB1,IRF1,IRF3,Jnk,NFKB1,NFKB2,NFKBIA,NFKBIB,NFkB (complex),Nfat (family),PARP1,POU5F1,RELA,STAT1,STAT2,STAT3,TRAF2
bromobenzene		chemical toxicant		0.443		0.01	0.418	5.6e-06	FOS,GAPDH,GSR,HMOX1,HSP90AA1,HSPA5,LAP3,TIMP1,UBD
fenamic acid		chemical reagent	Activated	2.975		0.197	2.388	5.6e-06	ANXA2,CLU,EMP3,FXYD5,GSTM3,LGALS3,PSMB10,S100A11,TIMP1
NEDD9		other		-1.134		0.218	-1.711	6e-06	DDIT4,ERRFI1,FOS,ITGA2,PGK1,PLAC8,TF	AHR,HIF1A,JUN,MYC,NEDD9,NFKB1,TCF4
PP1		chemical - kinase inhibitor		-0.436		-0.131	-0.093	6e-06	CXCL16,FOS,HMOX1,IL1RN,SIRPA,TNF,VCAM1	AHR,ATP,Ap1,CAV1,CREB1,EGR1,FOS,FOXO1,HIF1A,JUN,MYC,Mapk,NFKB1,NFKBIA,NFkB (complex),NR3C1,PI3K (complex),PIK3R1,PP1,RELA,RNA polymerase II,SMAD3,THRB,XBP1
IL12A		cytokine		0.848		0.068	0.658	6.14e-06	CCL5,CXCL10,EBI3,MMP7,STAT1,STAT3,TNF,VCAM1	CDKN2A,IFNG,IL12A,IL27,IRF1,JAK2,NFKB1,NFKBIA,NFkB (complex),NR3C1,P38 MAPK,RELA,SMAD3,SP1,STAT1,STAT3,STAT6
iron		chemical - endogenous mammalian	Activated	2.234		0.035	2.138	6.14e-06	CCND1,FTH1,FTL,HMOX1,SLC39A8,SOD2,TF,TNF	ATF2,Akt,Ap1,EGR1,EP300,FOXO1,HIF1A,JUN,Jnk,KEAP1,NFE2L2,NFKB1,NFkB (complex),Nfat (family),RELA,Ras,SMAD3,SMAD4,SP1,SQSTM1,VHL,iron
platelet activating factor		chemical - endogenous mammalian		-0.349		0.167	-0.769	6.14e-06	CCL2,EGR2,FOS,IDO1,SELP,THBS1,TIMP1,TNF	Ap1,ERK,FOS,FOSL1,HMGB1,IL13,JAK2,JUN,NFKB1,NFKBIA,NFkB (complex),RELA,SMAD3,SP1,STAT1,STAT3,STAT6,TP53,aspirin,histamine,platelet activating factor
CREM		transcription regulator		-0.543		0.052	-0.688	6.23e-06	ACE,ADORA3,ANXA4,CCND1,DUSP1,EGR2,ERRFI1,FOS,PCSK1,PER1,PGK1,THBS1,TNF	ATF1,Ap1,CEBPB,CREB1,CREBBP,CREM,Creb,EGR1,EP300,Ins1,Lh,NCOA2,NFKB1,NFKBIA,NFkB (complex),P38 MAPK,RELA,RNA polymerase II,SMAD3,SP1
GNLY		other						6.59e-06	CCL2,CCL5,TNF
ATF4		transcription regulator	Activated	2.522		0.199	1.875	6.69e-06	CALR,CCL2,DDIT4,HSP90B1,HSPA5,LGALS3,MT2A,OSMR,PTX3,SLC6A9,SOD2,STAT3,WARS	AHR,ATF4,CEBPB,DDIT3,HIF1A,JUN,MYC,NFKB1,TCF4
VCAN	1.961	other	Inhibited	-2.892		-0.028	-2.795	6.99e-06	AOC3,C1R,C1S,CLU,ELN,IL1RN,LGALS3,PRELP,SOD2,TIMP1,VCAM1,VCAN	Ap1,CD44,JUN,NFkB (complex),RELA,VCAN
GATA2		transcription regulator	Activated	2.53		0.037	2.411	7.04e-06	BPIFB1,CCL5,CCND1,CHI3L1,CLEC4E,CLEC4G,CSF1R,CXCL10,DUSP15,F13A1,GPX3,ICAM2,ITGA2,LTF,S100A8,S100A9,SELP,SERPINB2,TGM2,THBS1,UACA,VCAM1
FOSL1		transcription regulator		1.065		0.02	1.012	7.12e-06	CCL2,CCND1,EGR2,ELN,FOS,HPGD,MT2A,SERPINB2,TNF	Ap1,BCL6,ESR2,ETS1,FOS,FOSL1,JUN,JUNB,JUND,NFkB (complex),Nfat (family),PRDM1
HGF		growth factor		-0.646		0.165	-1.354	7.65e-06	ADGRL2,ARPC5,CCL2,CCL5,CCND1,CD40,CD46,ERRFI1,FOS,HMOX1,ISG15,ISG20,ITGA2,LYVE1,NOLC1,OSMR,PGK1,S100A9,SERPINB2,SNRNP70,TBXA2R,THBS1,TIMP1,TNF,VCAM1	ATF2,Ap1,CEBPB,FOXO1,HGF,JUN,Jnk,NFKB1,NFKB2,NFKBIA,NFkB (complex),Nfat (family),P38 MAPK,RAF1,RELA,SP1,STAT3
PPARG		ligand-dependent nuclear receptor		0.674		0.073	0.39	7.78e-06	ACSL4,ACSL5,CCL2,CCL5,CCND1,CD40,CFD,CR2,CYP4B1,EPHX1,GAPDH,HMOX1,IGFBP6,OLR1,PACS1,PDK4,S100A8,SHISA5,TBXA2R,TNF,TNFSF10,TSC22D3,VCAM1,YWHAG	Ap1,CEBPB,FOXO1,LEP,NFKB1,NFKBIA,NFkB (complex),NfkB1-RelA,PPARA,PPARG,REL,RELA,RXRA,SMAD3,SP1,STAT3,ciglitazone,rosiglitazone,troglitazone
A23187		chemical reagent		-0.224		0.145	-0.692	7.93e-06	ACE,CALR,CD40,CD46,DDIT4,FOS,HSP90B1,HSPA5,S100A2,TNF,TNFSF10	A23187,Ap1,CREB1,EGR1,FOXO1,GATA3,HIF1A,IL2,Insulin,JUN,MTOR,NFKB1,NFKBIA,NFkB (complex),Nfat (family),P38 MAPK,RELA,SMAD3,SP1,STAT1,STAT3
HMOX1	3.715	enzyme		-0.238		-0.028	-0.153	7.93e-06	CCL2,CD274,CXCL10,CXCL9,CYP1A1,FOS,HMOX1,IL1RN,THBS1,TNF,VCAM1	AMPK,Akt,CREBBP,EGR1,FOXO1,HIF1A,HMOX1,IRF1,JUN,NFE2L2,NFKB1,NFKBIA,NFkB (complex),P38 MAPK,RELA,SMAD4,SP1,STAT1
Nfat (family)		group		0.16		0.231	-0.519	8.15e-06	CCL2,CCL3,CCND1,CD40,EGR2,FCER2,PDCD1LG2,SOD2,TNF,VCAM1	Ap1,BCL6,CSF2,EGR1,GATA3,IL13,IL2,IL4,IL5,IRF1,IRF8,NFKBIA,NFkB (complex),Nfat (family),RELA,STAT1,STAT3,STAT6
GTF2I		transcription regulator						8.42e-06	CCND1,FOS,HSPA5,PDIA4,THBS1
MEL T1		chemical - kinase inhibitor		0.447		0.029	0.383	8.42e-06	CFL1,HSPD1,PGK1,PRDX1,PSMA1
Ins1		other		-0.012		0.09	-0.376	8.7e-06	ALAS1,CCL5,CCND1,CFD,CYP1A1,EGR2,ERRFI1,FADS1,FOS,GAPDH,IGF2,PER1,PRKCB,SLC6A2,SOD2,STAT3,TF,TIMP1,TNF	ATF1,ATF2,Ap1,CEBPB,CREB1,CREM,Creb,EGR1,FOXO1,Ins1,JUN,LEP,MAP2K4,MAPK14,NFKB1,NFKBIA,NFkB (complex),RELA,RNA polymerase II,RXRA,SMAD3,SP1,STAT3,cyclic AMP
PP2/AG1879 tyrosine kinase inhibitor		chemical - kinase inhibitor		-0.269		-0.146	0.16	8.98e-06	ACE,CCL2,CXCL16,DUSP1,FGR,FOS,HMOX1,PER1,SOD2	ATF2,Ap1,CREB1,FOS,FOSL1,HIF1A,JUN,Jnk,MAPK14,NFKB1,NFKB2,NFKBIA,NFkB (complex),Nfat (family),PP2/AG1879 tyrosine kinase inhibitor,Pkc(s),RAC1,RELA,Ras,SMAD3,SP1
SLC9A3		ion channel						8.99e-06	B2M,CCL5,CCND1,PSMB9,STAT1,TAP2	IFNG,IRF1,NFKB1,RELA,SLC9A3,STAT1,STAT3
THBS4		other	Activated	2.402		0.094	2.176	8.99e-06	CALR,CD40,CXCL10,HSPA5,MANF,VCAM1	ATF6,THBS4
cyclic AMP		chemical - endogenous mammalian		0.518		0.147	-0.055	9.01e-06	AOC3,CCL2,CCND1,EGR2,FOS,IGF2,IL1RN,PER1,SERPINB2,SOD2,STAT3,TF,TIMP1,TNF,TNFSF10,VWF,YWHAG	AR,Ap1,CEBPB,CREB1,EGR1,IL6,IRF1,Ins1,JUN,MAPK14,NFKB1,NFKBIA,NFkB (complex),P38 MAPK,RELA,SIRT1,SMAD3,SP1,STAT3,cyclic AMP
CD14		transmembrane receptor		1.138		0.21	0.56	9.37e-06	CCL2,CCL3,CCL5,CXCL10,IFIT1,SELP,TNF,VCAM1	Ap1,CCL2,CD14,IL12 (complex),IRF1,IRF3,NFATC1,NFATC2,NFKB1,NFKB2,NFKBIA,NFkB (complex),RELA,SMAD3,STAT1,STAT3,STAT4,STAT6,TIRAP,TLR4,TNFRSF1A
simvastatin		chemical drug		-0.797		-0.053	-0.617	9.38e-06	ADAMTS13,CCL2,CCL3,CCND1,CD40,FADS1,FOS,HMOX1,OLR1,SELP,STAT1,TIMP1,TNF,VCAM1,VWF	ATF2,Ap1,CCL2,JUN,Jnk,LDL,NFATC1,NFKB1,NFKBIA,NFkB (complex),Nfat (family),PARP1,POU5F1,RELA,SMAD3,STAT3,simvastatin
MAPK8		kinase		-0.727		0.1	-1.069	9.5e-06	ACSL4,CCL5,CCND1,CXCL16,CYP1A1,DUSP1,FOS,FTH1,HMOX1,MMP7,PTX3,RGS4,TNF	AHR,ATF2,Ap1,ESR2,ETS1,FOS,FOSB,HIF1A,JUN,JUND,MAP3K1,MAPK8,NFKBIA,NFkB (complex),NR4A1,RELA,RXRA,SMAD3,SMAD4,STAT3,THRA,luteolin
hydrocortisone		chemical - endogenous mammalian		-0.032		0.029	-0.13	9.53e-06	CCL2,CCND1,CD163,CD40,CFD,GBP1,HSPD1,IGF2R,IGFBP6,ITGA2,NOTCH4,S100A8	Ap1,EGFR,Histone h3,IL1A,IRF1,IRF3,IRF7,NFKB1,NFKBIA,NFkB (complex),RELA,RNA polymerase II,SMAD3,SP1,SP3,STAT3,THRA,TNF,dexamethasone,hydrocortisone
H-7		chemical - kinase inhibitor		-0.248		-0.196	0.256	1.02e-05	CYP1A1,FCER2,FOS,IFIT2,ISG15,SOD2,STAT3	ATF1,Ap1,CDKN2A,CREB1,CREM,Creb,H-7,IL6,IRF1,IRF8,IRF9,JUN,NFKB1,NFkB (complex),RELA,RNA polymerase II,SMAD3,STAT1,STAT2,STAT3,TP53
TXN	1.843	enzyme		-0.492		0.049	-0.601	1.02e-05	CD40,CYP1A1,FOS,HMOX1,SOD2,TNF,TXN	AHR,ATF2,Ap1,CEBPB,FOS,HIF1A,JUN,JUND,Jnk,MAPK14,MAPK8,NFKBIA,NFkB (complex),NR4A1,Nfat (family),PPARA,PPARG,RELA,RXRA,SMAD4,SP1,SREBF1,THRB,TXN
halofuginone		chemical drug						1.03e-05	ANXA4,EDNRB,ELN,EPHX1,FXYD6,GPX3,LGALS1,PPT1,PRELP,ST3GAL2,TGM2,TIMP1
IL12B		cytokine	Activated	2.171		0.146	1.764	1.07e-05	CCL5,CXCL10,S100A8,S100A9,STAT1,STAT3,TNF,VCAM1	IFNG,IL12B,IL17A,IL27,IL4,IRF1,IRF7,IRF8,NFKB1,NFKBIA,NFkB (complex),NR3C1,RELA,STAT1,STAT3,STAT6
MAP2K4		kinase		0.436		0.193	-0.069	1.07e-05	CCL5,CCND1,CXCL10,ERRFI1,FOS,PRDX1,STAT3,TNF	ATF2,Ap1,FOS,IKK (complex),JUN,MAP2K4,MAPK12,MAPK14,NFKB1,NFKBIA,NFKBIB,NFkB (complex),PARP1,POU5F1,RELA,SMAD3,SMAD4,SMAD7,SP1,STAT3
hexachlorobenzene		chemical toxicant	Activated	2.813		0.198	2.255	1.07e-05	ANXA2,CLU,EMP3,FXYD5,LGALS3,PSMB10,S100A11,TIMP1
fulvestrant		chemical drug		-0.534		-0.045	-0.362	1.1e-05	CCL2,CCL5,CCND1,CXCL10,CXCL11,DDIT4,FOS,ID2,LTF,MANF,PRSS23,SELP,SERPINB9,STAT3,TNF,TSC22D3,VCAM1	ATF2,Ap1,CCL2,CREB1,FLI1,FOXO1,HDAC1,HTT,NFATC1,NFKB1,NFKBIA,NFkB (complex),PARP1,PIK3R1,POU5F1,PPARA,PPARG,PRKCA,RELA,SMAD3,STAT3,TP53,XBP1,fulvestrant
trichostatin A		chemical drug		-0.655		0.126	-1.271	1.11e-05	ADGRE1,ADGRL2,B2M,CCL2,CCND1,CDC42BPG,CLU,CREBBP,CSF3R,CXCL10,CYP1A1,CYP4B1,DUSP1,FOS,HSPA5,ID2,JUP,LAMA3,MMP7,NFKB2,PRSS23,TGM2,THBS1,TIMP1,TNF,TNFSF10,VCAM1,VWF	AKT1,BRCA1,CDKN2A,FOXO1,IL6,IRF1,JUN,LEP,NFKB1,NFKBIA,NFKBIB,NFkB (complex),P38 MAPK,RELA,SMAD3,SP1,STAT2,STAT3,TP53,decitabine,trichostatin A
CCL2	4.543	cytokine		1.296		0.095	1.029	1.12e-05	CCL2,CCL5,CCND1,CD40,CXCL10,FOS,TIMP1,TNF,VCAM1	ATF2,Ap1,CCL2,CREBBP,ERK1/2,JUN,Jnk,MAPK14,NFKB1,NFKBIA,NFkB (complex),Nfat (family),P38 MAPK,RELA,SP1
NCOA2		transcription regulator		1.356		0.128	1.028	1.12e-05	CCL5,CCND1,CFD,CXCL10,CYP1A1,IFIT2,ISG15,TNF,TSC22D3	ADIPOQ,Ap1,EGR1,FOXO1,HDAC1,Hdac,Histone h4,JUN,NCOA2,NFKB1,NFKBIA,NFkB (complex),NR3C1,NfkB1-RelA,PPARA,PPARG,RELA,RXRA,SP1,STAT1,STAT5A,THRA,THRB,TSC22D3,histone deacetylase
TNK1		kinase	Activated	2.219		0.231	1.707	1.17e-05	IFIH1,IFIT2,ISG20,TLR8,TNFSF10	CREBBP,IRF3,IRF7,IRF8,IRF9,NFkB (complex),STAT1,STAT2,STAT3,TNK1
fontolizumab		biologic drug		-1.342		-0.231	-0.826	1.17e-05	IFI35,ISG15,MX1,RSAD2,TNF
BCL3		transcription regulator		-0.736		-0.028	-0.663	1.2e-05	CCL5,CCND1,CD40,CXCL10,ID2,PDK4,TNF	BCL10,BCL3,CREBBP,FLI1,HDAC1,HTT,IRF1,NFKB1,NFKBIA,NFkB (complex),PPARG,REL,RELA,STAT1,STAT3,TP53
curcumin		chemical drug		0.24		-0.088	0.618	1.23e-05	CCL2,CCL5,CCND1,CLIC1,CYP1A1,FOS,FTH1,FTL,GABBR1,GSR,HMOX1,HSP90B1,MARCKSL1,OLR1,SERPINB1,STAT3,TBXA2R,TNF,UBA7,VCAM1	ATF1,Ap1,CREB1,FOS,HMGB1,HMOX1,IL1A,JUN,JUND,MAPK8,NFKB1,NFKBIA,NFkB (complex),NR4A1,Nfat (family),PRKCE,RELA,SP1,curcumin
FLT1		kinase		0.378		0.087	0.147	1.25e-05	AHCY,DLL4,EPAS1,FOS,HMOX1,SNAP23,THBS1,TNIP1,VWF	Akt,Ap1,EGR1,FLT1,FOXO1,HIF1A,JUN,NFE2L2,NFKB1,NFKBIA,NFkB (complex),NOTCH1,P38 MAPK,PI3K (complex),RELA,SMAD4,SP1,TP53,VEGFA,nitric oxide
IL6R		transmembrane receptor		0.481		0.173	-0.02	1.25e-05	CCL2,CCL3,CCL5,CXCL10,IGF2,STAT3,TIMP1,TNF,VCAM1	ATF2,Ap1,CCL2,CREBBP,ERK1/2,HDAC1,Hdac,Histone h4,IL6R,Jnk,NFATC1,NFKBIA,NFkB (complex),Nfat (family),RELA,SMAD3,SMAD4,SMAD7,SP1,STAT3,histone deacetylase
dinoprost		chemical - endogenous mammalian		0.114		0.084	-0.105	1.25e-05	ANXA4,CCND1,FOS,ID2,LIPA,PDIA4,PTX3,THBS1,YWHAG	Akt,Ap1,CREB1,Creb,EGR1,FOS,FOSL1,FOXO1,HIF1A,JUN,Lh,MYC,Mek,NFKBIA,NFkB (complex),PTK2,Pkc(s),SMAD3,SMAD4,STAT3,TP53,dinoprost
emodin		chemical drug		-1.28		-0.145	-0.963	1.39e-05	CCR1,CSF1R,CXCL10,CYP1A1,HSPA5,SOD2,TNF,VCAM1	ATF2,Ap1,ETS2,HSF1,Jnk,NFE2L2,NFKB1,NFKB2,NFKBIA,NFkB (complex),Nfat (family),P38 MAPK,PPARG,RELA,SOD1,SP1,STAT3,emodin,troglitazone
cerivastatin		chemical drug		0.252		-0.021	0.296	1.4e-05	CCL2,CCL3,CD40,HMOX1,S100A8,S100A9,TIE1,TNF,VCAM1	ATF2,Ap1,FOS,JUN,Jnk,LDL,Mapk,NFKB1,NFKB2,NFKBIA,NFkB (complex),Nfat (family),RELA,STAT3,THRB,cerivastatin
targinine		chemical drug		0.258		-0.008	0.277	1.4e-05	FOS,HMOX1,PRDX1,SELP,TNF,VCAM1	ATF2,Ap1,D-glucose,EGR1,FOS,FOXO1,HIF1A,JUN,NFE2L2,NFKB1,NFkB (complex),NOS3,NOTCH1,PARP1,PLAT,POU5F1,RELA,SP1,TP53,nitric oxide,targinine
mir-146		microrna		-0.606		-0.183	-0.168	1.41e-05	CCL2,CCL3,CD40,CXCL10,DUSP1,STAT1,TNF	CCL5,CREB1,CREBBP,IL1B,IRF1,IRF8,IRF9,NFKB1,NFKBIA,NFkB (complex),REL,RELA,STAT1,STAT2,STAT3,mir-146
FBXO42		other		1.131		0.231	0.674	1.44e-05	CCL5,STAT1,TNF,VCAM1	CREBBP,FBXO42,IRF1,NFKB1,NFKBIA,NFkB (complex),RELA
N-chlorotaurine		chemical - kinase inhibitor		1.969		0	1.969	1.44e-05	HMOX1,PRDX1,TNF,TXN	Ap1,JUN,N-chlorotaurine,NFE2L2,NFKB1,NFkB (complex),NOS2,NOTCH1,RELA,STAT4,TP53,nitric oxide
ADRB		group		-0.466		-0.078	-0.197	1.48e-05	CCND1,CD40,CXCL10,DDIT4,FOS,HMOX1,HSPD1,IFIT3,RSAD2,SLC6A9,SMAD6,YPEL3	ADRB,AHR,ATP,Ap1,EGR1,HDAC3,JUN,MAPK14,NFKB1,NFKBIA,NFkB (complex),NR3C1,P38 MAPK,RELA,RNA polymerase II,Ras,SMAD3,SMAD4,SP1
4-phenylbutyric acid		chemical - endogenous mammalian		-0.873		-0.003	-0.864	1.55e-05	CALR,CCL2,CCL5,EPHX1,HSP90B1,HSPA5,OLR1,SOD2,TNF	4-phenylbutyric acid,ADIPOQ,APP,ATF6,Ap1,EGR1,FOXO1,HIF1A,LEP,NFKB1,NFKBIA,NFkB (complex),RELA,SERPINA1,SP1,STAT1,STAT3
MAP2K1/2		group		0.107		0.132	-0.279	1.55e-05	CCND1,CHI3L1,DUSP1,EGR2,ELN,FOS,HMOX1,HSPA5,TNF	ATF2,Ap1,E2F1,EGR1,ERK,FOS,FOSL1,FOXO1,JUN,JUND,Jnk,MAP2K1/2,NFATC1,NFKB1,NFKBIA,NFkB (complex),Nfat (family),P38 MAPK,PPARG,PRDM1,RELA,SIRT1,SMAD3,SP1,TP53
2-deoxyglucose		chemical drug		0.157		0.026	0.087	1.58e-05	CCND1,DDIT4,FOS,HSP90B1,HSPA5,PDIA3,SOD2,TNF	2-deoxyglucose,AR,ATF2,Ap1,CREB1,E2F1,EGFR,EGR1,FOXO1,HIF1A,IGF1,Insulin,Jnk,NFKBIA,NFkB (complex),NR3C1,Nfat (family),RELA,SMAD3,SP1,SP3,THRA,corticosterone
LDLR		transporter						1.58e-05	CCND1,CD40,GJA5,HSPA5,HSPG2,PLTP,PSMB9,PSME2,TNF,VCAM1	APOE,Ap1,FOXO1,HDL,IRF3,LDL,LDLR,LEP,MAPKAPK2,NFKB1,NFKBIA,NFKBIB,NFkB (complex),Nr1h,RELA,SP1,STAT3,ZFP36
CCL4		cytokine		-0.562		0.154	-0.9	1.6e-05	CCL2,CCL3,CCR1,CD40,TNF	ATF2,Ap1,CCL4,GNAI3,HIF1A,IRF3,IgG,Iga,Jnk,NFKB1,NFKBIA,NFkB (complex),Nfat (family),PI3K (complex),RELA,STAT1
IKK (complex)		complex		0.2		-0.014	0.23	1.6e-05	CCL5,CCND1,CXCL10,TNF,VCAM1	Ap1,CREBBP,IKBKB,IKK (complex),IRF1,NFKB1,NFKB2,NFKBIA,NFkB (complex),REL,RELA,STAT1,STAT3
S-(2,3-bispalmitoyloxypropyl)-cysteine-GDPKHPKSF		chemical reagent		1.069		0.176	0.68	1.6e-05	CCL2,CCL5,CD40,CXCL10,TNF	CCL5,CDKN2A,CREB1,CXCL3,Creb,IRF1,IRF8,Ifn gamma,JUN,NFKB1,NFKBIA,NFkB (complex),RELA,S-(2,3-bispalmitoyloxypropyl)-cysteine-GDPKHPKSF,STAT1,STAT3,TGFA
Collagen type II		complex		-0.758		-0.022	-0.704	1.65e-05	IL1RN,MMP19,MMP7,SIGLEC1,TLR8,TNF,TNFSF10	Collagen type II,IL1B,NFKB1,NFKBIA,NFkB (complex),RELA,SERPINA1,STAT3
RETN		other		0.531		0.131	0.216	1.65e-05	CCL2,FOS,HMOX1,SELP,STAT3,TNF,VCAM1	ATF2,Ap1,FOS,FOXO1,HIF1A,JUN,LDL,LEP,Mapk,NFKB1,NFKB2,NFKBIA,NFkB (complex),RAC1,REL,RELA,RETN,SP1,STAT3,THRB
FOXO1		transcription regulator		1.093		0.142	0.539	1.68e-05	ACSL5,ALAS1,CCND1,CD40,CXCL10,DDIT4,EGR2,FOLR1,FOS,HMOX1,HSPA5,HSPD1,LAMP2,PDK4,SERPINB2,SOD2,THBS1,TNF,TNFSF10,TNFSF9,VCAM1	AKT1,AR,ATF2,Akt,E2F1,EGR1,FOXO1,HIF1A,JUN,NFKB1,NFKBIA,NFKBIB,NFkB (complex),PPARA,RELA,RNA polymerase II,SIRT1,SMAD4,SP1,TP53,palmitic acid
Tnf (family)		group	Activated	2.171		0.124	1.768	1.71e-05	CCL2,CCL3,CCL5,CCND1,CD163,CD40,CXCL10,CXCL11,CXCL9,CYP1A1,GJA5,VCAM1	Ap1,CREBBP,ERK1/2,IL1,IRF1,NFKB1,NFKBIA,NFkB (complex),P38 MAPK,RELA,SP1,STAT1,STAT3,Tnf (family)
CTBP1		enzyme		0.6		-0.126	0.877	1.72e-05	CSF1R,FOS,JUP,SMAD6,THBS1,VCAN
etanercept		biologic drug		-1.698		-0.154	-1.325	1.72e-05	CCL2,CXCL10,CXCL9,IDO1,STAT1,TNF	Ap1,CREBBP,HMGB1,IL6,IRF1,JUN,MAPK14,NFKB1,NFKB2,NFKBIA,NFKBIB,NFkB (complex),PRKCD,RELA,SMAD3,SP1,STAT3,Tnf (family),etanercept
prostaglandin D2		chemical - endogenous mammalian		0.294		0.046	0.183	1.72e-05	CCL3,CCL5,CCND1,CXCL10,HMOX1,TNF	Ap1,CREBBP,Collagen type I,ERK1/2,FOS,HMGB1,IRF1,NFKB1,NFKBIA,NFkB (complex),RELA,STAT1,STAT3,histamine,prostaglandin D2,prostaglandin E2
R5020		chemical reagent		0.051		0.169	-0.359	1.72e-05	CCND1,CTSD,IFIT3,IFIT5,MT2A,PDK4,STAT1,STAT3,ZBTB16	AR,ATF2,Akt,CREB1,EGR1,FOXO1,HIF1A,JAK2,JUN,NCOA2,NFKB1,NFKB2,NFkB (complex),PGR,R5020,RAC1,SMAD3,SMAD4,SP1,STAT1,STAT3,TP53
PPARA		ligand-dependent nuclear receptor		0.163		0.062	-0.097	1.79e-05	ACSL5,AHCY,ANXA2,C1R,C1S,CCND1,CD63,CYP1A1,FADS1,FOS,GSTM3,HMOX1,IFITM3,IGFBP6,IL1RN,PDK4,PLTP,PPA1,S100A8,S100A9,TNF,TXN,VCAM1	Ap1,CEBPB,EGR1,FOXO1,JUN,NFATC1,NFKBIA,NOTCH1,NR1H2,PPARA,PPARG,RARA,RXRA,SMAD3,SREBF1,THRA,THRB,arachidonic acid,fatty acid,fenofibrate,pirinixic acid
POU2F1		transcription regulator						1.81e-05	CCND1,CR2,CSF1R,CYP1A1,DDIT4,GPX3,GSTM3,HK3,OLR1,VCAM1,VWF	JUN,NCOA2,NR3C1,POU2F1,RELA,STAT1,TSC22D3
CXCL12		cytokine		0.735		0.137	0.248	1.94e-05	CCL2,CCL5,CCND1,CD47,CXCL10,FOS,GSR,IFI27,IFNAR2,TF,TIMP1,TNF,TNFSF10,ZBTB16	AKT1,Ap1,CCL2,CXCL12,ITK,JUN,MAPK14,NFATC1,NFKB1,NFKBIA,NFKBIB,NFkB (complex),REL,RELA,SMAD3,SP1,STAT3,SYK
arsenic trioxide		chemical drug	Activated	2.153		0.049	1.987	1.97e-05	CCL2,CCND1,FADS1,FTH1,GSR,HMOX1,HSPA5,MT2A,PML,S100A8,TNF,TXNRD1	ATF2,Akt,Ap1,EGR1,FOXO1,HIF1A,JUN,Jnk,NFKB1,NFKBIA,NFkB (complex),Nfat (family),P38 MAPK,RELA,SMAD4,SP1,arsenic trioxide,reactive oxygen species
sodium chloride		chemical - endogenous mammalian		-1.345		0.185	-1.855	2.02e-05	ACE,APLNR,CCL5,DDIT4,FOS,HMOX1,TNF,VWF	ATF2,Ap1,EGR1,FOS,JUN,JUND,Jnk,MAPK14,MAPK8,NFAT5,NFkB (complex),NR4A1,Nfat (family),RELA,SMAD4,SP1,SP3,TGFB1,sodium chloride
L-glutamic acid		chemical - endogenous mammalian		-1.761		0.134	-2.17	2.06e-05	B2M,CCND1,CFD,FADS1,FOS,PER1,TAP1,TAP2,TIMP1,TNF	ADCY,ATF2,Ap1,CREBBP,CREM,Creb,ERK1/2,FOXO1,HMGA1,IRF1,IRS2,JUN,L-glutamic acid,MAPK3,NFKB1,NFKBIA,NFkB (complex),RELA,STAT1,STAT3
TNFSF14		cytokine		1.27		0.197	0.838	2.1e-05	CCL5,CD40,CXCL10,CXCL11,TNF,VCAM1	Ap1,CCL2,IL10,IRF1,NFATC1,NFKB1,NFKB2,NFKBIA,NFkB (complex),P38 MAPK,RELA,SMAD3,SP1,STAT1,STAT3,TNFSF14
PARP9	1.801	enzyme	Activated	2.219		0.206	1.761	2.14e-05	IFIT1,IFIT2,IFIT3,ISG15,STAT1	IRF8,IRF9,NFkB (complex),PARP9,STAT1,STAT2,STAT3
PS-1145		chemical - kinase inhibitor		-0.2		-0.109	0.04	2.14e-05	CCL2,CCL5,EBI3,HSPA5,UACA	Ap1,CCL2,NFATC1,NFKB1,NFKB2,NFKBIA,NFkB (complex),PLAU,PS-1145,RELA,SMAD3,SP1,STAT1,STAT2,STAT3,STAT4
LEPR		transmembrane receptor		0.863		0.052	0.718	2.22e-05	ADGRE1,CD63,FOS,ID2,IDO1,IL18BP,IL1RN,MMP19,MMP7,STAT3,TIMP1,TNF,TSC22D3	ATF2,Ap1,CREM,ESR1,FOXO1,IL1B,JUN,LEP,LEPR,MAPK3,MYC,NFKB1,NFKBIA,NFkB (complex),NR3C1,RELA,RETN,SP1,STAT3,STAT5A,estrogen receptor
raloxifene		chemical drug		0.093		0	0.093	2.22e-05	ACVRL1,CCL5,CCND1,CLU,DDIT4,DUSP1,HMOX1,LITAF,PRSS23,PXDN,TIMP1,TM4SF1,TNF	AKT1,Ap1,E2F1,FOXO1,HIF1A,IGF1,IL6,IRF1,JUN,NFKB1,NFKBIA,NFKBIB,NFkB (complex),PLAUR,PPARA,PTGS2,RELA,SMAD3,SP1,STAT1,STAT3,TP53,raloxifene
VitaminD3-VDR-RXR		complex		-1.254		0.151	-1.648	2.24e-05	CCL5,COL13A1,CXCL10,IGFBP6,LRP5,SEMA3B,SERPINB1
GW501516		chemical drug		0		0.152	-0.332	2.25e-05	ACSL4,CCND1,CFD,IGFBP6,LTF,PDK4,S100A8,S100A9,SERPINB2,THBS1	FOXO1,GW501516,NFKBIA,NFkB (complex),PDPK1,PPARA,PPARG,RELA,RXRA,SMAD3,SREBF1,THRB
INSIG1		other		-1.897		-0.226	-1.183	2.25e-05	ACSL4,CCL5,CLEC4E,CXCL10,CXCL13,FADS1,LIPA,OLR1,S100A8,S100A9	INSIG1,NFE2L2,NFkB (complex),Nr1h,PPARG,SP1,SREBF1,cholesterol
geldanamycin		chemical - endogenous non-mammalian		-0.277		-0.179	0.302	2.26e-05	CCND1,CD40,CLU,CYP1A1,GBP1,HSPA5,HSPD1,IFIT2,SNX33,STAT1,TAP1,TNF	CREBBP,ERK,FOSL1,GJA1,IRF3,IRF7,JAK1,JUN,NFKB1,NFKBIA,NFkB (complex),P38 MAPK,RELA,SMAD3,SP1,STAT1,STAT3,STAT4,TP53,geldanamycin
gentamicin C		chemical drug	Activated	2.828		0.201	2.259	2.28e-05	ANXA2,CLU,EMP3,FXYD5,LGALS3,PSMB10,S100A11,TIMP1
SYK		kinase		0.299		-0.031	0.392	2.34e-05	CCL2,CCL5,CCND1,CXCL10,FGL2,OAS1,TNF,TNFSF10,TSC22D3	AKT1,Ap1,CCL2,GATA3,IL2,NFATC1,NFKB1,NFKB2,NFKBIA,NFKBIB,NFkB (complex),PLAU,PRKCD,RELA,SMAD3,SP1,STAT1,STAT2,STAT3,STAT4,SYK
mesalamine		chemical drug		1		0	1	2.36e-05	CD274,HMOX1,HPGD,SOD2	Akt,CREBBP,EGR1,FOXO1,HIF1A,IRF1,JUN,NFKB1,NFKBIA,NFkB (complex),RELA,SMAD4,mesalamine
FGF1		growth factor		0.29		-0.044	0.431	2.46e-05	ADGRE1,CCL3,CCND1,CR2,FOS,HMOX1,SERPINB1,TGM2,THBS1,TNF,VCAM1	AHR,ATF2,ATP,Ap1,CREM,ERK,FGF1,FGFR3,FOSL1,JUN,MAPK3,NFKB1,NFkB (complex),NR3C1,RELA,RNA polymerase II,Ras,SMAD3,SP1,STAT1,TP53
Fgf		group		-0.651		0.194	-1.071	2.54e-05	ACE,CCND1,FOS,PER1,STAT1,VCAM1	ATF2,Ap1,CREM,Creb,FGFR3,FOS,FOSB,Fgf,JUN,JUND,MAPK3,Mapk,NFKB1,NFkB (complex),RELA,SMAD4,SRC,STAT1,THRB
ATM		kinase		0.17		0.177	-0.181	2.56e-05	CLU,DUSP1,HMOX1,HSP90AA1,HSPE1,PSME2,TGM2,TNFSF9	ATF2,ATM,Ap1,BRCA1,CTNNB1,ERK,FOSL1,JUN,Jnk,MAPK14,MYC,NFkB (complex),Nfat (family),RASSF1,RELA,SMAD3,SP1,TP53,TP63,TP73
C3		peptidase		1.194		0.132	0.83	2.56e-05	CCL2,CCL5,CD46,CR2,CXCL10,CXCL16,SELP,TNF	Ap1,C3,C3AR1,C5,FOS,HMGB1,IL12 (complex),NFKB1,NFKBIA,NFkB (complex),RELA,STAT1,STAT3,STAT4,STAT6,histamine,prostaglandin E2
lomustine		chemical drug	Activated	2.828		0.195	2.278	2.56e-05	ANXA2,CLU,EMP3,FXYD5,GSTM3,LGALS3,S100A11,TIMP1
TAC1		other		0.986		0.206	0.423	2.58e-05	CCL2,CXCL10,FOS,HMOX1,IL1RN,SELP,SERPINB2,SLC6A2,TNF	AGT,ATF2,Ap1,FOS,HMGB1,IL1,NFKB1,NFKB2,NFKBIA,NFkB (complex),P38 MAPK,PRKCD,RELA,SP1,STAT3,TAC1,histamine
NPLOC4		other						2.6e-05	CCL2,CCL5,NFKB2	NFKB1,NFKB2,NFkB (complex),NPLOC4,REL,RELA,RELB,VCP
UFD1		peptidase						2.6e-05	CCL2,CCL5,NFKB2	NFKB1,NFKB2,NFkB (complex),REL,RELA,RELB,UFD1,VCP
NR4A1		ligand-dependent nuclear receptor		0.6		0.028	0.534	2.67e-05	ACSL4,CCL5,CCND1,HMOX1,JUP,MARCKSL1,MMP7,PDIA3,PDK4,PGK1,TNF,TNFSF10,VCAM1	AHR,ATF2,Ap1,CREB1,D-glucose,EGR1,FOXO1,HIF1A,Insulin,JUN,MYC,NFKB1,NFKBIA,NFkB (complex),NR4A1,PARP1,POMC,POU5F1,RELA,SMAD3,SP1,TCF4
estrogen		chemical drug		1.678		0.151	1.114	2.7e-05	CCL2,CCND1,CLU,CTSD,DUSP1,EPAS1,FOS,FTH1,IDO1,IGF2,IGFBP6,LGALS1,LTF,PSMA2,PTX3,SERPINB9,TNF	ATF2,Akt,E2F1,EGR1,FOS,FOSB,FOXO1,HIF1A,IGF1,IL6,IRF1,JUN,JUND,MAPK8,NFkB (complex),NR4A1,RELA,SMAD3,SMAD4,STAT3,estrogen
Insulin		group		-0.051		0.056	-0.282	2.83e-05	CCL2,CCND1,CYP1A1,DDIT4,DUSP1,EGR2,EPAS1,ERRFI1,FADS1,FOS,FTL,HIF3A,HMOX1,HSP90B1,HSPA5,IGF2,PDK4,PGK1,STAT3,TNF	AHR,Akt,Ap1,CREB1,EGR1,ERK,FOS,FOSL1,FOXO1,HIF1A,Insulin,JUN,MAP2K1/2,MYC,NFKB1,NFKBIA,NFkB (complex),Pkc(s),RARA,SMAD3,SMAD4,TCF4,TP53
TSH		complex	Activated	2.021		0.123	1.68	2.87e-05	CCND1,FOS,FTH1,GAPDH,IL1RN,LRP5,SOD2,TNF	ATF2,CEBPB,CREB1,EGR1,FOS,FOXO1,JUN,JUND,LEP,MAPK8,NFKB1,NFKB2,NFKBIA,NFkB (complex),NR4A1,PRKCD,RELA,SP1,STAT3,TSH,cyclic AMP
C3AR1		g-protein coupled receptor		-0.97		0.094	-1.176	2.98e-05	CCL5,CD40,CD46,CXCL10,HSPA5,LTBP2,TNF	C3AR1,IL12 (complex),IL6,IRF1,JUN,NFKB1,NFKBIA,NFkB (complex),RELA,SMAD3,STAT1,STAT3,STAT4,STAT6
bleomycin		chemical drug		1.475		0.214	0.782	3.01e-05	CCL2,CCL5,CCR1,CTSD,CXCL10,ELN,LTBP2,S100A4,STAT3,THBS1,TIMP1,TNF,VWF	AR,Ap1,EGR1,IL17A,IL6,IRF1,JUN,NFKB1,NFKBIA,NFkB (complex),RELA,SIRT1,SMAD3,SMAD4,SMAD7,SP1,SP3,STAT3,TGFB1,bleomycin
ELANE		peptidase		-0.2		0.101	-0.422	3.06e-05	CTSB,ELN,FOS,HSPA5,MMP7,TNF	Ap1,CREBBP,ELANE,ERK1/2,ICAM1,IL1,IRF1,NFKB1,NFKB2,NFKBIA,NFkB (complex),NOTCH1,RELA,STAT3
mir-223		microrna		0.333		0.055	0.169	3.07e-05	C7,CD274,CLEC4E,EGR2,FGL2,ID2,IL1RN,S100A9,SERPINB2,SLC39A1,STAT3	CDKN2A,NFKB1,RELA,SMAD3,STAT1,STAT3,mir-223
sulforafan		chemical drug		0.794		-0.006	0.811	3.07e-05	CCL2,CCND1,EPHX1,FOS,FTL,GSR,HMOX1,PML,TNF,TXNRD1,VCAM1	ATF2,Akt,Ap1,CREB1,EGR1,FOXO1,HIF1A,Insulin,JUN,Jnk,NFKB1,NFKBIA,NFkB (complex),Nfat (family),P38 MAPK,RELA,SMAD3,SMAD4,SP1,sulforafan
CCR2		g-protein coupled receptor		0.961		0.072	0.792	3.22e-05	CCL2,CCL5,CCR1,CD40,CXCL10,CXCL13,TIMP1,TNF	Ap1,CCL2,CCR2,CREBBP,ERK1/2,FOXO1,GATA3,IL2,IL6,IRF1,JUN,NFATC1,NFKBIA,NFkB (complex),RELA,SMAD3,STAT1,STAT3,hyaluronic acid
VHL		transcription regulator		1.321		-0.099	1.541	3.3e-05	CCND1,CFL1,EPAS1,FTH1,FTL,HMOX1,IFITM3,SEC61G,SOD2,TNF,TNFSF10	AHR,Ap1,CREBBP,EGR1,EP300,ETS1,FOXO1,HDAC3,HIF1A,IRF1,JUN,JUNB,MYC,NFKB1,NFKBIA,NFkB (complex),RELA,SMAD3,SMAD4,SP1,STAT1,TCF4,VEGFA,VHL
SOD1		enzyme		-0.2		-0.16	0.151	3.4e-05	B2M,CCND1,CLU,CREBBP,CSF1R,DPYSL3,FOS,FTH1,GPX3,GSTM3,HMOX1,SOD2,TNF,VCAM1	ATF2,Ap1,HIF1A,JUN,NFE2L2,NFKB1,NFKB2,NOTCH1,RAC1,RELA,SOD1,TP53,VHL,glutathione,hydrogen peroxide,iron,nitric oxide
2-bromoethylamine		chemical reagent	Activated	2.646		0.203	2.11	3.42e-05	ANXA2,CLU,EMP3,FXYD5,LGALS3,S100A11,TIMP1
SRC (family)		group		1.528		0.138	1.195	3.42e-05	CCL2,CYP1A1,FGR,S100A4,STAT1,TNF,VCAM1	AHR,Ap1,ERK,FOSL1,HDAC3,JUN,NFKB1,NFKBIA,NFkB (complex),NOS3,Nfat (family),P38 MAPK,RELA,SMAD3,SP1,SRC (family),TP53,apigenin
RELB		transcription regulator		0.816		0.096	0.581	3.59e-05	B2M,CCND1,CD40,CHI3L1,CXCL13,NFKB2,SOD2,TNF	Ap1,CREBBP,FOS,IRF1,NFKB1,NFKB2,NFKBIA,NFkB (complex),REL,RELA,RELB,STAT1
lipoteichoic acid		chemical - endogenous non-mammalian		0.875		0.192	0.348	3.59e-05	CCL2,CCR1,CXCL10,EBI3,HMOX1,IL1RN,SELP,TNF	CD14,IRF1,IRF3,Ikb,MYD88,NFATC2,NFKB1,NFKBIA,NFKBIB,NFkB (complex),Nfat (family),REL,RELA,SP1,STAT3,TLR2,TLR4,lipoteichoic acid
MAPK12		kinase		-1.432		0.011	-1.456	3.63e-05	CCND1,EFEMP1,FOS,PRDX1,TNF	AHR,ATF2,ATP,CREB1,CREBBP,Creb,FOS,FOSB,JUN,JUND,MAPK12,MMP9,NFKB1,NFkB (complex),NOTCH1,NR3C1,RARA,RELA,RNA polymerase II,RPS6KA5,SMAD4
ferric ammonium citrate		chemical drug		0.831		0.021	0.789	3.65e-05	ELN,FTH1,FTL,HMOX1	NFE2L2,VHL,ferric ammonium citrate,iron
ACVRL1	-1.67	kinase		-0.243		0.058	-0.382	3.66e-05	ID2,JUP,LYVE1,SMAD6,STAT1,VCAM1
RARRES3		enzyme	Activated	2.395		0.162	2.008	3.66e-05	CCL5,CXCL10,CXCL11,IFIT1,ISG15,UBD	IFN type 1,IFNB1,IRF1,IRF3,IRF5,IRF7,IRF9,ISGF3,MAVS,NFKBIA,RARRES3,STAT1,STAT2,STAT3,STAT4,TBK1,poly rI:rC-RNA
bardoxolone		chemical drug		0.728		0.068	0.563	3.66e-05	CCND1,EPHX1,FTH1,GSR,HMOX1,TXNRD1	FOS,FOXO1,JUN,JUND,MAPK8,NFKBIA,NR4A1,NfkB1-RelA,PPARA,PPARG,RELA,SP1,bardoxolone
eicosapentenoic acid		chemical drug		-0.517		-0.031	-0.426	3.76e-05	CCL2,CD40,CSF1R,ELN,FADS1,FOS,HMOX1,PDK4,TNF	ATF2,ATF6,Ap1,JUN,Jnk,NFATC1,NFkB (complex),Nfat (family),PPARA,PPARG,RELA,RXRA,SMAD3,SMAD4,SMAD7,SP1,SREBF1,STAT3,arachidonic acid,eicosapentenoic acid,oleic acid
SREBF1		transcription regulator		0.068		0.14	-0.266	3.78e-05	ACSL4,ACSL5,CFD,CXCL10,FADS1,GPX3,GSR,HMOX1,HSPA5,LGALS3,PLTP,TF,TNF,ULK2	AMPK,CEBPB,CREB1,EGR1,FOXO1,Ins1,NFE2L2,NFKBIA,NFkB (complex),NfkB1-RelA,Nr1h,PPARA,PPARG,RELA,SMAD3,SP1,SREBF1,cholesterol,fatty acid
ADORA2A		g-protein coupled receptor		1.281		0.038	1.159	3.8e-05	CSF1R,CXCL10,DUSP1,EGR2,FOS,GAPDH,HMOX1,IFITM3,PCSK1,TNF,TSC22D3	ADORA2A,AHR,ATF1,ATP,Ap1,CREB1,CREM,Creb,IL10,IL6,IRF1,JUN,NFKB1,NFKBIA,NFkB (complex),NR3C1,Pka,RELA,RNA polymerase II,SMAD3,STAT1,STAT3
SMAD7		transcription regulator		0.168		-0.073	0.408	3.8e-05	CCL2,CCL5,CXCL10,EFEMP1,HMOX1,ID2,LTBP2,LTBP3,TIMP1,TNF,TXN	AKT1,Ap1,CEBPB,NFKB1,NFKB2,NFKBIA,NFKBIB,NFkB (complex),NOTCH1,P38 MAPK,RELA,SMAD3,SMAD4,SMAD7,SP1,STAT3,TRAF2
Ca2+		chemical - endogenous mammalian		0.606		0.128	0.136	3.97e-05	CALR,CCND1,CD19,CYP1A1,DUSP1,FOS,HSPA5,MMP19,PER1,PLCG1,S100A8,S100A9,SELP,SERPINB2,TNF,TNFSF9	ATF2,Ap1,CREB1,Ca2+,FOS,FOSL1,FOXO1,JUN,MAP2K1/2,MKL2,NFKB1,NFKBIA,PPARA,PRKCA,PRKCE,Pkc(s),RARA,RELA,SMAD3,STAT3
acetaminophen		chemical drug		1.202		0.073	0.947	4.26e-05	CCND1,CCR1,CXCL10,GSR,HMOX1,HSPA5,HSPD1,PRDX1,PRKCB,TF,TNF,TXN,VCAM1	ATF2,Ap1,JUN,Jnk,KEAP1,MAP2K4,NFE2L2,NFKB1,NFKB2,NFKBIA,NFkB (complex),Nfat (family),RELA,RXRA,SMAD3,STAT3,TP53,acetaminophen,hydrogen peroxide
aldosterone		chemical - endogenous mammalian		-1.07		0.171	-1.624	4.38e-05	ACE,CCL2,CNKSR3,ELN,FOS,OLR1,PER1,TNF,TSC22D3,VCAM1,ZBTB16	AGT,ATF2,Ap1,CREB1,FOS,FOSL1,JUN,Mapk,NADPH oxidase,NCOA2,NFKB1,NFKBIA,NFkB (complex),NR3C1,Pkc(s),RELA,SP1,STAT1,THRB,TSC22D3,aldosterone
COLQ		other		0.896		0.016	0.856	4.46e-05	HSPG2,LRP4,LTBP3,LTBP4,MMP19,PRELP,TIMP1,VCAN
ATF3		transcription regulator		-1.164		-0.02	-1.114	4.51e-05	CCL5,CCND1,CXCL16,GBP4,MT2A,NFKB2,RSAD2,STAT3,TNF	AR,ATF2,ATF3,CREBBP,E2F1,EP300,IFNG,IRF1,NFKB1,NFKBIA,NFkB (complex),PARP1,POU5F1,RELA,RNA polymerase II,STAT1,STAT3,histone deacetylase
IND S1		chemical - kinase inhibitor		-0.447		-0.021	-0.4	4.63e-05	CFL1,PDIA3,PGK1,PRDX1,PSMA1
NADPH oxidase		complex		0		0.162	-0.344	4.63e-05	CCL2,FOS,HMOX1,TBXA2R,VCAM1	ATF2,Akt,Ap1,EGR1,FOXO1,HIF1A,JUN,Jnk,NADPH oxidase,NFATC1,NFKB1,NFKBIA,NFkB (complex),Nfat (family),P38 MAPK,PPARA,PPARG,RELA,RXRA,SMAD4,SP1,SREBF1,arachidonic acid,reactive oxygen species
SEMA7A		transmembrane receptor		-0.447		0.231	-0.963	4.63e-05	CTSB,ELN,SMAD6,TIMP1,TNF
oleic acid		chemical - endogenous mammalian	Inhibited	-2.794		0.061	-2.979	4.69e-05	CLU,DUSP1,FOS,GAPDH,HMOX1,HSPA5,OLR1,PDK4,TNF,VCAM1	ATF2,Ap1,CREB1,EGR1,FOSL1,FOXO1,HIF1A,Insulin,Jnk,LDL,MAP2K1/2,NFKB1,NFKBIA,NFkB (complex),Nfat (family),RARA,RELA,SMAD3,oleic acid,palmitic acid
gefitinib		chemical drug						4.9e-05	CCL2,CCND1,CTSB,EPSTI1,HMOX1,HSP90B1,LTF,NRP2,OSMR,S100A9,STAT1,TNFSF10	AKT1,Ap1,ERK,ESR1,ESR2,FOS,FOSL1,HDAC1,JUN,MAPK1,Mapk,NFKB1,NFKBIA,NFKBIB,NFkB (complex),RARA,SMAD3,SP1,STAT1,STAT3,THRB,TP53,estrogen receptor,gefitinib
phorbol esters		chemical - other		1.159		0.168	0.695	4.93e-05	B2M,DUSP1,FOS,PRKCB,SOD2,TIMP1,TNF,TNFSF10,TXN	ATF2,Ap1,CREBBP,ERK1/2,FOS,FOSB,JUN,JUND,Jnk,MAPK14,NFKB1,NFKBIA,NFkB (complex),Nfat (family),REL,RELA,SMAD4,SP1,STAT3,phorbol esters
staurosporine		chemical - kinase inhibitor		-1.294		-0.028	-1.212	5.06e-05	CCND1,CD53,CSF3R,CYP1A1,FOS,HMOX1,IFIT2,IGF2,ISG15,PRDX1	AHR,Ap1,CHUK,CREB1,EGR1,ESR2,FOS,FOXO1,HDAC1,HIF1A,Insulin,JUN,JUND,MAPK8,NFKB1,NFKB2,NFKBIA,NFkB (complex),NR4A1,PIK3R1,PPARG,RELA,SMAD3,XBP1,staurosporine,tetrachlorodibenzodioxin
chloroquine		chemical drug		-0.73		-0.014	-0.695	5.07e-05	CCL5,CD40,CTSD,CXCL10,TNF,TNFSF10,TXN	APP,Ap1,FOXO1,HIF1A,IRF1,IRF3,IRF5,IRF7,NFKB1,NFKBIA,NFkB (complex),P38 MAPK,RELA,SP1,STAT1,STAT3,TLR8,TLR9,chloroquine,hyaluronic acid
RNASE2		enzyme		0.669		0.218	0.142	5.13e-05	CCL2,CCL3,CCL5,CXCL10,CXCL9,TNF	Ap1,CREBBP,ERK1/2,IRF1,NFKB1,NFKBIA,NFKBIB,NFkB (complex),RELA,RNASE2,SP1,STAT1,TLR2
TSLP		cytokine						5.13e-05	CD40,CD63,CXCL9,MX1,SELP,TIMP1	Ap1,CCL2,CDKN2A,IL13,IL4,IRF1,IRF8,NFATC1,NFKB1,NFKBIA,NFkB (complex),P38 MAPK,RELA,SMAD3,SP1,STAT1,STAT3,STAT6,TSLP
amiodarone		chemical drug		0.447		0.119	0.18	5.13e-05	CYP1A1,HMOX1,HSPD1,SOD2,TF,TNF	CREB1,EGR1,FOXO1,HIF1A,IFI16,Insulin,PPARA,PPARG,RELA,RXRA,SMAD3,SREBF1,STAT3,THRA,amiodarone,fatty acid
lipoxin A4		chemical - endogenous mammalian		0.842		-0.072	1.017	5.13e-05	CCL2,CCND1,CYP1A1,HMOX1,TIMP1,TNF	AKT1,Ap1,CCL2,ERK,FOSL1,JUN,MAPK14,NFATC1,NFKB1,NFKBIA,NFKBIB,NFkB (complex),P38 MAPK,RELA,SMAD3,SP1,STAT3,TP53,lipoxin A4
pentoxifylline		chemical drug		-0.061		-0.165	0.33	5.13e-05	CCL5,CCND1,FOS,TIMP1,TNF,VCAM1	Ap1,CREBBP,Creb,ERK1/2,JUN,MAPK14,MMP9,NFKB1,NFKBIA,NFkB (complex),NOTCH1,Nfat (family),P38 MAPK,RELA,SP1,pentoxifylline
HDAC3		transcription regulator						5.39e-05	CCND1,CXCL10,FCER2,FOS,HMOX1,JUP,SMARCA2,TBX4,TNF	Akt,CREBBP,EGR1,FOS,FOXO1,HDAC1,HDAC3,HIF1A,Hdac,Histone h4,IRF1,JUN,JUND,MAPK8,NFKB1,NFKBIA,NFkB (complex),NR4A1,PPARG,RELA,RXRA,SMAD4,STAT5A,THRA,THRB,histone deacetylase
lysophosphatidic acid		chemical - other		1.003		0.169	0.508	5.39e-05	CCL2,CCL5,CCND1,CXCL10,DUSP1,FOS,TF,TNF,VCAM1	Ap1,CCL2,CREBBP,CXCL12,ERK1/2,NFATC1,NFKB1,NFKB2,NFKBIA,NFkB (complex),PPARA,PRKCD,PTGS2,RELA,SMAD3,STAT2,STAT3,TP53,lysophosphatidic acid
SR 144528		chemical reagent		-0.038		-0.115	0.187	5.4e-05	CCL2,CCR1,IL1RN,TNF	Ap1,FOS,GATA3,IL10,IL2,JUN,NFKB1,NFKBIA,NFkB (complex),RELA,SR 144528,STAT1,STAT3,Tgf beta
MIF		cytokine		0.506		0.153	0.071	5.46e-05	ADGRE1,CCL2,CCND1,CCR1,CXCL16,DUSP1,FOS,TIMP1,TNF,VCAM1	ATF2,Ap1,CREBBP,ERK,ERK1/2,FOS,FOSB,FOSL1,HIF1A,JUN,JUND,Jnk,MIF,NFKB1,NFKBIA,NFkB (complex),Nfat (family),PI3K (complex),RELA,SMAD3,SMAD4,TP53
IL17a dimer		complex		-0.668		0.211	-1.116	5.82e-05	CCL2,CCL3,CCL5,CXCL11,TNF	EGFR,IL17R,IL17a dimer,NFKBIA,NFkB (complex),RELA,SMAD3,SP1,SP3,THRA
NfkB-RelA		complex		0.246		0.231	-0.265	5.82e-05	CCL2,CCL3,CCL5,TNF,VCAM1
docosahexaenoic acid		chemical drug		-0.519		-0.088	-0.219	5.88e-05	CD40,FADS1,FOS,HMOX1,HPGD,PLTP,SERPINH1,SMAD6,THBS1,TIMP1,TNF,VCAM1	AKT1,ATF2,Ap1,CCL2,CREM,Creb,JUN,MAPK3,MMP9,NFATC1,NFKB1,NFKBIA,NFKBIB,NFkB (complex),NOTCH1,P38 MAPK,RELA,SMAD3,SP1,STAT3,docosahexaenoic acid
propofol		chemical drug		-0.692		-0.154	-0.392	6.03e-05	CCL2,FOS,HMOX1,SOD2,THBS1,TNF	ATF2,Akt,Ap1,D-glucose,EGR1,ERK,FOSL1,FOXO1,HIF1A,JUN,Jnk,NFKB1,NFKBIA,NFkB (complex),Nfat (family),P38 MAPK,RELA,SMAD3,SMAD4,SP1,TP53,propofol
AGER		transmembrane receptor		0.514		0.087	0.297	6.08e-05	CCL2,CCL3,CCND1,IFIT1,S100A8,S100A9,TNF,VCAM1	AGER,ATF2,Ap1,CREBBP,ERK1/2,FOS,HMGB1,IL22,JUN,Jnk,Mapk,NFKB1,NFKBIA,NFKBIB,NFkB (complex),Nfat (family),RELA,STAT3,THRB,Tnf (family)
GnRH-A		chemical reagent		-0.216		0.051	-0.359	6.08e-05	ACE,CD53,EGR2,FOS,FXYD5,PER1,PRSS23,SERPINB9
Tlr		group		0.704		0.208	0.097	6.34e-05	CCL2,CCL3,CCL5,CD40,CXCL10,DUSP1,ID2,IDO1,STAT1,TNF	Ap1,IL10,IL18,IL6,IRF1,JUN,MAPK14,NFKB1,NFKBIA,NFKBIB,NFkB (complex),RELA,SMAD3,SP1,STAT1,STAT3,Tlr,peptidoglycan
ABCB7		transporter						6.41e-05	FTH1,FTL,TXN	ABCB7,NFE2L2,VHL,iron
ADAM8		peptidase						6.41e-05	CCL5,CXCL10,TNF	ADAM8,IRF1,NFKB1,NFKBIA,NFkB (complex),RELA,STAT1
AGTRAP		g-protein coupled receptor						6.41e-05	FOS,HMOX1,SLC6A2	AGTR1,AGTRAP,ATF2,Ap1,ERK,FOSL1,JUN,Jnk,NFkB (complex),Nfat (family),RELA,SMAD3,TP53
mono-(2-ethylhexyl)phthalate		chemical toxicant		-0.645		0.202	-1.328	6.63e-05	ACSL4,CYP1A1,DDIT4,FADS1,FOS,GAPDH,OLR1,PDK4,PGK1,PPA1,PTPRU,TNF	Ap1,CREBBP,EP300,ETS1,FASLG,FOXO1,JUN,JUNB,MYC,NFKB1,NFKBIA,NFkB (complex),Nfat (family),NfkB1-RelA,PPARA,PPARG,RELA,RXRA,SP1,SREBF1,THRB,mono-(2-ethylhexyl)phthalate
bexarotene		chemical drug		-0.081		0.099	-0.433	6.64e-05	CCL2,CCND1,CFD,DDIT4,DUSP1,IGFBP6,LRP4,NRP2,S100A9,TGM2,TM4SF1,TSC22D3,VCAM1	FOXO1,IL6,IRF1,JUN,NFKB1,NFKBIA,NFkB (complex),NfkB1-RelA,PPARA,PPARG,RELA,SMAD3,SP1,STAT3,TNF,bexarotene
POMC		other		-0.049		0.086	-0.301	6.96e-05	ACSL4,DUSP1,FOS,GAPDH,HMOX1,IGF2,SOD2,TNF,VCAM1	Ap1,CREB1,HIF1A,JUN,LDL,NFKB1,NFKB2,NFKBIA,NFkB (complex),PI3K (complex),POMC,Pka,REL,RELA,STAT1,STAT3
BGN		other		-0.651		0.126	-0.93	7.24e-05	CCL2,CCND1,CXCL13,PLTP,TNF	BGN,ERK,FOSL1,JUN,NFKB1,NFKBIA,NFkB (complex),P38 MAPK,RELA,SMAD3,SMAD4,SP1,TGFBR2,TP53
Ccl2		cytokine		0.944		0.106	0.669	7.33e-05	CCL5,CFD,CTSB,CXCL10,TIE1,TNF,VCAM1	Ap1,CREBBP,CXCL2,CXCL3,Ccl2,Creb,ERK1/2,IL12B,IRF1,NFKB1,NFKBIA,NFkB (complex),REL,RELA,STAT1,STAT3,STAT4
IL11		cytokine		-0.873		0.036	-0.965	7.33e-05	ANXA2,CD40,FOS,SMAD6,TIMP1,VCAM1,VWF	ATF2,Ap1,CREBBP,CREM,ERK1/2,IL11,JUN,Jnk,MAPK3,NFKB1,NFKBIA,NFkB (complex),Nfat (family),P38 MAPK,RELA,SP1,STAT3,ZFP36
MOG		other		0.661		0.152	0.295	7.33e-05	CCL5,CCR1,CD274,CD40,CXCL10,TNF,VCAM1	Ap1,GATA3,IL10,IL17A,IL2,IRF1,IRF3,MOG,NFKB1,NFKBIA,NFkB (complex),RELA,STAT1,STAT3,TLR8
IL12 (family)		group		1.36		0.102	1.049	7.34e-05	CCL3,CCL5,CD274,DDIT4,IDO1,SAMHD1,SERPINB1,STAT1,TNF,TNFSF10	FOXO1,HIF1A,IL12 (family),IL1B,IL4,IRF1,IRF8,IRF9,MTOR,NFKB1,NFKBIA,NFkB (complex),RELA,SPI1,STAT1,STAT2,STAT3,STAT6
PGR		ligand-dependent nuclear receptor		1.255		0.147	0.737	7.38e-05	ACOD1,CCND1,CTSD,EPAS1,FOS,GSTM3,HPGD,IFI27,S100A8,SLC39A8,STAT1,STAT3,TM4SF1,TNF,TSC22D3,VCAN	AR,Ap1,CDKN2A,CREBBP,ERK1/2,ESR2,FOS,HDAC1,Hdac,Histone h4,NFKB1,NFKBIA,NFkB (complex),PGR,R5020,RELA,SMAD3,SP1,STAT1,STAT3,TP53,histone deacetylase,mifepristone
KIT		transmembrane receptor						7.56e-05	ADORA3,CCL2,CD53,CD63,HMOX1,LGALS3,STAT1,STAT3,TNF	ATF1,Ap1,CREB1,ERK,FOS,FOSL1,FOXO1,JUN,KIT,KITLG,MAPK1,Mapk,NFKB1,NFKBIA,NFkB (complex),PDGF BB,RARA,SMAD3,STAT1,STAT3,THRB,TP53
CCL3L3		cytokine						7.68e-05	CCL5,CD40,CXCL10,TNF	CCL3L3,IL1B,IRF1,IgG,NFKB1,NFKBIA,NFkB (complex),RELA,STAT1,STAT3
ORMDL3		other						7.68e-05	CD48,CXCL10,CXCL11,OAS1
cocaine		chemical drug		0.019		0.157	-0.535	7.8e-05	CCL2,DUSP1,EGR2,FOS,IFIT1,MX1,NFKB2,OAS1,PER1,SLC6A2,STAT1,THBS1,TNF	5-hydroxytryptamine,AKT1,ERK,FOSL1,JUN,MAPK1,NFKB1,NFKBIA,NFKBIB,NFkB (complex),P38 MAPK,RARA,RELA,SMAD3,SP1,STAT1,STAT3,TP53,cocaine
MYCN		transcription regulator		-1.117		0.047	-1.304	8.03e-05	B2M,CCND1,CLU,DPYSL3,EIF4A1,GAPDH,HSPD1,ID2,ITGA2,LGALS1,MRC2,PDIA4,RPS25,SLIT3,TGM2,TUBA1B	ATF2,BRCA1,CDC42,CTNNB1,JUN,MYC,MYCN,NFkB (complex),TP53,TP63,TP73,estrogen receptor
cobalt chloride		chemical reagent		0.436		0.155	0.031	8.16e-05	CLU,CYP1A1,DDIT4,DUSP1,EPAS1,HIF3A,HMOX1,PGK1	AHR,ATF2,CDKN2A,CREB1,Creb,EGR1,EP300,ERK,FOSL1,FOXO1,HIF1A,Insulin,JUN,MYC,NFKB1,NFkB (complex),RELA,SMAD3,SRC,TCF4,TP53,cobalt chloride
HDL		complex		-1.981		-0.041	-1.885	8.19e-05	CCL2,CCL5,CD40,SELP,TNF,VCAM1	Ap1,CCL2,HDL,IL1,IL17A,LDL,NFATC1,NFKB1,NFKBIA,NFkB (complex),RELA,SMAD3,STAT3,vitamin E
Hsp27		group		1.342		0.029	1.277	8.19e-05	CCND1,CD163,CD274,CSF1R,FOS,STAT3	ATF2,Ap1,CAV1,Creb,EGR1,Hsp27,IL10,JUN,MAP2K4,MYC,Mek,NCOA2,NFKB1,NFKB2,NFKBIA,NFkB (complex),PGR,RELA,RXRA,SMAD3,STAT3,TP53
SB 216763		chemical toxicant		-1.172		0.149	-1.502	8.19e-05	CCL2,CCND1,CD40,DLL4,TNF,TNFSF10	Ap1,CREBBP,ERK1/2,FOXO1,IL6,IRF1,JUN,MAPK14,NFKB1,NFKBIA,NFkB (complex),RELA,SB 216763,SMAD3,SP1,STAT1,STAT3,palmitic acid
SCARB1		transporter		-1.82		-0.014	-1.795	8.19e-05	CCL2,CCL5,DDIT4,IL1RN,TNF,VCAM1	AMPK,Ap1,EGR1,FOXO1,HDL,LDL,NFE2L2,NFKB1,NFKBIA,NFkB (complex),NOS3,Nr1h,P38 MAPK,RELA,SCARB1,SP1,STAT3
CEBPD		transcription regulator		-0.055		0.119	-0.344	8.9e-05	CCND1,CLU,CSF1R,CSF3R,CYP1A1,FOS,SCGB3A2,TLR8,TNF	Ap1,CEBPD,IL6,IRF1,JUN,NFKBIA,NFkB (complex),PPARA,PTGS2,SMAD3,STAT3,TP53
CDC73		other		1.127		0.179	0.769	8.91e-05	CCND1,CXCL9,GBP1,IGF2,STAT1	CDC73,IRF8,IRF9,NFkB (complex),STAT1,STAT2,STAT3
CXCL10	6.255	cytokine		-0.254		0.185	-0.615	8.91e-05	CCL5,CXCL10,FOS,ITGA2,TNF	AKT1,Ap1,CEBPB,CREBBP,CXCL10,Creb,ERK1/2,FOXO1,ICAM1,JUN,MYC,Mek,NFKB1,NFKBIA,NFKBIB,NFkB (complex),NOTCH1,RAF1,RELA,SP1,STAT3,TP53
NODAL		growth factor		-0.447		-0.028	-0.385	8.91e-05	CCL5,CCND1,CD40,CXCL10,TNF	AKT1,Akt,Ap1,EGR1,FOXO1,HIF1A,JUN,NFKB1,NFKBIA,NFKBIB,NFkB (complex),NODAL,SMAD3,SMAD4,SMAD7,SP1,STAT3
PLK4		kinase	Activated	2.236		0.175	1.844	8.91e-05	CD40,CMPK2,CXCL10,FGL2,IFIT2
apigenin		chemical - endogenous non-mammalian		-0.849		-0.166	-0.52	8.97e-05	CCL2,CCND1,CYP1A1,FOS,HMOX1,SOD2,TNF,VCAM1	ATF2,Akt,Ap1,CREB1,CREBBP,EGR1,FOS,FOXO1,HIF1A,IRF1,JUN,Jnk,Mapk,NFKB1,NFKBIA,NFkB (complex),Nfat (family),PIK3R1,RELA,SMAD4,THRB,XBP1,apigenin
kainic acid		chemical toxicant		-0.923		0.158	-1.407	9.02e-05	CCL5,CCND1,CSF1R,DUSP1,EGR2,ERRFI1,FOS,MMP7,PER1,TIMP1,TNF	ATF1,ATF2,Ap1,CREB1,CREM,Creb,FOS,JUN,JUND,Jnk,MAPK8,NFKB1,NFKBIA,NFkB (complex),NR4A1,Nfat (family),P38 MAPK,RELA,RNA polymerase II,SP1,kainic acid
Pam3-Cys-Ser-Lys4		chemical reagent		0.914		0.162	0.474	9.09e-05	CCL2,CCL5,CCR1,CD274,CD40,CXCL13,IDO1,SELP,STAT1,TNF	CDKN2A,IL6,IRF1,JUN,MYD88,NFKB1,NFKBIA,NFKBIB,NFkB (complex),Nfat (family),Pam3-Cys-Ser-Lys4,RELA,SMAD3,SP1,STAT1,STAT3,TLR2,platelet activating factor
BDNF		growth factor		-0.269		0.09	-0.559	9.13e-05	ANXA2,CCND1,DPYSL3,DUSP1,EGR2,FOS,FTL,HSP90AA1,HSPA5,LGALS1,PLTP,RGS4,S100A9,SERPINH1,SOD2,THBS1,YWHAG	ATF2,Ap1,BDNF,ERK,FOSL1,FOXO1,HIF1A,JUN,MAP2K1/2,NFE2L2,NFKB1,NFKB2,NFkB (complex),NOTCH1,RAC1,RARA,SMAD3,SP1,TP53,glutamine,nitric oxide
MSC		transcription regulator	Activated	2.646		0.088	2.413	9.25e-05	CCL2,CD19,EPSTI1,IFI27,IFI44L,IFIT1,XAF1
luteolin		chemical - endogenous non-mammalian		0.865		-0.151	1.224	9.25e-05	CCND1,CXCL10,CYP1A1,FOS,HMOX1,SOD2,TNF	AHR,Akt,CEBPB,CREBBP,EGR1,ERK,FOS,FOSL1,FOXO1,HIF1A,IRF1,JUN,JUND,MAPK8,NFKB1,NFKBIA,NFkB (complex),NR4A1,RELA,SMAD3,SMAD4,SP1,TP53,luteolin
C5		cytokine		1.021		0.107	0.693	9.75e-05	CCL2,CCL3,CCL5,CCND1,CD46,CD63,CXCL10,HSPA5,TNF,VCAM1	ATF2,Ap1,C5,CCL2,CREBBP,ERK1/2,Jnk,NFATC1,NFKB1,NFKBIA,NFkB (complex),Nfat (family),P38 MAPK,RELA,SMAD3,SP1,STAT3,prostaglandin E2
WNT5A		cytokine		0.015		0.004	0.004	9.75e-05	CCL2,CCND1,CD40,ID2,LAMA3,LCP1,STAT1,STAT3,TNF,TNFSF10	CREBBP,EP300,ETS1,FOXO1,IL1B,IL6,IRF1,JUN,JUNB,MYC,NFATC1,NFKB1,NFKBIA,NFkB (complex),P38 MAPK,RELA,SMAD3,SP1,STAT3,WNT5A
CpG ODN 1826		chemical reagent		0.508		0.109	0.228	9.85e-05	CCL2,CCL5,CD274,CD40,CXCL10,DLL4,TNF,TNFSF9	Ap1,CREBBP,CpG ODN 1826,ERK1/2,GATA3,IL1B,IL2,IRF1,JUN,MAPK14,NFKB1,NFKBIA,NFkB (complex),RELA,SP1,STAT1,STAT3
SMO		g-protein coupled receptor						9.85e-05	CCND1,COL27A1,LAP3,NRP2,S100A8,SYNM,VCAM1,VCAN	Akt,Ap1,CTNNB1,EGR1,FOS,FOXM1,FOXO1,HIF1A,JUN,Mapk,NFKB1,SMAD4,SMO,TCF,TCF4,THRB,TP53
fenofibrate		chemical drug		0.886		0.07	0.634	0.0001	ACSL4,ACSL5,CCL2,CCND1,CD40,CLU,CSF1R,GAPDH,HMOX1,ID2,PDK4,PLTP,SOD2,TNF,VCAM1	ADIPOQ,ATF2,Ap1,E2F1,EGR1,ETS2,FOS,FOSB,FOXO1,HSF1,JUN,JUND,NFATC1,NFE2L2,NFKB1,NFKBIA,NFkB (complex),PPARG,RELA,SIRT1,SMAD4,SOD1,SP1,fenofibrate,reactive oxygen species
CXCR4		g-protein coupled receptor		1.387		0.163	1.024	0.000104	CCL2,CCND1,CXCL10,ID2,PGK1,TNFSF10,ZBTB16	AKT1,Ap1,CCL2,CXCL12,CXCR4,HIF1A,NFATC1,NFKB1,NFKBIA,NFKBIB,NFkB (complex),PI3K (complex),PTEN,RELA,SMAD3,SP1,STAT2,STAT3
bisphenol A		chemical - endogenous non-mammalian		0.02		0.151	-0.425	0.000104	ALAS1,CCL2,CFD,CLU,CTSD,CXCL10,FOS,HSP90B1,LAMP2,STAT3	Ap1,FOS,FOXO1,HMGB1,IGF1R,JUN,JUNB,JUND,LEP,MYC,NFKB1,NFKBIA,NFkB (complex),PPARG,RXRA,SMAD3,SMAD4,SMAD7,SP1,STAT3,STAT5A,THRA,THRB,bisphenol A,histamine
ADP		chemical - endogenous mammalian		0.927		0.124	0.682	0.000106	FOS,HMOX1,SELP,TNF	ADORA2A,ADP,Ap1,COL18A1,CREB1,Creb,EGR2,ETS1,FOS,JUN,Mapk,NFATC1,NFKB1,NFKBIA,NFkB (complex),PPARA,PPARG,RELA,RXRA,SPP1,SREBF1,THRB,arachidonic acid
IL17D		other		1.177		0.198	0.789	0.000106	CXCL10,CXCL13,MX1,OAS1	IFNL1,IL17D,IRF8,IRF9,NFkB (complex),STAT1,STAT2,STAT3,STAT4
TFAP2B		transcription regulator						0.000106	EPAS1,IGF2,MT2A,SOD2
manganese		chemical - endogenous mammalian						0.000106	GAPDH,HSP90B1,HSPA5,SOD2
CpG ODN 2216		chemical reagent		0.297		0.065	0.158	0.000109	BST2,CXCL9,STAT1,TNF,TNFSF10	CpG ODN 2216,IFNG,IRF1,IRF3,IRF7,IRF8,IRF9,Interferon alpha,NFKB1,NFKBIA,NFkB (complex),RELA,STAT1,STAT2,STAT3,TNF
NfkB1-RelA		complex		1.123		0.231	0.622	0.000109	CCL2,CCL5,CCND1,TNF,VCAM1	Ciap,NfkB1-RelA,STAT3
PLK2		kinase	Activated	2.236		0.178	1.839	0.000109	CD40,CMPK2,CXCL10,FGL2,IFIT2
PAX5		transcription regulator		-1.077		0.04	-1.171	0.000109	CCND1,CD19,CD40,CR2,CSF1R,FCER2
RARA		ligand-dependent nuclear receptor		0.277		0.01	0.241	0.000111	CCND1,CD53,DUSP1,EGR2,FOS,IFI44L,JUP,LGALS1,LTF,OAS1,RSAD2,SAMD9,SAMHD1,STAT1,TAPBP,TNF,UBA7	ATF2,CREBBP,Creb,EP300,ETS1,FOS,JUN,JUNB,MYC,NFKB1,RARA,RARG,RXRA,SMAD3,STAT3,THRA,TP53,TRIM24,alitretinoin,arotinoid acid,tretinoin
GAST		other	Activated	2.189		0.189	1.674	0.000118	CCND1,FOS,MMP7,PGK1,SELP,SERPINB2,STAT3,VCAM1	ATF2,Ap1,CREB1,Creb,FOS,GAST,JAK2,JUN,Mapk,NFKB1,NFKBIA,NFkB (complex),PPARA,PRKCA,PRKCE,RELA,SP1,SRC,STAT1,STAT3,THRB
MKNK1		kinase		1.667		0.231	0.974	0.000122	ANXA2,DPYSL3,FOS,IFIT2,ISG15,PLTP,SERPINH1,TNF,YWHAG	MKNK1,NFATC1,PPARA,PPARG,RXRA,SREBF1,arachidonic acid
ATP		chemical - endogenous mammalian		0.637		0.11	0.323	0.000122	CCND1,CXCL10,DUSP1,FOS,IL1RN,THBS1,TNF,TXN,VCAM1	ATF2,ATP,Ap1,FOS,FOSB,HIF1A,JUN,JUND,NCOA2,NFKB1,NFKBIA,NFkB (complex),NR3C1,P38 MAPK,PI3K (complex),RELA,SMAD3,SMAD4,SP1,STAT1,TSC22D3,sphingosine-1-phosphate
ATF1		transcription regulator		-1.334		0.128	-1.616	0.000126	FOS,FTH1,HMOX1,PCSK1,SOD2,THBS1	ATF1,Ap1,CREB1,CREM,Creb,EP300,RNA polymerase II
baicalein		chemical - endogenous non-mammalian		-0.808		-0.154	-0.435	0.000126	CCL2,CCND1,CYP1A1,FOS,HMOX1,VCAM1	ATF2,Akt,Ap1,CREB1,EGR1,ERK,FOS,FOSL1,FOXO1,HIF1A,JUN,Jnk,NFKBIA,NFkB (complex),Nfat (family),Pkc(s),RELA,SMAD3,SMAD4,TP53,baicalein
AGI-1067		chemical drug						0.000126	CCL2,TNF,VCAM1	AGI-1067,CREB1,EGR1,FOXO1,HIF1A,Insulin,SMAD3
GRM5		g-protein coupled receptor						0.000126	FOS,SOD2,TNF	ADCY,Akt,CEBPB,CREB1,Creb,EGR1,FOXO1,GRM5,HIF1A,Ins1,JUN,NFKB1,NFKBIA,NFkB (complex),PIK3R1,PLC,RELA,SMAD3,SMAD4,SP1,XBP1
KRIT1		other						0.000126	DLL4,NOTCH4,SOD2
RAB7B		peptidase						0.000126	CTSD,IGF2R,TNF
VIPAS39		other						0.000126	SELP,THBS1,VWF
poly(U)RNA		chemical reagent						0.000126	CCL2,MX1,TNF	IRF3,NFKB1,NFkB (complex),RELA,STAT1,Tlr,poly(U)RNA
ursolic acid		chemical drug	Inhibited	-2		-0.105	-1.79	0.000129	CCND1,FOS,OLR1,SLC6A9,SOD2,STAT3,VCAM1	ADIPOQ,AHR,ATF2,Ap1,CREBBP,EGR1,HIF1A,IRF1,JUN,Jnk,MYC,NCOA2,NFKB1,NFKBIA,NFkB (complex),NR3C1,Nfat (family),RELA,STAT1,TCF4,TSC22D3,ursolic acid
ciglitazone		chemical drug		-0.521		-0.045	-0.405	0.000129	CCL2,CCL5,CCND1,OLR1,TBXA2R,TNF,TNFSF10,VCAM1	Ap1,CCL2,FOXO1,IRF1,LDL,NFATC1,NFKB1,NFKBIA,NFkB (complex),NfkB1-RelA,PPARA,PPARG,PTGS2,RELA,SMAD3,SP1,STAT1,STAT3,TP53,ciglitazone
histamine		chemical - endogenous mammalian		0.362		0.117	0.063	0.000129	CCL2,CCL3,CCL5,CD40,CXCL10,FOS,SELP,TNF	Ap1,CCL2,GATA3,IL1,IL12 (complex),IL2,NFATC1,NFKB1,NFKBIA,NFkB (complex),PLC,RELA,SMAD3,STAT1,STAT3,STAT4,STAT6,histamine
IGF1R		transmembrane receptor		0.534		0.151	0.064	0.00013	CCL5,CD48,CD53,CD5L,CLU,CTSD,FOS,FTH1,HSPA5,ID2,IGF2,IGF2R,S100A4,STAT3,TXN	APP,ATF2,Ap1,E2F1,ERBB2,FOS,FOSB,FOXO1,HIF1A,HRAS,IGF1,IGF1R,JUN,JUND,NFKBIA,RELA,RNA polymerase II,SMAD3,SMAD4,SP1,STAT1,TP53
Histone h4		group						0.00013	CCL5,CCND1,CD40,CXCL10,FOS,KMT2B,STAT3,TBX4,TNF,TNFSF10,VCAM1	CREBBP,Creb,FLI1,HDAC1,HIF1A,HTT,Hdac,Histone h4,IL1B,IRF1,MTA1,NFATC3,NFKB1,NFKBIA,NFkB (complex),NLRP3,PPARG,RELA,SMAD3,STAT3,TP53
CSF1R	-1.96	kinase		1.091		0.21	0.679	0.000131	CCND1,CSF1R,FOS,STAT3,VCAM1	ATF2,Akt,Ap1,CREB1,CREM,CSF1,CSF1R,CTNNB1,EGR1,FOS,FOSB,FOXM1,FOXO1,HIF1A,IRF8,JUN,JUND,NFkB (complex),PTPN11,RELA,SMAD4,SPI1,STAT5A,TCF,TCF4,TP53
arsenic		chemical toxicant		1.974		0.07	1.836	0.000131	FOS,FTH1,FTL,HSP90AA1,LTF	Ap1,CARM1,JUN,KEAP1,NFE2L2,NOTCH1,PRMT1,RELA,TP53,arsenic,nitric oxide
N-acetyl-L-cysteine		chemical drug		-0.853		-0.119	-0.446	0.000136	CCL2,CCL5,CCND1,CXCL10,FOS,HMOX1,HSPA5,SELP,SOD2,TBXA2R,TNF,VCAM1,XAF1	ATF2,Ap1,CCL2,JUN,Jnk,N-acetyl-L-cysteine,NFATC1,NFKB1,NFKB2,NFKBIA,NFkB (complex),Nfat (family),PARP1,POU5F1,RELA,SMAD3,SP1,STAT3,TNFRSF1A,reactive oxygen species
XBP1		transcription regulator	Activated	2.664		0.199	1.992	0.000136	CALR,HMOX1,HSP90B1,HSPA5,PDIA3,PDIA4,SEC24D,SEC61B,SEC61G,SSR3,TNF,TXN,VCAM1	ATF2,ATF6,Ap1,CREB1,ERN1,JUN,Jnk,KEAP1,NFE2L2,NFKB1,NFKBIA,NFkB (complex),Nfat (family),PRKCE,RELA,XBP1
AIMP1		cytokine		-0.225		0.231	-0.681	0.000142	CCL2,CCL3,CCL5,TNF	AIMP1,Ap1,FOS,IL12B,IRF1,JUN,Mapk,NFKB1,NFKB2,NFKBIA,NFkB (complex),REL,RELA,STAT1,STAT3,STAT4,THRB,TNFRSF1A
DPH5		enzyme						0.000142	CREBBP,STAT1,STAT3,TNF
Nos		group		0.849		0.132	0.587	0.000142	FOS,HMOX1,OLR1,TIMP1	ATF2,Ap1,CREB1,JUN,Jnk,NFE2L2,NFKB1,NFKBIA,NFkB (complex),NOTCH1,Nfat (family),Nos,POMC,RELA,STAT3,TP53,nitric oxide,platelet activating factor
Pde4		group		-1.02		-0.046	-0.929	0.000142	CCL2,CD163,CD40,TNF	CREB1,CREBBP,IRF1,JUN,NFKB1,NFKBIA,NFkB (complex),Pde4,Pka,RELA,STAT1
SP2		transcription regulator						0.000142	CCND1,FOS,MAT2B,SERPINH1
amphotericin B		chemical drug						0.000142	CCL2,IL1RN,TIMP1,TNF
FN1		enzyme		1.384		0.131	0.946	0.000143	ACE,AHCY,CCL2,CCL5,CCND1,CTSD,FOS,SDCBP,SNAP23,TGM2,THBS1,TNF,TNIP1	Ap1,CDKN2A,CREBBP,CSF2,EGR1,FN1,HIF1A,JAK2,JUN,MAP2K1,NFKB1,NFKBIA,NFkB (complex),NOTCH1,PI3K (complex),RELA,SMAD3,SMAD4,SP1,STAT1,STAT3
ARHGAP21		other		1.633		0.231	1.068	0.000144	CXCL10,FGL2,IFIT3,ISG20,NMI,TNF
carrageenan		chemical - endogenous non-mammalian		-1.037		0.219	-1.561	0.000144	CCL5,EGR2,FOS,SELP,TNF,TRPM2	ATF2,Ap1,CREBBP,FOS,IRF1,JUN,LDL,MAPK13,NFKB1,NFKBIA,NFkB (complex),PARP1,POU5F1,RELA,STAT3,carrageenan,prostaglandin E2
CDKN2A		transcription regulator		0.12		-0.022	0.196	0.000148	CCL2,CCL5,CCND1,CXCL10,CXCL13,DUSP1,EGR2,FOS,HACD3,IFI35,LGALS3,NFKB2,PML,PSMB9,PTX3,TNF	Akt,CDKN2A,CREBBP,EGR1,ERK,FOSL1,FOXO1,HIF1A,IRF1,JUN,MAPK1,NFKB1,NFKBIA,NFkB (complex),RARA,RELA,SMAD3,SMAD4,STAT1,STAT3,TP53
SPP1		cytokine	Activated	3.085		0.142	2.6	0.000153	CCL15,CCL2,CCL3,CCL5,CD163,FOS,HMOX1,ITGA2,MMP7,S100A4,TIMP1,TNF	ATF2,Ap1,CCL2,CREBBP,ERK1/2,GATA3,IL2,JUN,Jnk,NFATC1,NFKBIA,NFkB (complex),Nfat (family),RELA,SMAD3,SPP1,STAT1,STAT3
RICTOR		other		-1.979		-0.167	-1.337	0.000154	ATP6V1G1,IFIT2,ISG15,POMP,PPA1,PRKCB,PSMA1,PSMA2,PSMA6,PSMB10,PSMB9,PSME1,PSME2,SEM1,VCAM1
NFYA		transcription regulator						0.000154	CALR,CYP1A1,EPHX1,FTH1,HSPA5,PGK1,RGS4,VWF
TRAF2		enzyme		0.692		0.009	0.668	0.000154	ANXA4,CCL2,CCL5,CCR1,CR2,CXCL10,EBI3,TNF	Ap1,ETS1,IRF,IRF3,JUN,NFKB1,NFKB2,NFKBIA,NFkB (complex),REL,RELA,RIPK1,SMAD3,SMAD4,SP1,STAT3,TNFRSF1A,TRAF2,TRAF3,sphingosine-1-phosphate
dimethyl sulfoxide		chemical drug		-1.718		0.138	-2.127	0.000156	CALR,CYP1A1,EMP3,FOS,HMOX1,PDZD2,SELP,TNF,UBE2L6,VCAM1	ATF2,Ap1,FOS,JUN,JUND,MAPK14,MAPK8,NFKB1,NFKBIA,NFkB (complex),NR4A1,Nfat (family),PARP1,POU5F1,PPARA,PRKCA,RELA,SP1,STAT3,dimethyl sulfoxide
TRADD		other		1.109		0.198	0.671	0.000157	CCL2,CXCL11,TNF,UBD,VCAM1	Ap1,ETS1,IL1B,IRF3,JUN,NFKB1,NFKB2,NFKBIA,NFkB (complex),P38 MAPK,RELA,RIPK1,SP1,STAT3,TNFRSF1A,TRADD,reactive oxygen species
UBE2I		enzyme		-1.342		0.019	-1.385	0.000157	CXCL10,PDK4,PML,STAT1,TAP1
bryostatin 1		chemical drug		-0.382		0.16	-0.732	0.000157	CCL3,CCL5,CD209,CD40,TNF	AKT1,Ap1,CCL2,CREBBP,ERK1/2,GATA3,IL2,IRF1,NFATC1,NFKB1,NFKBIA,NFKBIB,NFkB (complex),RELA,SMAD3,SP1,STAT1,STAT3,bryostatin 1
vinblastine		chemical drug		0.555		0.194	0.125	0.000157	CD40,CYP1A1,FOS,SOD2,TNF	APOE,ATF2,Ap1,FOS,JUN,Jnk,MAPK14,NFATC1,NFKB1,NFkB (complex),Nfat (family),PPARA,PPARG,RELA,RXRA,SP1,SREBF1,STAT3,arachidonic acid,vinblastine
ZNF106		other	Inhibited	-2.449		-0.031	-2.372	0.000164	CXCL10,IFITM3,LGALS1,LGALS3,PRX,S100A8
lithium chloride		chemical drug		0.351		0.108	0.053	0.000164	CCND1,DLL4,FOS,HMOX1,MT2A,PER1,PTX3,TNFSF10,VCAN	AKT1,Akt,Ap1,CEBPA,EGR1,FOS,FOXO1,HIF1A,JUN,JUND,MAPK8,NFKB1,NFKBIA,NFKBIB,NFkB (complex),NR4A1,Nfat (family),PPARG,RELA,SMAD4,SMARCA4,SP1,SPI1,STAT3,lithium chloride
alitretinoin		chemical drug		0.166		0.098	-0.149	0.000164	CCND1,CD5L,CXCL10,CXCL11,CXCL13,DUSP1,FOS,ISG15,LTF,PLTP,UBA7	ATF2,CREBBP,Creb,EP300,JUN,MYC,NCOA2,NFKB1,NFKBIA,NFkB (complex),PPARA,PPARG,RARA,RARG,REL,RELA,RXRA,STAT3,THRA,THRB,alitretinoin,estrogen receptor
BCR (complex)		complex		-1.556		0.133	-1.95	0.000166	CALR,CCL3,CCND1,FCER2,FOS,HSP90B1,HSPA5,NFKB2,TNFSF9,ZBTB16	AHR,Ap1,BCR (complex),CD40,CREB1,CREM,Ca2+,Creb,FOXO1,GATA3,IL2,MKL2,NFKB1,NFKB2,NFKBIA,NFkB (complex),PIK3R1,REL,RELA,RELB,STAT1,STAT3,XBP1
glutamine		chemical - endogenous mammalian	Inhibited	-2.621		-0.049	-2.491	0.000167	CCND1,DUSP1,FOS,HSPA5,IGF2,NFKB2,TNF,WARS	AGTR1,AKT1,ATF2,Ap1,CREB1,EGR1,FOXO1,HIF1A,Insulin,Jnk,NFKB1,NFKBIA,NFKBIB,NFkB (complex),Nfat (family),PI3K (complex),RELA,SMAD3,SP1,glutamine
CYR61		other		0.917		0.153	0.517	0.000182	CCL2,CCND1,CXCL10,ITGA2,TIE1,TIMP1,TNF,TNFSF10	Ap1,CREBBP,CYR61,EGR1,ERK1/2,FGF2,FOSL1,HIF1A,JUN,NFKB1,NFKBIA,NFkB (complex),Nfat (family),P38 MAPK,PI3K (complex),RELA,SP1
estrogen receptor		group		-0.718		-0.004	-0.703	0.000185	CCND1,COL12A1,COL13A1,CYP1A1,DCHS1,FOS,HSP90AA1,ICAM2,JUP,LTF,PCDH18,SMAD6,TIMP1,TSC22D3	AHR,ATF2,Ap1,CREBBP,CTNNB1,Creb,EP300,ESR1,HDAC1,HDAC3,JUN,MMP9,MYC,NCOA2,NFKB1,NFKBIA,NFkB (complex),NOTCH1,RARA,RELA,RXRA,STAT1,STAT3,apigenin,baicalein,estrogen receptor,fulvestrant
Collagen(s)		complex		1.206		0.072	1.049	0.000186	CD63,CR2,LAMP2,SELP,SERPINH1,THBS1
LPL		enzyme		-1.244		0.07	-1.404	0.000186	CCL2,GBP1,PDK4,THBS1,TNF,VCAM1	Ap1,D-glucose,EGR1,FOXO1,HDL,HIF1A,JAK2,LPL,NFE2L2,NFKB1,NFKBIA,NFkB (complex),Nr1h,PI3K (complex),RELA,SP1,SREBF1,STAT1,STAT3,cholesterol
dimethylnitrosamine		chemical toxicant		-1.471		0.16	-1.856	0.000186	HMOX1,IGF2,SOD2,TGM2,TIMP1,TNF	ATF2,Ap1,EGR1,F2,FOXO1,IRF1,JUN,NFKB1,NFKBIA,NFkB (complex),RELA,SMAD4,SP1,SP3,STAT1,TGFB1,TNF,dimethylnitrosamine,hyaluronic acid
DHX9		enzyme		-0.068		0.231	-0.522	0.000187	CCND1,ID2,TNF,XAF1	AHR,ATP,DHX9,JUN,NFKB1,NR3C1,RNA polymerase II
EPHX2		enzyme		1.067		0.046	0.976	0.000187	CCL2,DLL4,HSPA5,VCAM1	ATF1,EPHX2,HMGB1,HMOX1,NFKB1,NFKBIA,NFkB (complex),P38 MAPK,RELA,SP1
GC-GCR dimer		complex		-0.152		0.231	-0.61	0.000187	CD163,DUSP1,IL1RN,TSC22D3
S1PR2		g-protein coupled receptor		0.048		0.173	-0.291	0.000187	CCL5,FOS,TIMP1,VCAM1	ATF2,Ap1,CREBBP,ERK1/2,IRF1,Jnk,NFKB1,NFKBIA,NFkB (complex),Nfat (family),P38 MAPK,PTK2,RELA,S1PR2,SMAD3,SP1,STAT1,STAT3
VIPR1		g-protein coupled receptor		1.96		0.173	1.62	0.000187	CCL5,CD40,CXCL10,TNF	Ap1,IRF1,IRF3,IRF7,IRF8,IRF9,JAK1,NFKB1,NFKBIA,NFkB (complex),REL,RELA,STAT1,STAT2,STAT3,STAT4,VIP,VIPR1
YWHAZ		enzyme						0.000187	HSP90B1,HSPA5,MMP7,TSC22D3	CREB1,FOXO1,NFKBIA,NFkB (complex),PIK3R1,XBP1,YWHAZ
FCGR2B		transmembrane receptor		-0.492		-0.183	-0.087	0.000187	CCL3,CCL5,IFI27,MX1,TNF	Ap1,CCL5,CREB1,FCGR2B,FOS,HMGB1,IL12 (complex),IRF8,IRF9,IgG,NFKB1,NFKBIA,NFkB (complex),STAT1,STAT2,STAT3,STAT4,STAT6,histamine
PTPRC		phosphatase						0.000187	CCL5,CCND1,CCR1,TNF,VCAM1	ATF2,Ap1,CREBBP,ERK1/2,HIF1A,Jnk,NFKB1,NFKB2,NFKBIA,NFkB (complex),Nfat (family),PI3K (complex),PRKCD,PTPRC,RELA
Ubiquitin		group	Inhibited	-2.236		-0.09	-2.034	0.000187	HSP90AA1,HSP90B1,HSPA5,HSPD1,TNFSF10	EGR2,Ubiquitin
chrysotile asbestos		chemical toxicant	Activated	2.177		0.231	1.674	0.000187	CTSZ,HSP90B1,HSPA5,PDIA4,TIMP1
phenethyl isothiocyanate		chemical drug		-1.977		-0.063	-1.853	0.000189	CCND1,HSP90AA1,IFIT1,IFIT2,IFIT3,PSMA6,SPSB3,TXN,TXNRD1	KEAP1,NFE2L2,RELA,phenethyl isothiocyanate
TCF3		transcription regulator		0.378		0.023	0.318	0.000193	CR2,DDX58,GM2A,HSP90B1,ID2,MANF,PDIA4,PGK1,PLAC8,PML,PTPRU,SEC24D,SERPINB1,SUB1,TF,TNF,ZBP1
FADD		other		0.928		0.117	0.603	0.000198	CXCL10,DDX58,DHX58,FOS,IFIH1,IFIT2,STAT1,TNF	ATF2,CREBBP,FADD,IKBKE,IRF3,IRF5,IRF7,MAVS,NFKB1,NFKBIA,NFkB (complex),PARP1,POU5F1,RELA,STAT1,TBK1
CREB1		transcription regulator		-0.071		0.078	-0.401	0.000198	ALAS1,CCL3,CCND1,CR2,DUSP1,EBI3,EGR2,ERRFI1,FGL2,FOS,HMOX1,HPGD,HSPA5,LITAF,MARCKSL1,NRP2,PCSK1,PER1,SMAD6,SOD2,STAT3,TF,TNF,TXN	ATF1,Ap1,CREB1,CREBBP,CREM,Creb,JUN,NCOA2,NFkB (complex),Nfat (family),RNA polymerase II,TP53
CAV1		transmembrane receptor		-0.577		0.059	-0.706	0.0002	CCND1,CSF1R,CTSD,FOLR1,FOS,HMOX1,IDO1,THBS1,TNF,VCAM1	ATF1,Akt,Ap1,CAV1,Creb,EGR1,FOXO1,HIF1A,HMGB1,HMOX1,JUN,MYC,Mek,NFE2L2,NFKB1,NFKBIA,NFkB (complex),NOTCH1,PI3K (complex),RELA,SMAD4,SP1,STAT3,TP53,nitric oxide
nicotine		chemical drug		1.929		0.125	1.584	0.000208	CCL2,CCL3,CCND1,CD40,FOS,HMOX1,LGALS3,LITAF,MMP7,STAT1,TNF,TNFSF9	AMPK,ATF2,Ap1,EGR1,FOS,FOXO1,IRF1,JUN,Jnk,Mapk,NFE2L2,NFKB1,NFKBIA,NFkB (complex),Nfat (family),RELA,Ras,SMAD3,SP1,THRB,TNF,nicotine
OLR1	6.338	transmembrane receptor		0.418		0.126	0.14	0.000211	ACE,CCL2,OLR1,SELP,TNF,VCAM1	ADIPOQ,Ap1,CREBBP,EGR1,IRF1,LDL,NFKB1,NFKBIA,NFkB (complex),OLR1,RELA,STAT1,STAT6,aspirin
TSC22D3	-1.798	transcription regulator		-0.655		-0.08	-0.462	0.000211	CCL2,CCL5,CCND1,DUSP1,EGR2,TNF	ATF2,Ap1,CCL2,FOSL1,FOXO1,Jnk,MAP2K1/2,MAPK1,NFATC1,NFKB1,NFKBIA,NFkB (complex),Nfat (family),P38 MAPK,RARA,RELA,SMAD3,SP1,STAT1,STAT3,TSC22D3
herbimycin		chemical - kinase inhibitor		1.706		-0.14	2.045	0.000211	CCND1,DUSP1,FOS,SIRPA,SOD2,TNF	ATF1,ATF2,Ap1,CREB1,CREBBP,CREM,Creb,FOS,JUN,JUND,Jnk,MAPK14,MAPK8,NFkB (complex),NR4A1,Nfat (family),RARA,RELA,RNA polymerase II,RPS6KA5,SP1,herbimycin
BSCL2		other						0.000214	AOC3,CCND1,CFD,CLEC5A,PSMB9,RSAD2,TIMP1
NEUROG1		transcription regulator		-0.378		-0.048	-0.252	0.000214	C1S,EPAS1,LCP1,MFAP4,PXDN,S100A4,THBS1
NS-398		chemical reagent		-0.761		-0.133	-0.389	0.000215	CCL5,CCND1,EGR2,PRDX1,PSMB9,S100A8,S100A9,TNF	Ap1,CEBPB,CREB1,Creb,EGR1,FOXO1,Ins1,JUN,LEP,MAPK14,NFE2L2,NFKB1,NFKBIA,NFkB (complex),NS-398,PPARG,RELA,SMAD3,SP1,STAT3,prostaglandin D2,prostaglandin E2
15-E2-isoketal modified phosphatidylethanolamine		chemical reagent						0.000218	CCL2,HSPA5,VCAM1	15-E2-isoketal modified phosphatidylethanolamine,NFKB1,NFKBIA,NFkB (complex),P38 MAPK,RELA,SP1
2-mercaptoethanol		chemical - endogenous mammalian						0.000218	HMOX1,HSPA5,IDO1	2-mercaptoethanol,APP,ATF2,Ap1,FOS,FOXO1,HIF1A,JUN,Jnk,NFKBIA,NFkB (complex),Nfat (family),RELA,SP1,STAT1,homocysteine
KMT5B		enzyme						0.000218	DUSP1,MT2A,TSC22D3
MRC1		transmembrane receptor						0.000218	ACOD1,CCL5,CXCL10	IL1B,MRC1,NFKB1,NFKBIA,NFkB (complex),RELA,STAT3
NCR3		transmembrane receptor						0.000218	CCL3,CCL5,TNF	Ap1,CREBBP,ERK1/2,FOS,HMGB1,IRF3,JUN,JUND,MAPK8,NCR3,NFKB1,NFKBIA,NFkB (complex),NR4A1,REL,RELA,STAT3,SYK
Sphk		group						0.000218	CCL2,TNF,VCAM1	Akt,Ap1,CREBBP,EGR1,ERK1/2,FOXO1,HIF1A,JUN,NFKBIA,NFkB (complex),RELA,SMAD3,SMAD4,Sphk,sphingosine-1-phosphate
TSPO		transmembrane receptor						0.000218	SOD2,TNF,VCAM1	NFE2L2,NFkB (complex),Nfat (family),Nr1h,RELA,SP1,SREBF1,TSPO,cholesterol,dehydroisoandrosterone
dacarbazine		chemical drug						0.000218	CCL5,CXCL10,CXCL9	CREBBP,IRF1,NFKB1,NFKBIA,NFkB (complex),REL,RELA,STAT3,dacarbazine
sanguinarine		chemical - endogenous non-mammalian						0.000218	CCL2,HMOX1,TIMP1	AMPK,Ap1,EGR1,ERK,FOSL1,FOXO1,IRF1,JUN,NFE2L2,NFKB1,NFKB2,NFKBIA,NFkB (complex),Nfat (family),RELA,SMAD3,STAT1,STAT3,TP53,sanguinarine
taurodeoxycholic acid		chemical - endogenous mammalian						0.000218	HPGD,HSPA5,OLR1
vadimezan		chemical drug						0.000218	CCL5,CXCL10,TNF	Ap1,CREBBP,ERK1/2,IRF3,IRF5,IRF7,NFKB1,NFKBIA,NFkB (complex),NOD2,P38 MAPK,REL,RELA,SP1,STAT1,STAT3,TBK1,vadimezan
CARD9		other						0.000221	CCL5,CCR1,CLEC4E,CXCL10,TNF	Ap1,CARD9,GATA3,IL12B,IL2,IL6,IRF1,JUN,MAPK14,NFKB1,NFKB2,NFKBIA,NFkB (complex),REL,RELA,SMAD3,SP1,STAT1,STAT3,STAT4
MAPK11		kinase		1.387		0.165	1.021	0.000221	CALR,FOS,HMOX1,PRDX1,TIMP1	ATF1,ATF2,Ap1,CREB1,ESR2,ETS1,FOS,FOSB,JUN,JUND,MAPK11,NFE2L2,NFkB (complex),Nfat (family),SMAD4,STIM1
PTX3	4.94	other		-0.032		-0.154	0.286	0.000221	CCL2,CCL5,EGR2,FOS,TNF	Ap1,CREBBP,ERK1/2,IL6,IRF1,JUN,NFKB1,NFKB2,NFKBIA,NFkB (complex),PTX3,REL,RELA,SMAD3,STAT3
TIRAP		other		0.279		0.128	0	0.000221	CCL5,CD40,CXCL10,TNF,VCAM1	Ap1,CREBBP,CXCL2,CXCL3,Creb,ERK1/2,IL12B,IRF1,MYD88,NFKB1,NFKBIA,NFkB (complex),REL,RELA,STAT1,STAT3,STAT4,TIRAP
anakinra		biologic drug		-1		-0.115	-0.769	0.000221	CCL2,HMOX1,TNF,VCAM1,VWA5A	Ap1,CREB1,EGR1,FOXO1,HIF1A,IL1A,IL1B,IL6,IRF1,Insulin,JUN,NFKB1,NFKBIA,NFkB (complex),RELA,SMAD3,STAT1,STAT3,anakinra
bafilomycin A1		chemical drug		-0.2		0.092	-0.403	0.000221	BST2,CD40,CXCL10,IDO1,TNF	Ap1,CCR5,IL12B,IRF1,LDL,NFKB1,NFKBIA,NFkB (complex),PRL,REL,RELA,STAT1,STAT3,STAT4,TP53,bafilomycin A1
exenatide		biologic drug						0.000221	CREBBP,FOS,HMOX1,PCSK1,PER1	ATF2,Ap1,CREB1,FOS,FOSB,JUN,JUND,NFKB1,NFKBIA,POMC,Pka,RELA,SMAD4,STAT1,exenatide
naringenin		chemical - endogenous non-mammalian						0.000221	CCL5,CXCL10,CYP1A1,HMOX1,HSPA5	AMPK,ATF2,Ap1,EGFR,EGR1,FOS,FOXO1,JUN,JUND,LDL,MAP2K4,MAPK8,NFE2L2,NFKB1,NFKBIA,NFkB (complex),NR4A1,RELA,RXRA,SMAD3,SP1,SP3,THRA,naringenin
diethylstilbestrol		chemical drug		0.327		0.102	0.029	0.000229	CCND1,CFB,CLU,FOS,GSTM3,HSP90B1,IGFBP6,IGSF6,LTBP2,LTF,PIGR,S100A8,SERPINB2	4-hydroxytamoxifen,Ap1,CREB1,ERK,ESR1,ESR2,FOS,FOSL1,FOXO1,HDAC1,JUN,MYC,NCOA2,NFKBIA,NFkB (complex),Nfat (family),PIK3R1,RARA,RXRA,SMAD3,STAT5A,TP53,XBP1,diethylstilbestrol,estrogen receptor
ciprofloxacin		chemical drug		1		0.002	0.994	0.000233	ACSL5,ADGRE1,CCR1,CD40,CD47,CTSD,EMILIN2,HSPD1,SLC2A6
CD86		transmembrane receptor		-0.816		0.055	-0.951	0.000238	CCL3,CD40,EGR2,FCER2,IDO1,TNF	Ap1,CD86,IL10,IL12 (family),IL13,IL4,IRF1,IRF4,IRF8,NFKB1,NFKBIA,NFkB (complex),RELA,STAT1,STAT3,STAT6
folic acid		chemical - endogenous mammalian		1.573		0.033	1.5	0.000238	CCL5,CLU,IFI27,IFI6,IGF2,VCAM1
3M-002		chemical reagent		0.811		0.198	0.421	0.000241	CD40,TLR8,TNF,TNFSF10	3M-002,IL10,IL1B,IL6,IRF1,JUN,NFKB1,NFKBIA,NFkB (complex),RELA,SMAD3,STAT1,STAT3
FZD9		g-protein coupled receptor		1.98		0.231	1.523	0.000241	CCL5,CXCL10,ISG15,STAT1
LAMA5		other		0.594		0.231	0.144	0.000241	CCR1,CXCL10,STAT1,TNF
LBP		transporter						0.000241	CXCL10,IFIT1,IL1RN,TNF	Ap1,CD14,CREBBP,ERK1/2,IL6,IRF1,Ikb,JUN,LBP,LDL,NFKB1,NFKBIA,NFkB (complex),Nfat (family),RELA,SMAD3,STAT3,lipoteichoic acid
LCP2		other						0.000241	PLCG1,SELP,TNF,ZBTB16	CREB1,FOXO1,IFNG,IRF1,ITK,LCP2,NFATC1,NFKB1,NFKBIA,NFkB (complex),PIK3R1,RELA,STAT1,STAT3,XBP1
PECAM1		other		-0.508		-0.132	-0.253	0.000241	CCND1,SELP,THBS1,TNF	AHR,AKT1,Akt,Ap1,CREB1,CREM,Ca2+,Creb,EGR1,FN1,FOXO1,HIF1A,IRF8,JUN,MKL2,NFKB1,NFKBIA,NFKBIB,NFkB (complex),PECAM1,PTPN11,RELA,SMAD3,SMAD4,SP1,SPI1,STAT5A,TP53
PLC		group						0.000241	CCL2,CXCL10,FOS,TNF	Ap1,CREBBP,ERK,ERK1/2,FOSL1,JUN,NFKB1,NFKB2,NFKBIA,NFkB (complex),Nfat (family),PLC,PRKCD,RELA,SMAD3,STAT3,TP53,platelet activating factor,prostaglandin E2
triclosan		chemical drug		0		0.169	-0.338	0.000241	FOS,HMOX1,TIMP1,TNF	Ap1,CREB1,EGR1,ESR2,FOS,FOXO1,JUN,JUND,MAPK8,NCOA2,NFKBIA,NFkB (complex),NR4A1,RELA,TP53,beta-estradiol,progesterone,superoxide,triclosan
Hdac		group		0.075		-0.017	0.127	0.000242	CCND1,CSF1R,EDNRB,FOS,HPGD,ITGA8,JUP,LRP4,NOTCH4,TNF,TNFSF10	AHR,CREBBP,Creb,FLI1,HDAC1,HIF1A,HTT,Hdac,Histone h4,IRF1,NCOA2,NFKB1,NFKBIA,NFkB (complex),PPARG,RELA,SP1,TNF,TP53,histone deacetylase,vorinostat
AREG		growth factor		-0.539		0.073	-0.743	0.000252	CCND1,FOS,GBP1,IFI6,IFIT2,IFIT3,PTX3,TXNRD1	AREG,ATF2,Akt,Ap1,CDKN2A,CREM,Creb,EGR1,FOXO1,HIF1A,JUN,MAPK1,MAPK3,MMP9,NFKB1,NFKBIA,NFkB (complex),NOTCH1,RARA,RELA,SMAD3,SMAD4,STAT1,STAT3
CAMP		other		0.839		0.145	0.468	0.000252	CCL2,CCL3,CCL5,CSF3R,CXCL10,IL1RN,NOTCH4,TNF	Ap1,CAMP,FOS,HMGB1,IL12 (complex),IL18,IL4,IRF1,IRF8,NFKB1,NFKBIA,NFKBIB,NFkB (complex),RELA,STAT1,STAT3,STAT4,STAT6,histamine,prostaglandin E2
ST1926		chemical drug	Inhibited	-2.714		-0.222	-1.977	0.000255	CFL1,CLIC1,EIF4A1,HSP90AA1,KPNA2,LGALS1,PDIA3,ROBO4,SEM1,SLC25A6,TXN
mibolerone		chemical drug		1.97		0.073	1.741	0.000255	ARF4,CALR,CCND1,CLU,EIF4A1,HSP90B1,HSPA5,PGK1,PRELP,TF
PTPN11		phosphatase		1.45		0.036	1.365	0.000259	ACSL4,CCND1,CSF1R,CSF3R,FOS,LTF,TNF	CREBBP,CSF1R,CTNNB1,FOS,GATA3,HDAC1,IL6ST,IRF8,JUN,JUND,MAPK8,NFKB1,NOTCH1,NR4A1,PTPN11,RELA,Ras,SMAD3,SP1,SPI1
3-methyladenine		chemical toxicant		0		0.015	-0.031	0.00026	CD40,HMOX1,HSP90B1,HSPA5,TNF	3-methyladenine,ATF2,Ap1,CX3CL1,Jnk,NFE2L2,NFKB1,NFKBIA,NFkB (complex),Nfat (family),Nr1h,P38 MAPK,RELA,SP1,SQSTM1,SREBF1,STAT3,cholesterol
Fc gamma receptor		group		0.751		0.111	0.509	0.00026	CCL3,CCND1,CD40,TNF,TNIP3	ATF2,Ap1,CREB1,CREM,FOS,FOXO1,Fc gamma receptor,HMGB1,ITGB2,JUN,Jnk,MAPK3,NFKBIA,NFkB (complex),Nfat (family),PIK3R1,RELA,STAT6,XBP1,histamine
IFIH1	2.023	enzyme		0.42		0.201	-0.02	0.00026	CCL5,CXCL10,ISG15,OAS1,TNF	CREBBP,IFIH1,IFNB1,IKK (complex),IRF1,IRF3,IRF5,IRF7,MAVS,NFKB1,NFKBIA,NFKBIB,NFkB (complex),RELA,STAT1,STAT2,STAT3,TBK1
PLP1		other		0.218		0.138	-0.054	0.00026	CCL2,HSPA5,SEPT4,TIMP1,TNF	Ap1,GATA3,IL12 (complex),IL13,IL17A,IL2,NFE2L2,NFKB1,NFKBIA,NFkB (complex),Nr1h,PLP1,RELA,SP1,SREBF1,STAT1,STAT3,STAT4,STAT6,cholesterol
bufalin		chemical reagent		-0.447		-0.069	-0.292	0.00026	CCND1,FOS,GJA5,HSPA5,YWHAG	ATF2,Ap1,CREBBP,ERK1/2,FOS,FOSB,HIF1A,JUN,JUND,NFKB1,NFKB2,NFKBIA,NFkB (complex),RAC1,RELA,SMAD4,bufalin
SNAI1		transcription regulator		-0.152		-0.035	-0.083	0.000267	CCL2,CCND1,CD46,CFL1,FOS,HPGD,ITGA2,TF,TPM4	Akt,Ap1,CDKN2A,CREB1,EGR1,EP300,ETS1,FOXO1,HDAC1,HDAC3,HIF1A,JUN,SMAD3,SMAD4,SNAI1,SP1,TP53
9,10-dimethyl-1,2-benzanthracene		chemical toxicant		-0.338		0.205	-0.73	0.000267	CCND1,CYP1A1,EPHX1,S100A8,S100A9,TNF	9,10-dimethyl-1,2-benzanthracene,AHR,ATF2,Ap1,CEBPB,CREB1,CREM,Ca2+,Creb,HIF1A,IL6,IRF1,JUN,MAPK3,MKL2,NFkB (complex),SMAD3,SMAD4,SP1,STAT3
EBI3	2.406	cytokine		1.709		0.135	1.385	0.000267	B2M,FOS,MX1,STAT1,TAP1,TNFSF10	CDKN2A,EBI3,IL27,IRF3,IRF8,IRF9,JAK1,JAK2,NFKB1,NFkB (complex),NR3C1,RELA,SMAD3,SP1,STAT1,STAT2,STAT3,STAT4,STAT6
N-nitro-L-arginine methyl ester		chemical drug		1.632		0.014	1.595	0.000272	ACE,CCL2,HMOX1,OLR1,PDK4,TIMP1,TNF,VCAM1	Akt,Ap1,EGR1,ERK,FOSL1,FOXO1,HGF,HIF1A,IRF1,JUN,N-nitro-L-arginine methyl ester,NFKB1,NFKBIA,NFKBIB,NFkB (complex),NOS3,RELA,SMAD3,SMAD4,STAT1,TP53
CTLA4		transmembrane receptor		-0.908		-0.134	-0.56	0.000284	CD40,CXCL10,EBI3,IDO1,KPNA2,SELP,SOD2	Ap1,CD86,CREBBP,CTLA4,FOXO1,GATA3,IFNG,IL2,IRF1,NFKB1,NFKBIA,NFkB (complex),RELA,STAT1,STAT3,STAT6
Pka		complex		-1.188		0.114	-1.495	0.000287	CD40,CXCL10,DUSP1,FOS,HMOX1,IFI27,IFI6,PCSK1,TNF,XAF1	AHR,AKT1,ATF2,ATP,Ap1,FOSL1,FOXO1,JUN,Jnk,MAP2K1/2,NFKB1,NFKBIA,NFKBIB,NFkB (complex),NR3C1,Nfat (family),P38 MAPK,Pka,RARA,RELA,RNA polymerase II,SMAD3,SP1
N-cor		group						0.000294	CCL5,CCND1,CCR1,CR2,CXCL10,OLR1,SHISA5,TBX4	FOXO1,GTF2I,HDAC1,HDAC3,Hdac,Histone h4,N-cor,NFKBIA,NfkB1-RelA,PPARA,PPARG,RELA,SP1,THRB,histone deacetylase
GATA4		transcription regulator		-0.471		0.046	-0.596	0.000299	ACOD1,EPHX1,EVPL,FOS,GJA5,HSPA5,LTBP2,PTPRB,S100A4,TIMP1,VCAM1
LTBR		transmembrane receptor		-0.314		0.13	-0.601	0.0003	CLU,CR2,CXCL13,NFKB2,TNF,VCAM1	IRF,LTBR,MAP3K14,NFKB1,NFKB2,NFKBIA,NFkB (complex),NfkB1-RelA,REL,RELA,RELB,STAT3,TRAF3
bucladesine		chemical toxicant		0.385		0.131	-0.098	0.0003	CCND1,CLU,CR2,CXCL10,DUSP1,EGR2,ERRFI1,FOS,HMOX1,IGF2,IGFBP6,SRGN,TF,TIMP1,TNF,XAF1	ATF1,Ap1,CEBPB,CREB1,CREM,Creb,EGR1,ERK,FOSL1,Ins1,JUN,MAPK14,NFkB (complex),RELA,RNA polymerase II,SMAD3,SMAD4,SMAD7,SP1,STAT3,TP53,bucladesine
AR		ligand-dependent nuclear receptor		0.421		0.151	-0.08	0.000301	CCND1,EDNRB,EPAS1,EPHX1,HSPA5,IGF2,ITGA2,KPNA2,PER1,PFKFB2,PIGR,SEC61B,SLC39A8,SMTN,STAT1,TF,THBS1,TNF,VCAN,ZBTB16	AR,Ap1,CREBBP,E2F1,EGFR,FOS,FOXO1,HIF1A,IGF1,JUN,Mapk,NCOA2,NFKB1,NFKB2,NFKBIA,PGR,RELA,SMAD3,SP1,SP3,STAT3,THRA,THRB,metribolone
GJA1		transporter		-0.651		-0.037	-0.569	0.000303	CCL2,CCND1,CD40,THBS1,TNF	AHR,ATP,Akt,Ap1,CXCL12,EGR1,FOS,FOXO1,GJA1,HIF1A,HMGB1,JUN,NFKB1,NFKBIA,NFkB (complex),NR3C1,PTEN,RELA,RNA polymerase II,SMAD4,STAT2,STAT3,histamine
deferasirox		chemical drug		0.447		0.231	-0.069	0.000303	ANXA2,F13A1,FOS,TNF,TNFSF10
paraquat		chemical toxicant		0.268		0.133	-0.125	0.000305	ADGRE1,ELN,GSR,HMOX1,LAMP2,LRP4,PLTP,TIMP1,TXN	ATF2,CAT,FOS,FOSB,FOXO1,HSF1,JUN,JUND,NFKBIA,NFkB (complex),SMAD4,STAT3,paraquat
2-(4-acetoxyphenyl)-2-chloro-N-methylethylamine		chemical reagent		-0.849		-0.231	-0.392	0.000305	CCL2,CCL5,CXCL10,TNF	2-(4-acetoxyphenyl)-2-chloro-N-methylethylamine,CREBBP,IRF1,JUN,NCOA2,NFKB1,NFKBIA,NFkB (complex),NR3C1,RELA,STAT1,STAT3,STAT6,TSC22D3,dexamethasone
PAEP		other	Inhibited	-2		-0.154	-1.692	0.000305	CCL5,CD274,CXCL16,PDCD1LG2	CDKN2A,IRF1,IRF8,Ifn gamma,PAEP,STAT1,STAT3
TFEC		transcription regulator						0.000305	CSF3R,F13A1,PSMA6,S100A9
cuprizone		chemical toxicant		0.339		0.128	0.087	0.000305	CCL5,CXCL10,FOS,TNF
peroxynitrite		chemical toxicant		-1.131		0.122	-1.373	0.000305	FOS,IDO1,MARCKSL1,TNF	ATF2,Ap1,CEBPB,Creb,FOXO1,IRF1,JUN,MAP2K4,MMP9,NFKB1,NFKBIA,NFkB (complex),NOTCH1,PARP1,POU5F1,RAF1,RELA,RXRA,SMAD3,STAT1,peroxynitrite
poly dA-dT		chemical reagent		1.091		0.231	0.638	0.000305	CCL5,CXCL10,TNF,ZBP1	Ap1,CREBBP,IRF3,IRF5,IRF7,LDL,NFKB1,NFKBIA,NFkB (complex),RELA,STAT1,TBK1,poly dA-dT
ssRNA40		chemical reagent		0.655		0.231	0.201	0.000305	DDX58,EBI3,TLR8,TNF
5-hydroxytryptamine		chemical - endogenous mammalian		1.23		0.179	0.764	0.000311	ASIC1,CCL2,FOS,SERPINB2,THBS1,TNF,VCAM1	5-hydroxytryptamine,AHR,ATP,Akt,EGR1,ERK,FOSL1,FOXO1,HIF1A,JUN,NFKB1,NFKB2,NFKBIA,NFkB (complex),NR3C1,PRKCD,RELA,RNA polymerase II,SMAD3,SMAD4,TP53,aldosterone
FANCC		other						0.000311	IFI44L,MMP7,MX1,OAS1,PRKCB,PTX3,TNF	ESR1,FANCC,MYC,NR3C1,STAT5A,estrogen receptor
MTOR		kinase		0.718		0.06	0.54	0.000313	CCND1,CD274,CD40,DDIT4,HSP90B1,OAS1,PDK4,PIP5K1C,PRX,SERPINB1,STAT1,STAT3,TNF,TNFSF10,VCAM1	ATF2,Ap1,E2F1,EGR1,FOXO1,HDAC1,HIF1A,Hdac,Histone h4,JUN,MTOR,MYC,NFATC1,NFKB1,NFKB2,NFkB (complex),PARP1,POU5F1,PPARG,RAC1,RELA,SIRT1,histone deacetylase,sirolimus
NRAS		enzyme						0.000317	CCL5,CCND1,CD48,EPAS1,FCER2,IFIT1,ITGA2,LGALS1	Ap1,CREBBP,ERK1/2,IRF1,JUN,MAPK1,NFKB1,NFKBIA,NFkB (complex),NRAS,Nfat (family),RARA,RELA,STAT1,STAT3
EZH2		transcription regulator		0.438		-0.005	0.452	0.000334	CCL5,CCND1,CSF3R,CXCL10,CXCL11,EPAS1,MMP7,PER1,PIP5K1C,RNF19B,S100A4,S100A8,S100A9,SPOCK2,TNF,UBD	Ap1,EZH2,FOS,GATA3,JUN,Mapk,NFKB1,NFKBIA,NFkB (complex),PPARA,PTGS2,RELA,RUNX1,S100A8,S100A9,SMAD4,THRB,TP53
ADRA1A		g-protein coupled receptor						0.000335	CYP1A1,DUSP1,EGR2,FOS,MMP7,STAT3	ADRA1A,CEBPB,CREB1,EGR1,ERK,FOSL1,JUN,NFKB1,NFKBIA,NFkB (complex),P38 MAPK,PRKCE,RELA,SMAD3,SP1,TP53,cyclic AMP,prazosin
MAP2K3		kinase	Activated	2.433		0.203	1.939	0.00034	CXCL10,CXCL9,ISG15,PPA1,STAT1,TNF,TNFSF10	CREBBP,Creb,E2F1,EP300,IL10,IRF1,MAP2K3,MYC,Mek,NFKB1,NFKBIA,NFkB (complex),P38 MAPK,RELA,RNA polymerase II,SP1,STAT1,STAT3,TP53
tyrphostin AG 1478		chemical - kinase inhibitor		-0.384		-0.177	0.075	0.00034	ACE,CCL2,CCND1,ELN,FOS,ITGA2,VCAM1	ATF2,Ap1,CREBBP,Creb,ERK1/2,FOS,JUN,Mapk,NFKB1,NFKBIA,NFkB (complex),Nfat (family),RELA,Rac,SRC,STAT1,THRB,tyrphostin AG 1478
ARF6		transporter						0.000344	CCL5,ISG15,TNF	ARF6,CREBBP,IRF1,IRF3,IRF5,IRF7,MAPK1,NFKB1,NFKBIA,NFkB (complex),RARA,RELA,STAT1,STAT3,TIRAP,TLR9
CD244		transmembrane receptor						0.000344	CCL5,FOS,TNF	Ap1,CD244,CREBBP,ERK1/2,FOS,GATA3,IL2,IRF8,JUN,JUND,MAPK8,NFKBIA,NFkB (complex),NR4A1,Nfat (family),PTPN11,RELA,SPI1,STAT1,STAT3,STAT5A
N-Cadherin		group						0.000344	CCL2,CCND1,VCAM1	Akt,Ap1,EGR1,FOXO1,HIF1A,JUN,MAPK14,N-Cadherin,NFkB (complex),RELA,SMAD4,SP1
PNPLA8		enzyme						0.000344	HMOX1,HSP90B1,HSPA5	ATF2,ATF6,Ap1,FOXO1,Jnk,NFKB1,NFKBIA,NFkB (complex),Nfat (family),PNPLA8,RELA,palmitic acid
S100A10		other						0.000344	ANXA2,ASIC1,TNF
TREX1		enzyme						0.000344	CXCL10,IFIT2,ISG15	Ifn,NFkB (complex),STAT1,STAT2,STAT3,STAT4,TREX1
U1 snRNP		complex						0.000344	CCL3,CCL5,TNF
porfimer sodium		chemical drug						0.000344	DUSP1,HSP90B1,HSPD1
sphingosylphosphocholine		chemical - endogenous non-mammalian						0.000344	CCL2,FOS,TGM2	ATF2,Ap1,ERK,FOSL1,IL6,IRF1,JUN,Jnk,NFKB1,NFKBIA,NFkB (complex),Nfat (family),RELA,SMAD3,STAT1,STAT3,TP53,sphingosylphosphocholine
SELPLG		other		0.447		0.217	-0.038	0.000352	CCL2,CCL3,FOS,IDO1,SERPINB9	IFNG,IL4,IRF1,IRF8,NFKB1,NFkB (complex),RELA,SELPLG,STAT1,STAT3,STAT6
andrographolide		chemical drug		0.068		-0.033	0.133	0.000352	CYP1A1,HMOX1,TIMP1,TNF,VCAM1	ATF1,ATF2,CREBBP,ERK,FOS,FOSB,FOSL1,HMGB1,HMOX1,IRF1,JUN,JUND,NFKB1,NFKBIA,NFkB (complex),P38 MAPK,RELA,SMAD3,SMAD4,SP1,TP53,andrographolide
HPS1		other						0.000352	LGALS3,TNF
MSK1/2		group						0.000352	DUSP1,FOS	CREBBP,Creb,MSK1/2,NCOA2
PDIA6		enzyme						0.000352	HSP90B1,HSPA5
PLA2		group						0.000352	FOS,TNF	Ap1,CREB1,FOS,FOSL1,JUN,NCOA2,NFATC1,NFKBIA,NR3C1,PLA2,PPARA,PPARG,Pkc(s),RELA,RXRA,SREBF1,STAT1,TSC22D3,arachidonic acid
SAMHD1	1.596	enzyme						0.000352	MX1,SAMHD1
SMYD5		other						0.000352	CXCL10,TNF	HDAC1,Hdac,Histone h4,RELA,SMYD5,histone deacetylase
VPS33B		transporter						0.000352	SELP,VWF
polyinosinic acid		chemical reagent						0.000352	CCL2,VCAM1	Ap1,LDL,NFKB1,NFKB2,NFKBIA,NFkB (complex),RELA,STAT3,polyinosinic acid
IL33		cytokine		0.207		0.131	-0.155	0.000367	CCL3,CLEC4E,CXCL10,EGR2,EPAS1,PLCG1,TIMP1,TNF	Ap1,FOS,GATA3,IL13,IL33,IRF1,Iga,Immunoglobulin,JUN,NFKB1,NFKBIA,NFkB (complex),RELA,STAT1,STAT6,Tgf beta
LIF		cytokine		1.422		0.047	1.27	0.000369	CCND1,CSF1R,CXCL10,FOS,NMI,RGS4,SNAP23,SOD2,STAT3,TIMP1,TNF,VWF	ATF2,Ap1,CREM,ERK,FOSL1,IRF8,JAK2,JUN,LIF,MAPK3,NFKB1,NFkB (complex),PTPN11,REL,SMAD3,SOCS3,SP1,SPI1,STAT1,STAT2,STAT3,STAT5A,STAT6,TP53
heparin		chemical - endogenous mammalian		0.277		0.05	0.165	0.000371	ALAS1,CCND1,CD209,CD40,DUSP1,FOS,SELP	AHR,ATF2,Ap1,CREB1,CREM,Ca2+,Creb,F2R,FOS,HMGB1,IL6,IRF1,JUN,Jnk,MKL2,NFKB1,NFKBIA,NFkB (complex),Nfat (family),RELA,SMAD3,SP1,STAT3,heparin,histamine
BRD2		kinase						0.000374	CD47,CR2,HMOX1,PPA1,TARS,TNF
CAT		enzyme		-1.516		-0.12	-1.227	0.000374	CCL2,HMOX1,THBS1,TIMP1,VCAM1,XAF1	ATF1,ATF2,Ap1,CAT,EGR1,FOXO1,HIF1A,HMGB1,HMOX1,Jnk,NFKB1,NFKBIA,NFkB (complex),Nfat (family),P38 MAPK,RELA,SP1,STAT6,VEGFA,chlorogenic acid
salicylic acid		chemical drug		-0.106		-0.093	0.077	0.000374	CCL3,FCER2,OLR1,SELP,TNF,TNFSF10	CEBPA,CEBPB,CREBBP,CSF3,FOXO1,IRF1,NFKB1,NFKBIA,NFkB (complex),RELA,STAT1,STAT3,TNF,palmitic acid,salicylic acid
chlorogenic acid		chemical drug		0		-0.132	0.264	0.000381	CCL2,HMOX1,TNF,VCAM1	AMPK,ATF2,Ap1,EGR1,FOXO1,HMGB1,IRF3,JUN,Jnk,NFE2L2,NFKB1,NFKBIA,NFkB (complex),NOS3,Nfat (family),RELA,chlorogenic acid
isoproterenol		chemical drug		-0.072		0.148	-0.48	0.000382	ACE,ACSL4,APLNR,CYP1A1,FOS,HMOX1,SOD2,TIMP1,TNF,VWF	ATF2,Ap1,CEBPB,CREB1,EGR1,ESR2,FOXO1,HIF1A,JUN,Jnk,NCOA2,NFKB1,NFKBIA,NFkB (complex),Nfat (family),POMC,RELA,VEGFA,cyclic AMP,isoproterenol,progesterone
TO-901317		chemical reagent		-0.268		0.072	-0.489	0.000386	ACSL5,ALAS1,CCL2,CCND1,CD5L,EPHX1,FADS1,LGALS3,PLTP,PSME1,TGM2,TIMP1,TNF	FOXO1,JUN,NFE2L2,NFKBIA,NFkB (complex),NfkB1-RelA,Nr1h,PPARA,PPARG,RXRA,SP1,SREBF1,THRA,THRB,TO-901317,cholesterol
PAX3		transcription regulator						0.000387	ATN1,BST2,CLU,EGR2,HSPG2,ICAM2,ID2,NFKB2,PSME1,PXDN,SRGN,VCAN
AMPK		complex		-0.851		0.029	-0.925	0.000394	ACE,CCL2,CXCL10,HMOX1,IL1RN,LITAF,STAT1,TNF,VCAM1	AMPK,AR,EGR1,HIF1A,JUN,NFKB1,NFKB2,NFKBIA,NFkB (complex),NOS3,P38 MAPK,PI3K (complex),RELA,SIRT1,SP1,STAT3
metformin		chemical drug		0.755		-0.078	0.97	0.000404	CCL2,DDIT4,FOS,FTH1,HMOX1,HSPA5,IL1RN,MX1,TNF,VWF	AMPK,ATF2,Ap1,CEBPB,CREB1,EGR1,FASLG,FOXO1,HIF1A,Insulin,JUN,Jnk,NFE2L2,NFKB1,NFKBIA,NFkB (complex),Nfat (family),RELA,SMAD3,cyclic AMP,metformin
Il3		cytokine						0.000405	ADGRE1,CSF1R,CSF3R,FOS,LTF,SNAP23,YWHAG	Ap1,CEBPA,IRF8,Il3,JUN,PPARG,PTPN11,SMARCA4,SPI1,STAT3,STAT5A
enterotoxin B		biologic drug		0.765		0.231	0.169	0.000405	CCL2,CCL5,CD40,CXCL10,CXCL13,RSAD2,TNF	IFNG,IL6,IRF1,JUN,NFKB1,NFKBIA,NFkB (complex),RELA,SMAD3,STAT1,STAT3,TNF,enterotoxin B
IL27RA		transmembrane receptor		1.941		-0.123	2.18	0.000406	CXCL13,DLL4,EBI3,STAT1,TNF	IL27RA,IRF1,IRF3,JAK1,NFKB1,NFKBIA,NFkB (complex),RELA,STAT1,STAT3,STAT4,TNF
SELP	2.54	transmembrane receptor		0.277		0.163	-0.084	0.000406	CCL2,CCL3,SELP,SERPINB9,TNF	Ap1,CEBPA,GATA3,IFNG,IL17A,IL2,IL4,IRF1,IRF8,NFKB1,NFKBIA,NFkB (complex),RELA,SELP,STAT1,STAT3,STAT6,lipopolysaccharide
acetovanillone		chemical drug		-1.446		-0.163	-1.088	0.000406	CCL2,CXCL10,HMOX1,OLR1,SOD2	ATF2,Ap1,Creb,IRF1,JUN,Jnk,NADPH oxidase,NFKB1,NFKBIA,NFkB (complex),Nfat (family),OLR1,RELA,SP1,STAT1,STAT3,TGFA,acetovanillone
CEBPE		transcription regulator	Activated	2.207		0.089	2.011	0.000416	CSF1R,CSF3R,IL1RN,LTF,SERPINB2,TNF
NKX3-1		transcription regulator						0.000416	CTSB,CTSZ,CXCL13,FOS,PRKCB,STAT3
PTK2		kinase		1.741		0.097	1.506	0.000416	CCND1,FOS,SERPINB1,THBS1,TIMP1,VCAM1	ATF2,Ap1,CREM,Creb,JUN,Jnk,MAPK3,MMP9,NFKB1,NFKBIA,NFkB (complex),NOTCH1,Nfat (family),P38 MAPK,PTK2,RELA,SMAD3,SMAD4,SMAD7,SP1,STAT3
enalapril		chemical drug		1.664		0.014	1.631	0.000416	ACE,CLU,GSTM3,LGALS3,TIMP1,VCAM1	Ap1,EGR1,SMAD4,SP1,SP3,TGFB1,enalapril
BMP6		growth factor		0.44		0.109	0.201	0.000425	ADGRL2,CHD3,EPHX1,ERRFI1,HMOX1,ID2,TIMP1,TXNRD1	Ap1,BMP6,NFKBIA,NOTCH1,SMAD3,SMAD4,SP1
ionomycin		chemical reagent		0.297		0.169	-0.246	0.000448	CCL3,CXCL10,DUSP1,EBI3,FOS,GBP4,HSPA5,IL4I1,STAT3,TNF,TNFSF10	APP,ATF1,Ap1,CREB1,CREBBP,CREM,Calcineurin protein(s),Creb,ERK1/2,FOXO1,FYN,HIF1A,NFATC3,NFKB1,NFKBIA,NFkB (complex),Nfat (family),REL,RELA,RNA polymerase II,STAT1,STAT3,TP53,ionomycin
Cdc42		enzyme	Activated	2.236		0.058	2.107	0.000467	CTSB,CTSD,CTSZ,LAMP2,TNF	Cdc42,Creb,MMP9,NFKB1,NFkB (complex),NOTCH1,RELA
FASLG		cytokine		0.394		0.036	0.319	0.000467	CCL2,EGR2,FOS,FTH1,TNF	Akt,CREBBP,EGR1,ERK,FAS,FASLG,FOSL1,FOXO1,FYN,HIF1A,HMGB1,JUN,NFKB1,NFKBIA,NFkB (complex),Nfat (family),RELA,SMAD3,SMAD4,STAT3,TP53
IGFBP3		other		-0.314		-0.033	-0.242	0.000467	CCL5,LYVE1,STAT1,TNF,VCAM1	ATF2,Ap1,CREBBP,ERK1/2,FOS,HIF1A,IGFBP3,JUN,Jnk,Mapk,NFKB1,NFKBIA,NFkB (complex),NR4A1,Nfat (family),P38 MAPK,RELA,RXRA,SP1,THRB
LRP1		transmembrane receptor		0.555		-0.054	0.675	0.000467	C1R,C1S,CTSD,MRC2,TNF	APP,Ap1,FOXO1,HIF1A,LRP1,NFKBIA,STAT1
AXIN1		other		0.689		-0.103	0.89	0.000469	APCDD1,CCND1,FOS,JUP	APC,ATF2,AXIN1,Ap1,CEBPB,CTNNB1,FOXM1,FOXO1,JUN,MAP3K1,NFkB (complex),RAF1,SMAD3,SMAD4,STAT3,TCF,TCF4,THRA,TP53
DDX5		enzyme						0.000469	CCND1,FOS,S100A4,TIMP1	Ap1,CTNNB1,DDX5,EGR1,FOXM1,HDAC3,JUN,JUNB,JUND,NFkB (complex),Nfat (family),SMAD3,SMAD4,SMAD7,SP1,STAT3,TCF,TCF4,TP53
GPER1		g-protein coupled receptor		-0.58		0.182	-0.911	0.000469	CCND1,FOS,HSPA5,LTF	AHR,Ap1,CDKN2A,CREB1,CREBBP,CREM,Ca2+,Creb,EGR1,ERK1/2,FOXO1,GPER1,HIF1A,IL6,IRF1,Insulin,JUN,MAP2K1,MKL2,NFKBIA,NFkB (complex),RELA,SMAD3,SMAD4,STAT3
HFE		transmembrane receptor						0.000469	B2M,HSP90B1,HSPA5,TF
MC4R		g-protein coupled receptor						0.000469	FOS,PSMA1,PSMA2,TNF	Ap1,FOS,JUN,MC4R,Mapk,NFKB1,THRB
P2RX7		ion channel						0.000469	CCL2,CXCL10,TNF,TNFSF10	Ap1,IL1,IL18,IRF1,NFKB1,NFKB2,NFKBIA,NFKBIB,NFkB (complex),P2RX7,P38 MAPK,RELA,SP1,STAT1,STAT3,prostaglandin E2
PD184352		chemical drug		0.728		-0.058	0.841	0.000469	CCND1,CD40,FOS,HSPA5	AKT1,ATF2,Ap1,CDKN2A,CREBBP,ERK1/2,JUN,Jnk,MAP2K1,NFKB1,NFKBIA,NFKBIB,NFkB (complex),Nfat (family),P38 MAPK,PD184352,RELA,SMAD3,SMAD4,SP1
calyculin A		chemical toxicant		0		-0.012	0.024	0.000469	CCL2,CCND1,SELP,TNF	ATF2,Ap1,CREBBP,FOS,Fibrinogen,IRF1,JUN,Mapk,NFKB1,NFKBIA,NFkB (complex),PARP1,POU5F1,REL,RELA,STAT3,SYK,THRB,calyculin A
dipyridamole		chemical drug						0.000469	CCL2,HMOX1,TIMP1,TNF	5-hydroxytryptamine,Ap1,CAV1,CREBBP,EGR1,IRF1,JUN,MYC,NFE2L2,NFKB1,NFKBIA,NFkB (complex),NOTCH1,RELA,SMAD3,SPP1,TP53,dipyridamole,nitric oxide
cyclophosphamide		chemical drug		0.711		0.126	0.384	0.000479	CLU,FOS,LGALS3,S100A11,THBS1,TIMP1,TNF	ATF2,Akt,Ap1,CAT,EGR1,FOXO1,HIF1A,HSF1,IL6,IRF1,JUN,Jnk,NFKB1,NFKBIA,NFkB (complex),Nfat (family),RELA,SMAD3,SMAD4,STAT3,VEGFA,cyclophosphamide
methamphetamine		chemical drug		-0.117		0.084	-0.336	0.000479	ADGRE1,FOS,HMOX1,LGALS1,TNF,TXN,VCAM1	5-hydroxytryptamine,ATF2,Ap1,CAV1,EGR1,IL6,IRF1,JUN,MYC,NFKB1,NFKBIA,NFkB (complex),Nfat (family),PARP1,POU5F1,RELA,SMAD3,STAT3,methamphetamine
ESR2		ligand-dependent nuclear receptor		0.581		0.035	0.48	0.000505	ANXA4,CCL15,CCL2,CCND1,COL13A1,CTSD,FOS,GM2A,HPGD,ITGA2,PDK4,PTX3,S100A9,SCUBE1,SEMA3B,TGM2,TIMP1,TNF,VWF	4-hydroxytamoxifen,Akt,Ap1,EGR1,ESR1,ESR2,ETS1,FOS,FOXO1,HDAC1,HIF1A,JUN,JUND,MYC,NFKBIA,NRIP1,RARA,SMAD4,TP53,beta-estradiol,estrogen receptor
AGRP		other						0.000509	FOS,PSMA1,PSMA2
AP3B1		transporter						0.000509	CD63,LAMP2,TNF
AZD8055		chemical drug						0.000509	CCL5,CXCL10,TNF	AMPK,AZD8055,Ap1,CREBBP,EGR1,ERK1/2,FOS,FOXO1,JUN,JUND,MAPK8,NFE2L2,NFKBIA,NFkB (complex),NR4A1,RELA
Agtr1b		g-protein coupled receptor						0.000509	FOS,SLC6A2,VCAM1	ATF2,Agtr1b,Ap1,CREB1,Creb,FOS,JUN,Mapk,NFKB1,NFKBIA,PRKCE,RELA,SRC,THRB
CD209	-2.417	other						0.000509	CCL3,CD209,TNF	CD209,IL10,NFKB1,NFKBIA,NFkB (complex),RELA,STAT3
Cu2+		chemical - endogenous mammalian						0.000509	CCND1,CYP1A1,HMOX1	ATF2,Ap1,Cu2+,HIF1A,JUN,Jnk,NFE2L2,NFKB1,NFkB (complex),Nfat (family),PARP1,POU5F1,RELA,glutathione
FANCD2		other						0.000509	SOD2,TNF,TXNRD1	Ap1,FANCD2,JUN,NFKB1,NFKBIA,SP1,reactive oxygen species
HA900		chemical reagent						0.000509	CCL2,CCL5,SELP
HTR7		g-protein coupled receptor						0.000509	FOS,THBS1,TNF	5-hydroxytryptamine,ADCY,CEBPB,CREB1,Creb,EGR1,HTR7,JUN,NFKB1,NFKBIA,NFkB (complex),Pka,RELA,Ras,SMAD3,SP1,STAT1,cyclic AMP
IRF3 dimer		complex						0.000509	CCL5,IFIT2,ISG15
MEMO1		other						0.000509	CCND1,CTSD,FOS	Akt,EGR1,ESR1,ESR2,FOXO1,HDAC1,HIF1A,JUN,MEMO1,NCOA2,RARA,RXRA,SMAD4,STAT5A,TP53,estrogen receptor
MTORC2		complex						0.000509	CCL2,IFIT2,ISG15
PD 168393		chemical - kinase inhibitor						0.000509	CCL2,CCL5,CXCL10	AKT1,Ap1,CDKN2A,CREBBP,ERBB2,ERK1/2,HIF1A,IRF8,IRF9,JUN,NFKB1,NFKBIA,NFKBIB,NFkB (complex),PD 168393,RELA,SMAD3,SP1,STAT1,STAT2,STAT3,TP53
PDGF (family)		group						0.000509	CALR,HSPD1,PDIA3
PTMA		other						0.000509	CCL3,IDO1,TNF	Ap1,GATA3,IL2,IRF1,IRF3,IRF7,Interferon alpha,NFKBIA,PTMA,STAT1,STAT3
betaine		chemical - endogenous mammalian						0.000509	B2M,CCL2,HSPA5	Ap1,FOS,JUN,NFkB (complex),SP1,betaine,homocysteine
cytochalasin B		chemical toxicant						0.000509	CD63,SELP,TNF	FOS,FOXO1,JUN,LEP,NFATC1,NFKB1,NFKBIA,PPARA,PPARG,RELA,RXRA,SP1,SREBF1,STAT3,arachidonic acid,cytochalasin B,leukotriene C4
nickel chloride		chemical toxicant						0.000509	CCL2,GAPDH,TNF	Ap1,JUN,MAPK14,NFkB (complex),Nfat (family),RELA,SP1,nickel chloride
NFKBIB		transcription regulator		0		0.072	-0.143	0.000512	CCL2,CCL5,CD40,TNF,TNFSF10,VCAM1	Ap1,CREBBP,IL6,IRF1,JUN,NFKB1,NFKBIA,NFKBIB,NFkB (complex),REL,RELA,SMAD3,STAT1,STAT3
adenosine		chemical - endogenous mammalian		1.154		0.024	1.106	0.000512	CCL5,FOS,HMOX1,HSPA5,TIMP1,TNF	AKT1,ATF2,Ap1,CREBBP,ERK1/2,Jnk,NFKB1,NFKBIA,NFKBIB,NFkB (complex),Nfat (family),P38 MAPK,PARP1,POU5F1,RELA,SP1,adenosine
BTNL2		transmembrane receptor	Activated	2.646		0.089	2.41	0.00052	FGL2,FGR,GBP4,IFITM3,S100A4,TNF,TNFSF10	Ap1,BTNL2,GATA3,IL2,NFKBIA,STAT1,STAT3
dehydroisoandrosterone		chemical - endogenous mammalian		1.177		-0.036	1.248	0.00052	B2M,CCND1,CYP1A1,LGALS3,TAP2,TNF,VCAM1	ATF2,Ap1,CREBBP,EGR1,ESR2,IRF1,NFKB1,NFKBIA,NFkB (complex),Nfat (family),PPARA,PRKCA,RELA,SRC (family),STAT3,STAT6,TP53,beta-estradiol,dehydroisoandrosterone
choline		chemical - endogenous mammalian		-0.447		-0.095	-0.235	0.000534	ADORA3,ELN,ERRFI1,HMOX1,IGF2
cilostazol		chemical drug		-0.418		-0.072	-0.258	0.000534	CCL2,HMOX1,SELP,TNF,VCAM1	AMPK,Akt,Ap1,CREBBP,EGR1,FOXO1,HIF1A,IRF1,JUN,NADPH oxidase,NFE2L2,NFKB1,NFKBIA,NFkB (complex),RELA,SMAD4,SP1,cilostazol,reactive oxygen species
CLDN7		other		-0.853		0.004	-0.864	0.000534	C1S,IFI6,LGALS3,MT1A,MT2A,MX1,PRSS23,SERPINB1,UBE2L6
LIPE		enzyme						0.000534	FOS,GAPDH,ID2,JUP,PDK4,PER1,SCARB2,TNF,YWHAG	CEBPB,CREB1,EGR1,Ins1,LIPE,SMAD3,SP1
8-bromo-cAMP		chemical reagent		-0.329		0.13	-0.742	0.000543	ACE,ACSL4,CLU,CTSD,DUSP1,FOS,HPGD,IGF2,SERPINB2,TIMP1,TNF	8-bromo-cAMP,ATF2,Ap1,CEBPB,CREB1,EGR1,ERK,FOS,FOSB,FOSL1,JUN,JUND,NFKB1,NFKBIA,NFkB (complex),Nfat (family),POMC,RELA,SMAD3,SMAD4,TP53,cyclic AMP
GFI1		transcription regulator		0.463		-0.218	0.977	0.00056	CD40,CREBBP,EGR2,ID2,MMP7,NFKB2,STAT1,TNF	GFI1,NFKB1,NFKBIA,NFkB (complex),REL,RELA,STAT3
leukotriene D4		chemical - endogenous mammalian		-1.467		0.222	-2	0.000565	CCL2,CCL3,DUSP1,EGR2,PDK4,TNF	Ap1,CREBBP,ERK,ERK1/2,FOSL1,HIF1A,IgG,JUN,MAPK14,NFKB1,NFKBIA,NFkB (complex),PI3K (complex),RELA,SMAD3,SP1,TP53,leukotriene D4
thioctic acid		chemical drug		0.161		-0.099	0.373	0.000565	CCL2,FOS,HMOX1,SOD2,TNF,VCAM1	ATF2,Akt,Ap1,CREBBP,EGR1,FOXO1,HIF1A,IKBKB,IRF1,JUN,Jnk,NFKB1,NFKBIA,NFkB (complex),Nfat (family),RELA,SMAD4,thioctic acid
APC		enzyme		0.314		-0.089	0.511	0.000567	APCDD1,CCND1,CLU,ID2,MMP7,PDK4,PRKCB,TIMP1,TNF	APC,AXIN1,CTNNB1,FOXM1,FOXO1,HIF1A,MTOR,NFKB1,PML,SMAD3,SMAD4,STAT1,STAT3,TCF,TCF4,TP53
Fibrinogen		complex						0.000571	CCL2,CD40,SELP,TNF	Ap1,CCL2,CREBBP,Fibrinogen,IRF1,ITGB3,JUN,NFATC1,NFKB1,NFKBIA,NFkB (complex),Nfat (family),REL,RELA,SMAD3,SMAD4,STAT3,STAT6
GNAI3		enzyme		-0.152		0.231	-0.61	0.000571	CCL2,CCL3,CCL5,TNF	ATF2,Ap1,CREBBP,ERK1/2,GNAI3,IL10,IRF3,IRF7,JUN,Jnk,MAPK14,NFKB1,NFKBIA,NFkB (complex),Nfat (family),RELA,SP1,STAT1,STAT3
PD 153035		chemical drug		1.131		-0.011	1.153	0.000571	CCL2,CCND1,FOS,HSPA5	Ap1,CDKN2A,CREBBP,EGFR,ERK1/2,JUN,MAP2K1,NFKB1,NFKBIA,NFkB (complex),P38 MAPK,PD 153035,PLAU,RELA,SMAD3,SMAD4,SP1,SP3,STAT1,STAT2,STAT3,STAT4,THRA
PER1	-3.034	other						0.000571	ALAS1,B2M,CCND1,PER1
chrysin		chemical - endogenous non-mammalian						0.000571	CCL2,CXCL10,HMOX1,STAT3	AMPK,Ap1,CDKN2A,CREBBP,EGR1,FOS,FOXO1,HMGB1,IRF1,NADPH oxidase,NFE2L2,NFKB1,NFKBIA,NFkB (complex),RELA,SMAD3,SP1,STAT1,STAT3,chrysin,histamine
probucol		chemical drug		-1.067		-0.077	-0.915	0.000571	HMOX1,PSMA1,PSMA2,VCAM1	Ap1,CAV1,EGR1,MYC,NFkB (complex),SMAD3,probucol
palmitic acid		chemical - endogenous mammalian		0.604		0.102	0.287	0.000596	CCL2,CTSB,FOS,GAPDH,HMOX1,HSPA5,OLR1,PDK4,TNF,TNFSF10,VCAM1	Ap1,CREB1,D-glucose,E2F1,EGR1,FOS,FOSL1,FOXO1,HIF1A,INSR,JUN,NFATC1,NFKB1,NFKBIA,PPARG,Pkc(s),SIRT1,SP1,STAT5A,palmitic acid,reactive oxygen species
cephaloridine		chemical drug		1.294		0.138	0.906	0.000599	ALAS1,ATAD1,CXCL10,CXCL13,DDIT4,HMOX1,OSMR,SCGB3A2
GDF9		growth factor		-0.314		0.082	-0.495	0.000607	HSPG2,ID2,PTX3,SMAD6,VCAN
NPM1		transcription regulator		0.664		0.026	0.609	0.000607	CCL2,CCL3,LTF,SOD2,TNF	CDKN2A,IRF1,NFKB1,NFKBIA,NFkB (complex),NPM1,RELA,SMAD3,STAT1,STAT3
NQO1		enzyme		-0.447		0.056	-0.573	0.000607	CCL5,CCND1,CCR1,CSF3R,VCAM1	ATF2,Ap1,CHUK,IL6,IRF1,JUN,Jnk,NFKB1,NFKB2,NFKBIA,NFkB (complex),NQO1,Nfat (family),PARP1,POU5F1,RELA,SMAD3,STAT3
PLAUR		transmembrane receptor						0.000607	CCL2,CCL5,CCND1,CTSB,TNF	Ap1,CREBBP,ERK1/2,FN1,IRF1,JAK2,NFKB1,NFKBIA,NFkB (complex),PLAU,PLAUR,RELA,SMAD3,SMAD4,SP1,STAT1,STAT2,STAT3,STAT4,TP53
fluvastatin		chemical drug		0		-0.043	0.087	0.000607	CCND1,CD40,HMOX1,TNF,TNFSF10	AKT1,ATF2,Ap1,FOXO1,IRF1,Jnk,NFKB1,NFKBIA,NFKBIB,NFkB (complex),Nfat (family),NfkB1-RelA,P38 MAPK,PPARA,PPARG,RELA,SP1,STAT1,fluvastatin
zVAD-FMK		chemical - protease inhibitor		0.391		-0.02	0.434	0.000607	CCL2,CD40,FOS,PSMB9,VCAM1	ATF2,Ap1,CREBBP,ERK1/2,IRF1,JUN,Jnk,NFKB1,NFKBIA,NFkB (complex),Nfat (family),RELA,STAT1,zVAD-FMK
EGR2	-1.782	transcription regulator		-0.73		0.197	-1.162	0.000619	CSF1R,EGR2,FCER2,FOS,HSPA5,ID2,IGF2,PRX,TNFSF10,ZBTB16	CSF2,EGR1,EGR2,Histone h3,IL6,IRF1,IRF3,IRF7,JUN,NFKBIA,NFkB (complex),RELA,RNA polymerase II,SMAD3,SP1,STAT3
NR1I2		ligand-dependent nuclear receptor		0.218		0.06	0.041	0.000619	AHCY,ALAS1,CYP1A1,GSTM3,PDIA4,S100A8,STAT3,TF,TGM2,TNF	NFKB1,NFKBIA,NFkB (complex),NR1I2,RELA,STAT3,dexamethasone
MAP2K7		kinase		0.283		0.102	0.082	0.000623	CCL5,CCND1,CXCL10,HSPA5,PDIA3,TNF	ATF2,Ap1,FOS,JUN,JUND,Jnk,MAP2K4,MAP2K7,MAPK14,MAPK8,NFKB1,NFKBIA,NFkB (complex),NR4A1,Nfat (family),P38 MAPK,RELA,RXRA,SMAD3,SP1
diphenyleneiodonium		chemical reagent		-0.702		-0.19	-0.246	0.000623	CCL2,EPAS1,FOS,HMOX1,SOD2,TIMP1	ATF2,Akt,Ap1,CDKN2A,EGR1,FOXO1,HIF1A,IRF1,JUN,Jnk,NFKB1,NFKBIA,NFkB (complex),Nfat (family),RELA,Ras,SMAD3,SMAD4,SP1,STAT1,STAT3,diphenyleneiodonium
SOX11		transcription regulator		-1.698		0.097	-1.933	0.00066	BST2,CCL5,CCND1,CD19,HSPD1,IFIH1,STAT1
SOX3		transcription regulator		0.378		-0.218	0.956	0.00066	APCDD1,DUSP1,EFEMP1,GBP4,PCDH18,TXNRD1,ZBTB16
bisindolylmaleimide I		chemical - kinase inhibitor		-0.822		-0.195	-0.278	0.000684	ACE,CLU,FOS,HMOX1,HSPA5,SOD2,TNF,TNFSF10	AKT1,ATF2,Ap1,EGR1,FOSL1,FOXO1,HDAC3,IL6,IRF1,JUN,Jnk,MAP2K1/2,NFKB1,NFKBIA,NFKBIB,NFkB (complex),Nfat (family),RARA,RELA,SMAD3,SMAD4,SP1,STAT3,bisindolylmaleimide I
glutathione		chemical - endogenous mammalian		1		-0.041	1.098	0.000686	CCND1,GPX3,HMOX1,SOD2,TNF,VCAM1	AHR,ATF2,Akt,Ap1,EGR1,FOXO1,HIF1A,JUN,Jnk,MYC,NFKB1,NFKB2,NFKBIA,NFkB (complex),Nfat (family),RAC1,RELA,SMAD4,SP1,TCF4,glutathione,reactive oxygen species
ADCY		group						0.000687	FOS,PER1,TNF,TXN	ADCY,AHR,ATP,Ap1,CEBPB,CREB1,CREBBP,Creb,DDIT3,EGR1,JUN,L-glutamic acid,NCOA2,NFKB1,NFkB (complex),NR3C1,RELA,RNA polymerase II,STAT3,adenosine,cyclic AMP
GLP-1-(7-34)-amide		chemical drug		-0.313		0.011	-0.335	0.000687	FOS,HMOX1,STAT3,VCAM1	AMPK,ATF1,Akt,Ap1,CREB1,CREM,Creb,EGR1,FOXO1,GLP-1-(7-34)-amide,HIF1A,Insulin,JUN,NFE2L2,NFKBIA,Pka,RELA,RNA polymerase II,SMAD3,SMAD4,STAT1
MAPK13		kinase		-1.131		0.063	-1.256	0.000687	EFEMP1,FOS,PRDX1,TNF	AHR,ATF2,ATP,CREB1,CREBBP,Creb,FOS,FOSB,JUN,JUND,MAPK13,NFKB1,NFkB (complex),NR3C1,PARP1,POU5F1,RARA,RELA,RNA polymerase II,RPS6KA5,SMAD4
Mt2		other						0.000687	CCND1,FOS,GSTM3,TNF	AHR,ATP,CREBBP,Cd2+,FOXO1,IRF1,JUN,LEP,Mt2,NFKB1,NFKBIA,NFkB (complex),NR3C1,RELA,RNA polymerase II,SP1,STAT1,STAT3,TP53
TERF2IP		other		-0.784		0.189	-1.155	0.000687	CCL2,IGF2,SLIT3,TNF
ceruletide		biologic drug		0.9		0.162	0.584	0.000687	HMOX1,HSPA5,SELP,TNF	ATF2,Ap1,CREBBP,IRF1,Jnk,NFKB1,NFKBIA,NFkB (complex),Nfat (family),RELA,ceruletide
ilomastat		chemical drug		1.896		-0.023	1.94	0.000687	CCL2,CCL5,CXCL10,TNF	Ap1,CAMP,CREBBP,Creb,EGFR,ERK1/2,FOXO1,IRF3,JUN,NFKB1,NFKBIA,NFkB (complex),RELA,SMAD3,SP1,SP3,STAT1,STAT3,TGFA,THRA,hyaluronic acid,ilomastat
piceatannol		chemical - endogenous non-mammalian		-0.339		-0.085	-0.172	0.000687	CCL2,CCND1,HMOX1,TNF	AKT1,ATF2,Akt,Ap1,EGR1,ERK,FOSL1,FOXO1,HIF1A,JUN,Jnk,NFKB1,NFKBIA,NFKBIB,NFkB (complex),Nfat (family),PI3K (complex),RELA,SMAD3,SMAD4,SP1,TP53,piceatannol
IGHM		transmembrane receptor		1.067		-0.046	1.159	0.000689	CCL5,CXCL13,LGALS3,PLCG1,SELP
SUMO3		other	Inhibited	-2.216		-0.044	-2.119	0.000689	CXCL10,CXCL16,ISG15,PML,TAP1	CREBBP,IRF3,IRF7,NFkB (complex),STAT1,SUMO3
memantine		chemical drug		-0.156		0.143	-0.47	0.000689	FOS,HSPA5,SIRPA,STAT3,TAP1	Ap1,CREB1,CREBBP,HTT,Hdac,L-glutamic acid,NFKB1,NFkB (complex),RELA,TBP,TP53,memantine
temozolomide		chemical drug		1.381		0.027	1.321	0.000689	CCL2,CCL5,CXCL10,CXCL9,SOD2	Ap1,CCL2,CREBBP,IRF1,JUN,MAPK14,NFATC1,NFKB1,NFKBIA,NFkB (complex),P38 MAPK,RELA,SMAD3,SP1,STAT1,STAT3,temozolomide
SRF		transcription regulator	Inhibited	-2.737		0.105	-3.024	0.000695	CCL5,CD19,EGR2,FOS,HIF3A,HSPG2,LAMA3,LRP4,LTF,PKHD1L1,S100A8,S100A9,SELP,SERPINB2,SMTN,TMBIM4	Ap1,ESR2,ETS1,FOS,JUN,JUND,MKL2,SRF
6-mercaptopurine		chemical drug						0.000717	CXCL10,TNFSF10,VCAM1	6-mercaptopurine,HIF1A,IRF1,NFKB1,NFKBIA,NFkB (complex),NR4A1,RELA,RXRA,STAT1
ANG		enzyme						0.000717	CCL5,CXCL10,CXCL9	ANG,HDAC1,Hdac,Histone h4,RELA,histone deacetylase
CYBA		enzyme						0.000717	EPAS1,SOD2,TNF
IC87114		chemical - kinase inhibitor						0.000717	CCL5,TNF,VCAM1	FOS,IC87114,JUN,NFKB1,RELA,leukotriene C4
NFKBIE		transcription regulator						0.000717	CCL2,TNF,VCAM1	Ap1,CREBBP,IRF1,NFKB1,NFKBIA,NFKBIE,NFkB (complex),REL,RELA,STAT1,STAT3
RNF216		enzyme						0.000717	CXCL10,IFIT1,ISG15	CREBBP,IFNB1,IRF1,IRF3,IRF5,IRF7,NFKB1,NFkB (complex),RNF216,STAT1,STAT2,STAT3,TICAM1,TLR3,TLR9
RPS6KA4		kinase						0.000717	DUSP1,FOS,TNF	ATF1,Ap1,CREB1,CREBBP,CREM,Creb,IL10,IL6,IRF1,JUN,NCOA2,NFKB1,NFKBIA,NFkB (complex),RELA,RNA polymerase II,RPS6KA4,SMAD3,STAT3
S100P		other						0.000717	CCND1,CFL1,CTSD
WWP2		enzyme						0.000717	CCL5,EGR2,TNF	HIF1A,NFKB1,NFKBIA,PTEN,RELA,STAT3,WWP2
allopregnanolone		chemical - endogenous mammalian						0.000717	FOS,LGALS3,TNF	AR,ATF2,Ap1,CREB1,CREBBP,Creb,NCOA2,NFKB1,NFKBIA,NR3C1,POMC,PPARA,PRKCA,RELA,STAT3,allopregnanolone,corticosterone
edaravone		chemical drug						0.000717	CCL2,HSPA5,TNF	ATF2,Ap1,IL6,IRF1,JUN,Jnk,NFKB1,NFKBIA,NFkB (complex),Nfat (family),P38 MAPK,RELA,SMAD3,SP1,STAT3,edaravone
SIRT1		transcription regulator		-1.301		0.005	-1.315	0.000733	CCND1,CYP1A1,EBI3,EPAS1,HMOX1,KMT2B,PDK4,PER1,PML,SDS,SOD2,STAT3,TNF	AHR,ATF1,Akt,Ap1,CEBPB,CREB1,CREM,Creb,EGR1,FOXO1,HIF1A,Ins1,Insulin,JUN,MYC,NFKB1,RNA polymerase II,SIRT1,SMAD3,SMAD4,SP1,TCF4
C5AR1		g-protein coupled receptor		0.16		0.18	-0.272	0.000753	CD40,CD46,HSPA5,LTBP2,SELP,TNF	Ap1,C5AR1,CCL3L3,CREBBP,ERK1/2,IL17A,IL6,IRF1,JUN,NFKB1,NFKBIA,NFkB (complex),P38 MAPK,RELA,SMAD3,SP1,STAT3
N-acetylmuramyl-L-alanyl-D-isoglutamine		chemical - endogenous non-mammalian		0.031		0.212	-0.422	0.000753	CCL2,CCL3,CD40,CXCL11,IDO1,TNF	Ap1,CCL5,CREB1,IL10,IL18,IRF1,IRF3,N-acetylmuramyl-L-alanyl-D-isoglutamine,NFKB1,NFKBIA,NFKBIB,NFkB (complex),NOD2,RELA,STAT1,STAT3
rotenone		chemical toxicant		-0.822		-0.022	-0.775	0.000753	CCND1,FOS,HMOX1,TIMP1,TNF,VCAM1	AGT,ATF2,Ap1,JUN,Jnk,MAPK14,MIF,NFKB1,NFKBIA,NFkB (complex),Nfat (family),P38 MAPK,RELA,SP1,SPI1,STAT3,rotenone
NR4A2		ligand-dependent nuclear receptor		0.436		0.071	0.251	0.000768	CD40,HMOX1,PTX3,SLC39A8,TNF,TSC22D3,ZBP1	BRCA1,CREBBP,HMGB1,IRF1,NFKB1,NFKBIA,NFkB (complex),NR4A2,PPARA,PPARG,RELA,SREBF1,chloroquine,fatty acid
AGTR1		g-protein coupled receptor		0.784		0.088	0.613	0.000778	CCND1,DUSP1,FOS,HMOX1,OLR1	AGTR1,ATF2,Ap1,CREBBP,FOS,IRF1,JUN,Jnk,MAP3K1,Mapk,NFKB1,NFKBIA,NFkB (complex),Nfat (family),PPARA,PTGS2,RELA,SMAD3,SMAD4,THRA,THRB,TP53
ANGPT1		growth factor		-0.391		0.042	-0.483	0.000778	CCL2,CCND1,DLL4,DUSP1,VCAM1	ANGPT1,ATF2,Akt,Ap1,CREBBP,EGR1,ERK1/2,FOXO1,HIF1A,JUN,Jnk,NFKB1,NFKB2,NFKBIA,NFkB (complex),Nfat (family),PI3K (complex),RAC1,RELA,SMAD4
JAG2		growth factor		-1.172		-0.124	-0.897	0.000778	CCL5,CCR1,CXCL9,IL1RN,TNF
ethionine		chemical toxicant	Activated	2.236		0.172	1.852	0.000778	CLU,LGALS3,PSMB10,S100A11,TIMP1
histone deacetylase		complex		0.152		-0.123	0.396	0.000778	CCND1,ID2,PER1,THBS1,TNF	AR,Ap1,CDH1,CREB1,EGR1,EP300,HDAC1,Hdac,Histone h4,JUN,NFKB1,PGR,REL,RELA,SMAD3,SP1,TP53,histone deacetylase,trichostatin A
propranolol		chemical drug		1.406		-0.054	1.524	0.000778	ACE,CYP1A1,DUSP1,FOS,SELP	ADRA1A,AHR,Ap1,CREB1,CREM,Ca2+,Creb,ERK,ESR2,FOSL1,FOXO1,JUN,MKL2,NCOA2,NFKB1,NFKBIA,NFkB (complex),POMC,RELA,SMAD3,STAT3,TP53,progesterone,propranolol
CD274	2.867	enzyme						0.00082	IDO1,PDCD1LG2,TNF,TNFSF10	Ap1,CD274,GATA3,IFNG,IL1,IL10,IL12 (family),IL2,IRF1,IRF4,IRF8,NFKB1,NFKBIA,NFkB (complex),RELA,STAT1,STAT3
CETP		enzyme		1.131		-0.021	1.173	0.00082	HSPA5,PDIA3,PDIA4,TNF
oxymatrine		chemical drug						0.00082	ACE,CREBBP,HMOX1,TNF	Ap1,JAK2,JUN,NFE2L2,NFKB1,NFkB (complex),NOTCH1,SMAD3,SMAD4,SMAD7,SP1,STAT1,STAT3,TP53,nitric oxide,oxymatrine
ATF6		transcription regulator		1.109		0.171	0.731	0.000825	CALR,FOS,HSP90B1,HSPA5,MANF,PDIA4	ATF6,CREB1,EGR1,FOXO1,HIF1A,Insulin,NFE2L2,NFKBIA,NFkB (complex),Nr1h,SERPINA1,SMAD3,SP1,SREBF1,cholesterol
DDIT3		transcription regulator		1.982		0.124	1.737	0.000825	HMOX1,HSPA5,HSPD1,HSPE1,STAT3,WARS	CEBPA,CEBPB,DDIT3,HDAC1,HDAC4,NFkB (complex),PPARG
USF2		transcription regulator		1		0.207	0.586	0.000825	B2M,CHI3L1,HMOX1,IGF2R,PIGR,THBS1
5-N-ethylcarboxamido adenosine		chemical reagent		0.98		-0.011	1.01	0.000828	CCL2,EGR2,HMOX1,IFIT2,IFIT3,THBS1,TNF,VCAN	5-N-ethylcarboxamido adenosine,5-hydroxytryptamine,ADORA2A,Akt,CREB1,Creb,EGR1,EGR2,FOXO1,HIF1A,IL6,IRF1,JUN,NFKB1,NFKBIA,NFkB (complex),P38 MAPK,RELA,SMAD3,SMAD4,SP1,STAT3
berberine		chemical drug		0.14		-0.068	0.303	0.000828	CCL2,CCND1,CD40,CYP1A1,HMOX1,TIMP1,TNF,VCAM1	ATF2,Ap1,CREBBP,ERK,FOSL1,IRF1,JUN,Jnk,NFKB1,NFKB2,NFKBIA,NFkB (complex),Nfat (family),P38 MAPK,RELA,SMAD3,SP1,STAT3,TP53,berberine
ZBTB16	-6.035	transcription regulator		0.563		0.022	0.506	0.000842	CD274,CXCL10,EGR2,F13A1,ID2,SELP,TNF,TSC22D3,ZBTB16	CDKN2A,EP300,HIF1A,JUN,MYC,TP53,ZBTB16
ETS1		transcription regulator		1.091		0.164	0.661	0.000871	CCL2,CCL5,CCND1,CSF1R,HMOX1,HPGD,HSPE1,ID2,MMP7,PML,SRGN,TNF	CDKN2A,CREBBP,EP300,ETS1,FLI1,FN1,HDAC1,HTT,IL10,JUN,JUNB,MYC,NFKB1,NFKBIA,NFkB (complex),NR3C1,Notch,PPARG,RELA,SMAD3,SMAD4,STAT3,TP53
CCR5		g-protein coupled receptor		0.568		0.097	0.392	0.000876	CCL3,CCL5,CXCL10,FOS,TNF	Ap1,CCL2,CCL3L3,CCL5,CCR5,CREB1,CREBBP,ERK1/2,GNAI3,IRF3,NFATC1,NFKBIA,NFkB (complex),RELA,SMAD3,STAT1,STAT3
corticosteroid		chemical drug		-0.447		-0.054	-0.326	0.000876	ACE,DUSP1,IL1RN,SERPINB2,TNF	Ap1,CREB1,ERK,FOSL1,IL1,IL1B,IRF1,JUN,NFKB1,NFKBIA,NFkB (complex),POMC,RELA,SMAD3,STAT3,TNF,TP53,corticosteroid
miR-155-5p (miRNAs w/seed UAAUGCU)		mature microrna		0.777		-0.231	1.494	0.000876	CCL3,CCND1,CD209,CD47,CSF1R,FADS1,FCER2,SDCBP,TNF,TXNRD1
RAC1		enzyme	Activated	2.169		0.151	1.841	0.000881	CCND1,DUSP1,FOS,HMOX1,SOD2,STAT1,STAT3,VCAM1	ATF2,Ap1,FOS,FOSB,IL6,IRF1,JUN,JUND,Jnk,NFKB1,NFKBIA,NFkB (complex),Nfat (family),RAC1,REL,RELA,SMAD3,SMAD4,STAT3
F2RL1		g-protein coupled receptor		0.124		0.162	-0.197	0.000903	CCL2,CTSD,FOS,GBP4,SERPINB2,TNF	Ap1,CCL2,CCL5,CREB1,CREM,CSF1,F2RL1,HIF1A,NFATC1,NFKB1,NFKBIA,NFkB (complex),PI3K (complex),RELA,SMAD3,SPI1,STAT1,STAT3,TAC1
MMP9		peptidase		-1.172		0.022	-1.22	0.000903	CCND1,CTSB,FOS,HPGD,TIMP1,TNF	Ap1,CCL2,CREBBP,Creb,EGR1,ERK1/2,FOS,FOXO1,HIF1A,JUN,MMP9,Mapk,NCOA2,NFATC1,NFKB1,NFKBIA,NFkB (complex),RELA,SMAD3,STAT3,THRB,VEGFA
MUC1		other		1.108		0.148	0.754	0.000903	CCND1,CD40,IFIT3,SOD2,STAT1,TNF	Ap1,CREB1,CREBBP,FOXO1,IRF1,JUN,MAPK14,MUC1,NFKB1,NFKB2,NFKBIA,NFkB (complex),PIK3R1,RELA,SP1,STAT3,TNF,XBP1
losartan potassium		chemical drug		-0.169		-0.142	0.228	0.000937	ACE,FOS,HSPA5,OLR1,PLCG1,TIMP1,TNF,VCAM1	AGT,ATF2,Ap1,CREBBP,ERK1/2,JUN,Jnk,NFKB1,NFKBIA,NFkB (complex),NR3C1,Nfat (family),RELA,aldosterone,losartan potassium
SOX2		transcription regulator		0.133		-0.017	0.198	0.00095	ACOD1,APCDD1,CCND1,CSF1R,DUSP1,EFEMP1,EVPL,FOS,GBP4,ID2,NFKB2,NOTCH4,PCDH18,TF,TXNRD1	POU5F1,SOX2
6-hydroxydopamine		chemical toxicant		1.067		0.104	0.861	0.000957	CALR,CCL5,CXCL13,DDIT4,FOS,HSPA5,PDIA3	6-hydroxydopamine,ATF2,Ap1,CREBBP,ERK1/2,Jnk,NFKBIA,NFkB (complex),Nfat (family),RELA
CFTR		ion channel		0.404		-0.018	0.44	0.000957	CCL5,FADS1,GSR,HPGD,S100A8,STAT1,TNF	Ap1,CFTR,FOS,JUN,Mapk,NFKB1,PLAU,SP1,STAT1,STAT2,STAT3,STAT4,THRB
potassium chloride		chemical drug						0.000957	CALR,EGR2,FOS,HSP90B1,HSPA5,PDIA3,PDIA4	AHR,Ap1,BDNF,CREB1,CREM,Ca2+,Creb,E2F1,EGR1,FOS,FOSL1,FOXO1,HIF1A,Insulin,MKL2,NFKBIA,NFkB (complex),Pkc(s),RELA,RNA polymerase II,SMAD3,TP53,potassium chloride
COMMD1		transporter						0.000969	DDIT4,PGK1,STAT1,TF
CRTC2		other		-0.283		0.231	-0.74	0.000969	CCND1,SDS,SMAD6,SMARCA2
CX3CL1		cytokine		0.404		0.147	0.118	0.000969	HMOX1,SELP,TIMP1,TNF	AKT1,ATF2,Ap1,CX3CL1,DDIT3,JUN,Jnk,MAPK14,NFKB1,NFKBIA,NFKBIB,NFkB (complex),Nfat (family),RELA,SP1,STAT3,SYK/ZAP,adenosine
MST1		growth factor		-0.152		-0.084	0.014	0.000969	CCND1,FOS,IL1RN,TNF	AKT1,Ap1,FOS,IKBKB,JUN,MST1,MST1R,Mapk,NFKB1,NFKB2,NFKBIA,NFKBIB,NFkB (complex),RELA,SP1,STAT1,STAT3,THRB
NTRK1		kinase		0.326		0.202	-0.062	0.000969	FOS,IGF2,LGALS1,SOD2	ATF2,Akt,EGR1,FOXO1,HIF1A,JUN,NFKB1,NFKB2,NTRK1,RAC1,RELA,Ras,SMAD3,SMAD4,SP1
PRMT1		enzyme						0.000969	FTH1,FTL,HSP90AA1,MT2A	KEAP1,NFE2L2,PRMT1,RELA
PTPN22		phosphatase		0.339		-0.135	0.604	0.000969	FOS,ISG15,OSMR,TNF	ATF2,CREBBP,FYN,JUN,MAPK9,Nfat (family),PTPN22,RELA,SIRT1,STAT3,TBP,TP53
SAFB2		other		-1		-0.096	-0.808	0.000969	B2M,CHD3,FOS,PSMB9
TICAM2		other		1.015		0.154	0.712	0.000969	CCL5,CXCL10,S100A8,TNF	CREBBP,IRF1,IRF3,IRF5,IRF7,NFATC2,NFKB1,NFKB2,NFKBIA,NFkB (complex),P38 MAPK,RELA,SP1,STAT1,STAT3,TICAM1,TICAM2,TLR4
UCN		other		-0.79		0.05	-0.888	0.000969	CCL5,FOS,HPGD,TNF	Akt,Ap1,CREBBP,EGR1,ERK1/2,FOS,FOXO1,HIF1A,IL6,IRF1,JUN,Mapk,NFKB1,NFKBIA,NFkB (complex),Nfat (family),RELA,SMAD3,SMAD4,STAT3,THRB,UCN
(E)-4-hydroxy-3-methyl-but-2-enyl pyrophosphate		chemical - endogenous non-mammalian						0.000972	CXCL13,TNF,TNFSF10
ACO1		enzyme						0.000972	FTH1,FTL,GAPDH	ACO1,NFE2L2,VHL,iron
CHRM3		g-protein coupled receptor						0.000972	FOS,HMOX1,ITGA2	APP,ATF2,Ap1,CHRM3,FOS,FOXO1,HIF1A,JUN,Jnk,Mapk,NFKB1,NFKB2,NFKBIA,NFkB (complex),Nfat (family),RAC1,RELA,STAT1,THRB
CSK		kinase						0.000972	FGR,FOS,TNF	ATF2,Ap1,CREBBP,CREM,CSK,FOS,FYN,HMGB1,IRF8,JUN,MAPK3,NFKBIA,NFkB (complex),Nfat (family),PTPN11,RELA,SPI1,SRC (family),STAT3,STAT5A,STAT6,TP53,histamine
LIMA1		other						0.000972	ID2,MMP7,VCAN
Rac		group						0.000972	CCL2,CCND1,FOS	ATF2,Ap1,FOS,JAK2,JUN,Jnk,MAPK14,Mapk,NFKB1,NFkB (complex),Nfat (family),RELA,Rac,SP1,STAT1,STAT3,THRB
Traj18		other						0.000972	CCL5,CD40,TNF
monensin		chemical - endogenous non-mammalian						0.000972	THBS1,TNF,TRPM2	ATF2,CREM,CTNNB1,ERK,FGF1,FOSL1,JUN,JUND,NFE2L2,NFkB (complex),Nr1h,SMAD3,SP1,SREBF1,STAT3,TP53,cholesterol,monensin
sevoflurane		chemical drug						0.000972	FOS,HMOX1,TNF	Akt,EGR1,FOXO1,HDAC1,HIF1A,Hdac,Histone h4,JUN,NFKB1,NFKBIA,NFkB (complex),P38 MAPK,PPARA,PPARG,RELA,SMAD4,SP1,SREBF1,fatty acid,histone deacetylase,sevoflurane
CD3 group		group		1		0.056	0.877	0.000982	ACSL4,ACSL5,EGR2,STAT3,TNF	Ap1,CD3 group,ERK,FOSL1,FOXO1,JUN,MAP2K1/2,NFkB (complex),RARA,SMAD3,TP53
NRIP1		transcription regulator						0.000985	CCND1,CYP4B1,PDK4,PTX3,SMAD6,TNF	Ap1,EGR1,ESR1,ESR2,HDAC1,NCOA2,NFKBIA,NR3C1,NRIP1,PPARG,RARA,RXRA,STAT1,THRB,TP53,beta-estradiol,estrogen receptor
TNFRSF8		transmembrane receptor		-0.64		0.019	-0.686	0.000985	CCL3,CTSC,GBP1,NFKB2,TNF,TNFSF10	Ap1,CCL3,IL13,IRF1,NFKB1,NFKB2,NFKBIA,NFkB (complex),P38 MAPK,REL,RELA,RELB,SP1,STAT1,STAT3,STAT6,TNFRSF8,ZFP36
quercetin		chemical drug		-0.563		0.013	-0.6	0.00099	CCL2,CD63,CXCL10,CYP1A1,FOS,HMOX1,HSPA5,TNF,VCAM1	AMPK,ATF1,Ap1,EGR1,FOXO1,HMGB1,HMOX1,JUN,NFE2L2,NFKB1,NFKBIA,NFkB (complex),P38 MAPK,PLC,RELA,SP1,quercetin,reactive oxygen species
arsenite		chemical toxicant		0.558		0.1	0.299	0.000996	CCND1,CXCL9,CYP1A1,DUSP1,FOS,HMOX1,THBS1,TXNRD1	ATF2,Ap1,ERK,FOS,FOSL1,FOXO1,HIF1A,JUN,JUND,MAP2K1/2,MAPK8,NFKB1,NFKB2,NFKBIA,NFkB (complex),NR4A1,P38 MAPK,RAC1,RARA,RELA,SMAD3,SP1,TP53,arsenite
3,7-dimethyl-1-propargylxanthine		chemical reagent						0.00104	FOS,TNF	3,7-dimethyl-1-propargylxanthine,ADORA2A,Ap1,CREB1,Creb,EGR2,L-glutamic acid,NFKB1,NFkB (complex),RELA
ADRA2A		g-protein coupled receptor						0.00104	CYP1A1,TNF	ADRA2A,CREB1,EGR1,ERK,FOSL1,FOXO1,HIF1A,Insulin,JUN,NFKB1,NFKBIA,NFkB (complex),P38 MAPK,RELA,SMAD3,SP1,TP53
ARHGEF2		other						0.00104	CCND1,TNF	ARHGEF2,ATF2,Ap1,FOS,FOSB,JUN,JUND,MAPK14,MAPK8,NFkB (complex),NR4A1,RELA,SMAD4,SP1
CYP2C9		enzyme						0.00104	CCND1,DUSP1	CYP2C9,FOS,JUN,JUND,MAPK8,NR4A1,RELA
Esr1-Estrogen-Sp1		complex						0.00104	CTSD,FOS
FTMT		enzyme						0.00104	FTH1,FTL
GIMAP1-GIMAP5		other						0.00104	HSP90B1,HSPD1
GPR17		g-protein coupled receptor						0.00104	FOS,XAF1	CREB1,GPR17,JUN,NFKBIA,Pka,RELA,STAT1
HERC5		enzyme						0.00104	CCL5,IFIT2	CREBBP,HERC5,IRF3,IRF7,NFkB (complex),STAT1
MAT2B	1.511	enzyme						0.00104	CCND1,HMOX1	Ap1,FOSL1,FOXO1,MAP2K1/2,MAT2B,RARA,SMAD3
MKNK2		kinase						0.00104	IFIT2,ISG15
MLST8		other						0.00104	IFIT2,ISG15
MOGAT1		enzyme						0.00104	CXCL10,TIMP1
NCF2		enzyme						0.00104	SOD2,VCAM1	ATF2,HIF1A,JUN,NCF2,NFKB1,NFKB2,RAC1
NDUFAF3		other						0.00104	CCND1,CTSD
NOP58		enzyme						0.00104	CCND1,LTF
P4HB		enzyme						0.00104	PDIA3,PDIA4
PES1		other						0.00104	CCND1,HMOX1
SK & F 86002		chemical - kinase inhibitor						0.00104	FCER2,TNF	NFKB1,NFKBIA,NFkB (complex),P38 MAPK,RELA,SK & F 86002,SP1
SPTBN1		other						0.00104	FOS,STAT3
ampelopsin		chemical - endogenous non-mammalian						0.00104	HMOX1,HSPA5	NFKB1,NFKBIA,NFkB (complex),P38 MAPK,RELA,SP1,ampelopsin
chlordecone		chemical toxicant						0.00104	HSPA5,LTF
epiallopregnanolone		chemical - endogenous mammalian						0.00104	LGALS3,TNF
nitrous oxide		chemical drug						0.00104	FOS,TNF
benzo(a)pyrene		chemical toxicant		0.102		0.104	-0.198	0.00106	CYP1A1,EPHX1,FOS,HMOX1,IGFBP6,LCP1,NMI,SELP,TF,THBS1,TXNRD1,YPEL3	Ap1,BRCA1,E2F1,EGF,EGR1,ERK,ESR2,FOS,FOSL1,HRAS,JUN,JUND,MAPK8,MYC,NFkB (complex),NR4A1,RELA,RNA polymerase II,SMAD3,TP53,TP63,TP73,benzo(a)pyrene
PDGFB		growth factor		0.647		0.106	0.392	0.00107	CCL3,FOS,IL1RN,STAT3,THBS1,TIMP1	AR,ATF2,Ap1,CCL3,CREM,HIF1A,IL6,IRF1,ITGB1,JUN,MAPK3,NFKB1,NFKBIA,NFkB (complex),PDGFB,PI3K (complex),RELA,SMAD3,STAT1,STAT3,ZFP36
Sn50 peptide		chemical toxicant		-1.145		-0.177	-0.724	0.00107	CXCL10,HMOX1,MMP7,TNF,TNFSF10,VCAM1	AKT1,FOXO1,IRF1,NFKB1,NFKB2,NFKBIA,NFKBIB,NFkB (complex),REL,RELA,SP1,STAT1,STAT3,Sn50 peptide,palmitic acid
UCHL1		peptidase		-0.816		0.007	-0.835	0.00107	FCER2,HERC6,PRSS23,SLC39A8,UBA7,VWA5A
erlotinib		chemical drug		0.555		0.059	0.425	0.00107	CCL2,CD40,FCER2,NFKB2,PML,TNF	AKT1,Ap1,IL1A,IRF1,JUN,NFKB1,NFKBIA,NFKBIB,NFkB (complex),RELA,SMAD3,SP1,STAT1,TNF,erlotinib,paclitaxel
CD2		transmembrane receptor		0.061		0.15	-0.249	0.0011	CCND1,CD40,CD48,STAT1,TNF	Ap1,CD2,EGR1,FOS,HDAC3,JUN,MAPK14,Mapk,NFATC2,NFKB1,NFkB (complex),Nfat (family),RARA,RELA,SMAD3,SMAD4,SP1,THRB
S-nitrosoglutathione		chemical toxicant	Inhibited	-2.2		-0.041	-2.109	0.0011	CCL2,CCL5,CXCL10,TNF,VCAM1	ATF2,Ap1,CCL2,CREBBP,ERK1/2,NFATC1,NFKB1,NFKB2,NFKBIA,NFkB (complex),P38 MAPK,PARP1,POU5F1,RELA,S-nitrosoglutathione,SMAD3,SP1,STAT3
SPHK1		kinase		0.918		0.062	0.789	0.0011	CCL5,CCND1,SELP,TIMP1,TNF	ATF2,Ap1,CREM,IKK (complex),JUN,Jnk,MAPK3,NFKB1,NFKBIA,NFKBIB,NFkB (complex),Nfat (family),PARP1,POU5F1,RELA,SMAD3,SMAD4,SPHK1,sphingosine-1-phosphate
TFRC		transporter		-1		-0.218	-0.565	0.0011	ANXA2,F13A1,FOS,ID2,TNFSF10
phenacetin		chemical drug	Activated	2.236		0.209	1.769	0.0011	ANXA2,CLU,LGALS3,S100A11,TIMP1
SYVN1		transporter		1.667		0.214	1.025	0.0011	CCND1,CD46,DUSP1,FOLR1,MGRN1,NFKB2,OLR1,SNAP23,TARS
wortmannin		chemical - kinase inhibitor		0.671		-0.116	1.023	0.00111	CCL2,CCL5,CXCL10,CXCL16,FOS,HMOX1,MT2A,SLC6A2,TNF,TNFSF10,VCAM1	AGT,AKT1,ATF2,Ap1,HIF1A,NFKB1,NFKB2,NFKBIA,NFKBIB,NFkB (complex),P38 MAPK,PI3K (complex),PRKCD,RELA,SP1,wortmannin
ATG5		other		-1		-0.077	-0.846	0.00114	CXCL10,HSPA5,IFIH1,PDIA3	ATF6,ATG5,HSPA5,IFN type 1,IRF3,IRF9,ISGF3,NFKBIA,NFkB (complex),SERPINA1,STAT2,STAT3,STAT4
DPP4		peptidase		-0.44		0.021	-0.481	0.00114	EGR2,IL1RN,TIMP1,TNF	AR,ATF2,Ap1,CEBPB,CREB1,CREM,DPP4,EGR1,ERK,FOSL1,HIF1A,ITGB1,Ins1,JUN,MAPK3,NFKB1,NFKBIA,NFkB (complex),P38 MAPK,RELA,SMAD3,SP1,STAT3,TP53
JAK inhibitor I		chemical - kinase inhibitor	Inhibited	-2		-0.157	-1.686	0.00114	CXCL10,CXCL11,CXCL9,TIMP1	CCL11,IRF1,IRF8,IRF9,JAK inhibitor I,NFKB1,NFKBIA,NFkB (complex),RELA,STAT1,STAT2,STAT3
Mt1		other						0.00114	CCND1,FOS,GSTM3,TNF	ATF2,Ap1,CREBBP,FOXO1,IRF1,Jnk,LEP,Mt1,NFKB1,NFKBIA,NFkB (complex),Nfat (family),RELA,SP1,STAT1,STAT3
SAA1		transporter		1.067		0.157	0.756	0.00114	CCND1,CXCL10,IL1RN,TNF	IL6,IRF1,JUN,NFE2L2,NFKB1,NFKB2,NFKBIA,NFkB (complex),Nr1h,P38 MAPK,RELA,SAA1,SMAD3,SP1,SREBF1,STAT1,STAT3,cholesterol
SLPI		other		0.392		-0.157	0.7	0.00114	CCL5,CCND1,CD40,TNF	CREBBP,HDAC1,Hdac,Histone h4,IRF1,NFKB1,NFKB2,NFKBIA,NFKBIB,NFkB (complex),REL,RELA,SLPI,STAT1,STAT3,histone deacetylase
SPRY2		other						0.00114	EPHB4,FOS,ID2,ISG15
TRPM2	-3.732	ion channel		1.067		0.01	1.048	0.00114	EPAS1,PDIA3,SOD2,TNF	CREBBP,IRF1,NFKB1,NFKBIA,NFkB (complex),RELA,TRPM2
arotinoid acid		chemical toxicant						0.00114	DUSP1,FOS,PLTP,TNF	AHR,ATF2,Ap1,CNR1,CREB1,CREM,Ca2+,Creb,EGFR,EP300,JUN,JUN/JUNB/JUND,MKL2,MYC,NFKBIA,RARA,RARG,RXRA,SMAD3,SP1,SP3,STAT3,THRA,arotinoid acid,estrogen receptor
rimonabant		chemical drug		-0.865		-0.102	-0.664	0.00114	FOS,HSPA5,IL1RN,TNF	ATF2,Ap1,CEBPB,CREB1,CREBBP,EGR1,ERK1/2,FOXO1,JUN,Jnk,LEP,NFKB1,NFKBIA,NFkB (complex),Nfat (family),P38 MAPK,RELA,SP1,STAT3,cyclic AMP,rimonabant
ERBB4		kinase		-0.378		0.014	-0.414	0.00118	CCL2,CCND1,DUSP1,HMOX1,IGF2,PGK1,THBS1	AKT1,Akt,Ap1,EGR1,ERBB4,ERK,FOSL1,FOXO1,HIF1A,JUN,NFKB1,NFKBIA,NFKBIB,NFkB (complex),PI3K (complex),RELA,SMAD3,SMAD4,SP1,STAT3,TP53,prostaglandin E2
Ro31-8220		chemical - kinase inhibitor		-1.195		-0.188	-0.781	0.00122	CCL2,DUSP1,HMOX1,TNFSF10,VCAM1	ATF2,Ap1,CREB1,FOS,FOSL1,JUN,Jnk,MIF,NADPH oxidase,NFKB1,NFKBIA,NFKBIB,NFkB (complex),Nfat (family),Pkc(s),REL,RELA,Ro31-8220,SP1,SPI1,STAT3
TYROBP		transmembrane receptor		0.271		0.163	-0.086	0.00122	CCL2,CCL3,CD40,IDO1,TNF	Ap1,CREBBP,CSF2,EGR1,ERK1/2,IL10,IRF1,IRF8,IRF9,NFKB1,NFKBIA,NFkB (complex),RELA,STAT1,STAT2,STAT3,TYROBP
Calcineurin protein(s)		complex		-0.115		0.142	-0.441	0.00127	CCL5,DUSP1,EGR2,FOS,STAT3,TNF	ATF1,ATF2,Ap1,CCL5,CREB1,CREM,Calcineurin protein(s),Creb,EGR1,FOSL1,FOXO1,HIF1A,Insulin,JUN,MAP2K1/2,MAP2K4,NFkB (complex),RARA,RNA polymerase II,RXRA,SMAD3,STAT1,STAT3
CTSG		peptidase						0.00128	CCL2,MMP7,TNF	CAMP,CCL3,CTSG,ELANE,F2RL1,IRF3,Ikb,JUN,NFKB1,NFKBIA,NFkB (complex),PLAUR,RELA,STAT1,STAT3,ZFP36
LILRB4		other						0.00128	CXCL10,CXCL11,TNF	LILRB4,NFKB1,NFKB2,NFKBIA,NFkB (complex),P38 MAPK,RELA,SP1,STAT3
N,N-dimethylsphingosine		chemical reagent						0.00128	FOS,TNF,VCAM1	ATF2,Akt,Ap1,EGR1,FOXO1,HIF1A,JUN,Jnk,N,N-dimethylsphingosine,NFKB1,NFKB2,NFKBIA,NFkB (complex),Nfat (family),PRKCD,RELA,SMAD3,SMAD4,sphingosine-1-phosphate
SIRPA	1.659	phosphatase						0.00128	CCL5,CD63,TNF	ATF2,Ap1,JAK2,Jnk,NFKB1,NFkB (complex),Nfat (family),RELA,SIRPA,SP1,STAT1,STAT3
STAT1/3/5 dimer		complex						0.00128	CHI3L1,EPAS1,MT2A
TNFRSF25		transmembrane receptor						0.00128	CCL2,STAT3,TNF	Ap1,ETS1,GATA3,IL10,IL17A,IL2,IL6,IRF1,IRF3,JUN,NFKB1,NFKBIA,NFkB (complex),RELA,RIPK1,SMAD3,SP1,STAT1,STAT3,TNFRSF25
azetidyl-2-carboxylic acid		chemical reagent						0.00128	CLU,HSP90B1,HSPA5
ebselen		chemical drug						0.00128	HMOX1,IDO1,TNF	AHR,ATF1,Ap1,FOS,HMGB1,HMOX1,JUN,JUND,MAPK8,NFATC1,NFKB1,NFKBIA,NFkB (complex),NR4A1,PPARA,PPARG,RELA,RXRA,SP1,SREBF1,TXN,arachidonic acid,ebselen,reactive oxygen species
hydroquinone		chemical - endogenous mammalian						0.00128	FOS,HMOX1,TNF	Akt,Ap1,CCL2,CREB1,CREBBP,EGR1,FOS,FOSL1,FOXO1,HIF1A,IKBKB,IRF1,JUN,NFATC1,NFKB1,NFKBIA,NFkB (complex),Pkc(s),RELA,SMAD3,SMAD4,STAT3,hydroquinone
liquiritigenin		chemical - endogenous non-mammalian						0.00128	EPHX1,FOS,HMOX1	Ap1,FOS,JUN,Mapk,NFE2L2,NFKB1,NOTCH1,THRB,TP53,liquiritigenin,nitric oxide
bisindolylmaleimide		chemical - kinase inhibitor		0		-0.178	0.355	0.00132	FOS,ITGA2,PRDX1,TNF	Ap1,CREB1,CREBBP,Creb,EGFR,ERK1/2,FOXO1,HMGA1,IRS2,JUN,NFKBIA,NFkB (complex),Nfat (family),RARA,RELA,RNA polymerase II,RPS6KA5,SMAD3,SP1,SP3,STAT1,STAT3,THRA,bisindolylmaleimide
irbesartan		chemical drug						0.00132	CCL2,FOS,SMAD6,VCAM1	Ap1,FOS,JUN,Mapk,NFKB1,NFKBIA,NFkB (complex),P38 MAPK,PPARA,PTGS2,RELA,SP1,THRB,TP53,irbesartan,reactive oxygen species
hyaluronic acid		chemical - endogenous mammalian		1.023		0.104	0.738	0.00134	CCL5,CD40,CSF1R,CXCL10,FOS,TIMP1,TNF,VCAM1	ATF2,Ap1,CREBBP,ERK1/2,IL10,JUN,Jnk,MAPK14,NFKB1,NFKBIA,NFkB (complex),Nfat (family),P38 MAPK,RELA,SP1,STAT3,hyaluronic acid
EHF		transcription regulator		1.633		0.093	1.404	0.00135	CYP1A1,HMOX1,IL1RN,S100A12,S100A8,S100A9,TIMP1
ERBB3		kinase		-1.947		-0.021	-1.892	0.00135	CCND1,CD47,CLU,DUSP1,HMOX1,IGF2,THBS1	Ap1,EGF,EGFR,EGR1,ERBB3,ERBB4,ERK,ESR2,FOSL1,HIF1A,JUN,MDM2,NFKB1,NFKBIA,NFkB (complex),PI3K (complex),RELA,SMAD3,SP1,SP3,THRA,TP53
ALB		transporter		1.067		0.134	0.803	0.00136	CCL2,CCL5,EDNRB,HSPA5,TNF	AGT,ALB,ATF2,Ap1,CREBBP,ERK1/2,FOXO1,Jnk,NFKB1,NFKBIA,NFkB (complex),Nfat (family),P38 MAPK,RELA,SP1,palmitic acid
Hbb-b1		transporter						0.00136	CXCL10,FTH1,FTL,TF,VCAM1	Hbb-b1,NFE2L2,VHL,iron
ITGA5		transmembrane receptor		1.153		0.154	0.847	0.00136	CCND1,CD40,FOS,IGF2,SELP	AKT1,ATF2,Ap1,EGR1,HDAC3,ITGA5,NFKB1,NFKBIA,NFKBIB,NFkB (complex),Nfat (family),PPARA,PRKCA,RELA,Rac,SMAD3,SMAD4,SP1,STAT1,STAT3,heparin
ITGB2		transmembrane receptor	Inhibited	-2.219		0.027	-2.278	0.00136	CCL3,CXCL10,TNF,TNIP3,VCAM1	CREBBP,HIF1A,ICAM1,IRF1,ITGB2,NFKB1,NFKB2,NFKBIA,NFkB (complex),NOTCH1,PI3K (complex),PRKCD,RELA,STAT1
BCL2L1		other		1.387		0.052	1.271	0.00138	CD19,GSR,THBS1,TIMP1,TNF,TNFSF10	AKT1,Ap1,BCL2L1,CEBPB,Creb,FOXO1,JUN,MMP9,NFKB1,NFKBIA,NFKBIB,NFkB (complex),NOTCH1,P38 MAPK,RAF1,RELA,SP1,antimycin A
phenylephrine		chemical drug		-0.173		0.143	-0.512	0.00138	DUSP1,EDNRB,FOS,PDK4,PRKCB,RGS4	AVP,Ap1,ERK,FOS,FOSL1,HDAC4,HIF1A,JUN,JUND,MAPK8,NFKB1,NFKBIA,NFkB (complex),NR4A1,P38 MAPK,RELA,SMAD3,SP1,TP53,phenylephrine
SMAD4		transcription regulator		-0.153		0.111	-0.481	0.00138	CCL2,CCND1,CTSD,FOS,HMOX1,ID2,PTX3,SHISA5,SMAD6,THBS1,TIMP1,TNF	ATF2,Ap1,CEBPB,JUN,Jnk,MAPK14,NFKB1,NFkB (complex),NOTCH1,Nfat (family),RELA,SMAD3,SMAD4,SMAD7,SP1,STAT3,TP53
RXRA		ligand-dependent nuclear receptor		0.492		0.104	0.261	0.00141	AHCY,CCND1,CXCL10,EPHX1,FOS,FTL,HMOX1,LTF,OLR1,PLTP,TBXA2R,TNF,TXN	CREB1,Creb,FOXO1,IFI16,JUN,NFKB1,NFKBIA,NfkB1-RelA,PPARA,PPARG,RARA,RARG,RELA,RXRA,SP1,SREBF1,STAT3,STAT5A,THRA,THRB,alitretinoin
ATF2		transcription regulator		0.621		0.222	0.136	0.00144	CCND1,DUSP1,FOS,MT2A,SOD2,TNF,VCAM1	AHR,ATF2,ATP,Ap1,FOS,FOSB,HDAC1,Hdac,Histone h4,JUN,JUND,Jnk,NFATC2,NFKB1,NFkB (complex),NR3C1,Nfat (family),PARP1,POU5F1,RELA,RNA polymerase II,SMAD3,SMAD4,SP1,histone deacetylase
BRD4		kinase		0.594		0.222	0.102	0.00144	ACSL5,CCND1,CCR1,FADS1,FOS,HMOX1,ID2	BRD4,Histone h3,IL6,IRF1,IRF3,IRF7,JUN,NFkB (complex),RELA,RNA polymerase II,SMAD3,SP1,STAT3
miR-146a-5p (and other miRNAs w/seed GAGAACU)		mature microrna		-1.026		-0.231	-0.421	0.00144	CCL2,CD40,COL13A1,LTF,S100A12,STAT1,TNF	ATF2,Ap1,CCL2,ERK,FOSL1,IL6,IRF1,JUN,Jnk,NFATC1,NFKB1,NFKBIA,NFkB (complex),Nfat (family),P38 MAPK,RELA,SMAD3,SP1,STAT3,TP53,miR-146a-5p (and other miRNAs w/seed GAGAACU)
ETS2		transcription regulator		-1.455		0.197	-1.932	0.00149	CSF1R,FOS,HMOX1,HPGD,TIE1,TNF	ATF1,Ap1,CREB1,CREBBP,CREM,CSF1,Creb,ERK1/2,ETS2,NFKBIA,NFkB (complex),RELA,RNA polymerase II,SPI1
LONP1		peptidase		-1.982		-0.156	-1.673	0.00149	ANXA2,HSPD1,HSPE1,PDIA3,S100A11,SOD2
FYN		kinase		-0.152		0.101	-0.352	0.00151	CXCL10,DUSP1,EGR2,FOS,TNF	CREBBP,E2F1,EP300,ERK,FOS,FOSL1,FYN,IRF1,JUN,NFKB1,NFKBIA,NFkB (complex),P38 MAPK,PLC,RELA,RNA polymerase II,SMAD3,SP1,TP53,leukotriene C4
CCR1	3.645	g-protein coupled receptor		0		0.102	-0.203	0.00153	CCL5,CCR1,FOS,TNF	ADCY,CCL5,CCR1,CDKN2A,CREB1,Creb,ERK,FOSL1,IL10,JUN,NFKB1,NFKBIA,NFkB (complex),RELA,SMAD3,STAT1,STAT3,TP53
DRD2		g-protein coupled receptor		-0.242		-0.01	-0.222	0.00153	CCL2,EDNRB,FOS,PCSK1	5-hydroxytryptamine,ADORA2A,ATF2,Ap1,CREB1,Creb,DRD2,EGR2,FOS,JUN,Mapk,NFKB1,NFKBIA,RELA,SRC,THRB
ECSIT		transcription regulator		1.941		0.231	1.493	0.00153	HMOX1,IL1RN,NFKB2,SOD2	CREBBP,ECSIT,IRF1,NFKB1,NFKBIA,NFkB (complex),REL,RELA,STAT1,STAT3
NFIL3		transcription regulator						0.00153	BATF3,ID2,TNF,TNFSF10	HDAC1,Hdac,Histone h4,IL12 (family),IRF4,IRF5,IRF8,JUN,NFIL3,NFKB1,NFKBIA,NFkB (complex),RELA,STAT1,STAT3,TNFSF10,histone deacetylase
ozone		chemical toxicant		-0.147		0.214	-0.563	0.00153	CXCL10,FOS,HMOX1,TNF	ADIPOQ,Ap1,EGR1,IKBKB,IRF1,NFKB1,NFKBIA,NFkB (complex),P38 MAPK,RELA,SFTPA1,SP1,STAT1,ozone
RASSF1		other		1.572		0.046	1.453	0.00154	CCND1,CLU,COL13A1,EFEMP1,FOS,LITAF,TGM2	Ap1,CEBPB,CTNNB1,E2F1,ERK,FOSL1,FOXM1,FOXO1,HRAS,JUN,NFKB1,NFkB (complex),RAF1,RASSF1,RELA,RNA polymerase II,Ras,SMAD3,SMAD4,SP1,TCF,TCF4,TP53
desmopressin		biologic drug		-1.042		0.115	-1.272	0.00154	CTSD,FOS,GAPDH,S100A11,SEC61B,TNS1,VWF
6-aminopyrazolopyrimidine derivative compound II		chemical - kinase inhibitor						0.00164	IFITM3,ISG15,TNF	6-aminopyrazolopyrimidine derivative compound II,CREBBP,IRF3,IRF5,IRF7,NFKBIA,NFkB (complex),STAT1,TBK1
CRY1		enzyme						0.00164	FOS,PER1,TNF	CEBPB,CREB1,CRY1,EGR1,JUN,NFkB (complex),cyclic AMP
CRY2		enzyme						0.00164	FOS,PER1,TNF	CREBBP,CRY2,Creb,NCOA2
CSF2RA		transmembrane receptor						0.00164	ADGRE1,FOS,SNAP23
HIF3A	-4.408	transcription regulator						0.00164	EPAS1,PGK1,STAT3	AHR,HIF1A,HIF3A,JUN,MYC,NFKB1,TCF4
HNRNPD		transcription regulator						0.00164	CR2,FOS,TNF
PER2		transcription regulator						0.00164	ALAS1,CCND1,PER1	NPAS2,PER2
PLCG1	-1.66	enzyme						0.00164	CCL2,FOS,THBS1	ATF2,Ap1,ERK,FOS,FOSB,FOSL1,GJA1,JUN,JUND,Mapk,NFKB1,NFkB (complex),PLCG1,RELA,Ras,SMAD3,SMAD4,SP1,THRB,TP53
RLN2		other						0.00164	EDNRB,FOS,TIMP1	ATF2,Ap1,CREM,IRF1,JUN,MAPK3,NFKB1,NFKBIA,NFkB (complex),RELA,RLN2,STAT1
SYK/ZAP		group						0.00164	TIMP1,TNF,VCAM1	Ap1,CREBBP,ERK1/2,GATA3,ICAM1,ITGB2,Immunoglobulin,MYD88,NFKB1,NFKBIA,NFkB (complex),NOTCH1,RELA,STAT3,STAT6,SYK/ZAP
ZBP1	2.163	other						0.00164	CXCL10,ISG15,OAS1	CREBBP,IFN Beta,IRF1,IRF3,IRF7,NFkB (complex),STAT1,STAT2,STAT3,ZBP1
isopentenyl diphosphate		chemical - endogenous mammalian						0.00164	CCL3,CCR1,TNF	ATF2,Ap1,CCL3,CCL5,CREB1,CREM,HIF1A,JUN,Jnk,MAPK3,NFKB1,NFKBIA,NFkB (complex),Nfat (family),PI3K (complex),RELA,STAT1,STAT3,ZFP36,isopentenyl diphosphate
mir-127		microrna						0.00164	DUSP1,MRC2,TNF	ATF2,Ap1,Jnk,NFkB (complex),Nfat (family),RELA,mir-127
pentylenetetrazol		chemical drug						0.00164	FOS,SLC6A2,TIMP1	Ap1,JUN,NFkB (complex),Nfat (family),pentylenetetrazol
prazosin		chemical drug						0.00164	CCL2,DUSP1,FOS	ATF2,Ap1,CREB1,CREBBP,EGR1,ERK1/2,FOXO1,HIF1A,Insulin,JUN,Jnk,MAPK14,NFKB1,NFKBIA,NFkB (complex),Nfat (family),P38 MAPK,RELA,SMAD3,SP1,prazosin
TCF		group						0.00164	CCND1,F13A1,FOS,IDO1,LGALS3,MMP7,SLC6A2	Ap1,CTNNB1,ESR2,ETS1,FOS,FOXM1,JUN,JUND,SMAD3,SMAD4,TCF,TCF4,TP53
SMAD3		transcription regulator		1.447		0.126	1.086	0.00166	CCL2,CCND1,CXCL10,ELN,FOS,HMOX1,ID2,STAT3,TF,THBS1,TIMP1,TNF	AKT1,Ap1,CEBPB,ERK,FOS,FOSL1,JUN,NFKB1,NFKBIA,NFKBIB,NFkB (complex),NOTCH1,RELA,SMAD3,SMAD4,SMAD7,SP1,TP53,Tgf beta
brefeldin A		chemical - endogenous non-mammalian		1.491		0.01	1.469	0.00166	HMOX1,HSPA5,THBS1,TIMP1,TNF	Ap1,CAV1,EGR1,FOXO1,IL6,IRF1,JUN,LEP,MYC,NFE2L2,NFKB1,NFKBIA,NFkB (complex),Nr1h,SMAD3,SP1,SREBF1,STAT3,brefeldin A,cholesterol,reactive oxygen species
trans-hydroxytamoxifen		chemical drug		-1.414		-0.053	-1.264	0.00167	CLU,DDIT4,DUSP1,LITAF,PRSS23,PXDN,SERPINB9,TM4SF1
PPP3CA		phosphatase						0.00174	FTL,LAMP2,LITAF,S100A4,TF,TNF
TP73		transcription regulator		-0.528		0.086	-0.853	0.00175	C1R,CCL2,CTSD,DDIT4,ID2,LCP1,MMP19,PML,ROBO4,S100A2,SHISA5,TAP1,THBS1,TIMP1,ULK2	BRCA1,E2F1,HIF1A,JUN,MYC,SNAI1,TP53,TP63,TP73
uric acid		chemical - endogenous mammalian		-0.034		0.032	-0.111	0.00175	ACE,CCL2,CCL3,CCL5,HMOX1,NFKB2,TNF	AMPK,Ap1,EGR1,FOXO1,JUN,NFE2L2,NFKB1,NFKBIA,NFkB (complex),NLRP3,Nfat (family),RELA,RNASE2,SMAD3,SP1,STAT3,reactive oxygen species,uric acid
FCGR2A		transmembrane receptor		0.595		0.128	0.353	0.00176	CCL2,CCL3,CCL5,TNF	Ap1,CREBBP,ERK1/2,FCGR2A,IL10,IRF1,IgG,NFKB1,NFKBIA,NFkB (complex),REL,RELA,STAT1,STAT3,SYK
dithiothreitol		chemical reagent						0.00176	CCND1,HMOX1,HSP90B1,HSPA5	ATF2,ATF6,Ap1,CREB1,EGFR,EGR1,FOS,FOSL1,FOXO1,HIF1A,Insulin,Jnk,NFKBIA,NFkB (complex),Nfat (family),Pkc(s),RELA,SMAD3,SP1,SP3,THRA,dithiothreitol
AVP		other		-0.152		0.156	-0.461	0.00183	CCL2,CCND1,EDNRB,FOS,HSPA5	ATF2,AVP,Ap1,CREB1,CREBBP,EGR1,ERK1/2,FOXO1,HIF1A,Insulin,JUN,Jnk,NFKB1,NFKBIA,NFkB (complex),Nfat (family),P38 MAPK,PRKCE,RELA,SMAD3,SP1
IL22		cytokine		0.61		0.149	0.221	0.00186	CCND1,CD274,CXCL13,HMOX1,S100A8,S100A9,TNF	Akt,Ap1,CDKN2A,EGR1,FOS,FOSL1,FOXO1,HIF1A,IL17A,IL22,JUN,MAP2K1/2,Mapk,NFKB1,NFKBIA,NFkB (complex),RARA,RELA,SMAD3,SMAD4,STAT1,STAT3,THRB
daidzein		chemical drug		-0.277		0.077	-0.478	0.00186	CCL2,CCND1,CYP1A1,FOLR1,FXYD5,ID2,SIGLEC10	Ap1,EGR1,ERK,ESR2,FOSL1,JUN,NFKBIA,NFkB (complex),SMAD3,SRC (family),STAT6,TP53,beta-estradiol,daidzein
miR-125b-5p (and other miRNAs w/seed CCCUGAG)		mature microrna		0.137		-0.231	0.736	0.00186	CBX7,CYP1A1,ID2,IL1RN,LIPA,PIGR,TNF
26s Proteasome		complex		-0.519		-0.101	-0.24	0.00189	CCL2,CTSB,CTSD,DDX58,IFI35,NFKB2,STAT1,TNFSF10,UBD	26s Proteasome,BRCA1,ESR1,ESR2,HDAC1,IRF3,IRF5,JUN,MAPK1,MYC,NFKB1,NFKBIA,NFkB (complex),RARA,REL,RELA,STAT1,STAT3,TICAM1,TP53,TP63,TP73,estrogen receptor
THRB		ligand-dependent nuclear receptor		-1		0.048	-1.125	0.00201	CCL2,CCND1,CCR1,CFD,CTSD,CXCL10,FOS,MMP7,PDK4,PER1,TNF	AKT1,Akt,E2F1,EGR1,FOXO1,HIF1A,IFI16,JUN,NFATC1,NFKB1,NFKBIA,NFKBIB,NFkB (complex),PI3K (complex),PPARA,PPARG,RELA,RXRA,SIRT1,SMAD4,SP1,STAT3,THRA,THRB
BAK1		other		1.067		0.215	0.642	0.00201	CCL5,CXCL10,IFNAR2,TNF	ATF2,BAK1,CREBBP,IFNB1,IRF1,IRF3,IRF7,NFKB1,NFKB2,NFKBIA,NFKBIB,NFkB (complex),PARP1,POU5F1,RELA,STAT1,STAT2,STAT3,TRAF2
HSP90B1	1.709	other		-1.114		0.157	-1.417	0.00201	CALR,CD40,HSPA5,TNF	Ap1,CREBBP,ERK1/2,HSP90B1,IRF1,IRF3,NFATC2,NFKB1,NFKB2,NFKBIA,NFKBIB,NFkB (complex),RELA,SP1,STAT1,STAT3,TLR2,TLR4,TP53,geldanamycin
NPPA		other		0.298		-0.04	0.377	0.00201	CCND1,DUSP1,HMOX1,TNF	ATF2,Ap1,ERK,FOS,FOSL1,FOXO1,JUN,JUND,Jnk,MAP2K1/2,MAPK8,NFKB1,NFKBIA,NFkB (complex),NPPA,NR4A1,Nfat (family),RARA,RELA,SMAD3,STAT3,TP53,prostaglandin E2
fucoidin		chemical reagent		-1		-0.124	-0.751	0.00201	CCL5,ISG15,TNF,TNFSF10	Ap1,CXCL12,FOXO1,MSR1,NFKB1,NFKBIA,NFkB (complex),P38 MAPK,REL,RELA,SP1,STAT1,STAT2,STAT3,SYK,fucoidin,resveratrol
GPS2		transcription regulator		-1.406		-0.221	-0.923	0.00202	CCND1,CR2,CXCL10,SHISA5,VCAM1	FOXO1,GPS2,NFKBIA,NfkB1-RelA,PPARA,PPARG,SP1
NRF1		transcription regulator		1.114		0.11	0.901	0.00202	ALAS1,CD47,FTH1,HMOX1,IL1RN
n-3 fatty acids		chemical drug		1.231		-0.028	1.293	0.00202	CCL2,FADS1,HMOX1,HSPA5,TNF	ADIPOQ,Ap1,CREB1,EGR1,FOXO1,HIF1A,Insulin,JUN,NFKB1,NFKBIA,NFkB (complex),PPARA,PPARG,RELA,RXRA,SMAD3,SP1,SREBF1,THRB,n-3 fatty acids,reactive oxygen species
MAPK3		kinase		0.277		0.164	-0.086	0.00202	CCL3,CCND1,FOS,THBS1,TIMP1,TNF	Ap1,CREB1,CREBBP,CREM,CSF1,ERK,ERK1/2,FOSL1,JUN,MAPK3,NFKBIA,NFkB (complex),Nfat (family),RELA,SMAD3,SPI1,SPP1,TP53
MDM2		transcription regulator		1.477		0.004	1.468	0.00202	CCND1,IGFBP6,IL1RN,THBS1,TIMP1,TNFSF10	AHR,ATP,Ap1,E2F1,EGR1,FOXO1,HIF1A,JUN,MDM2,NFATC1,NFKB1,NFKBIA,NOTCH1,NR3C1,PPARG,RNA polymerase II,SIRT1,SMAD3,SMAD4,SMAD7,SNAI1,SP1,STAT3,TP53,TP63,TP73
NLRP3		other		1.342		-0.054	1.463	0.00202	CCL5,CXCL10,HMOX1,NFKB2,STAT3,TNF	ATF2,Ap1,BECN1,CREBBP,IRF1,NFKB1,NFKBIA,NFkB (complex),NLRP3,PARP1,POU5F1,RELA,RETN,SMAD3,SMAD4,SMAD7,SP1,STAT3
delta-9-tetrahydrocannabinol		chemical drug		-0.187		0.092	-0.366	0.00202	ACSL4,FOS,LTF,TAP2,TNF,TNFSF10	ADCY,Ap1,CEBPA,CEBPB,CREB1,CSF3,Creb,EGR1,JUN,L-glutamic acid,NFKB1,NFkB (complex),RELA,STAT1,STAT3,cyclic AMP,delta-9-tetrahydrocannabinol,rimonabant
APOA4		transporter						0.00206	FOS,SELP,TNF
CSF3R	2.195	transmembrane receptor						0.00206	CSF3R,FOS,LTF
Cd2+		chemical toxicant						0.00206	CCND1,FOS,HMOX1	Akt,Ap1,CREB1,Cd2+,E2F1,EGR1,FOS,FOXO1,HIF1A,IGF1,JUN,L-glutamic acid,Mapk,NFE2L2,NFKB1,NFkB (complex),RELA,SMAD3,SMAD4,THRB,glutathione
Cdk		group						0.00206	CCL2,CCL5,CXCL10	CDKN2A,Cdk,JUN,NFkB (complex),NR3C1,RELA,STAT3
GAB1		kinase						0.00206	CCL5,CXCL10,EGR2	AKT1,Ap1,CDKN2A,CREBBP,E2F1,EGR1,FOXO1,GAB1,JUN,MAP2K1,NFATC1,NFKB1,NFKBIA,NFKBIB,NFkB (complex),P38 MAPK,PPARG,RELA,SIRT1,SMAD3,SMAD4,SP1,hyaluronic acid
GHRHR		g-protein coupled receptor						0.00206	CCND1,FOS,TNF	ADCY,Ap1,CEBPB,CREB1,CREBBP,Creb,EGR1,ERK1/2,FOS,GHRHR,JUN,Mapk,NCOA2,NFKB1,NFKBIA,NFkB (complex),RELA,THRB,cyclic AMP
IL37		cytokine						0.00206	CXCL10,TIMP1,TNF	Ap1,Creb,IL10,IL18,IL37,IL6,IRF1,JUN,MYC,Mek,NFKB1,NFKBIA,NFKBIB,NFkB (complex),P38 MAPK,RELA,SMAD3,SP1,STAT1,STAT3,TP53
Ptprd		phosphatase						0.00206	CCL2,IFI35,PSMB9	CDKN2A,NFKB1,Ptprd,RELA,SMAD3,STAT1,STAT3
SMPD1		enzyme						0.00206	CCL5,CTSB,TNF	ATF2,Ap1,FOS,IL1B,JUN,JUND,Jnk,MAP2K4,MAPK8,NFKB1,NFKBIA,NFkB (complex),NR4A1,Nfat (family),RELA,RXRA,SMAD3,SMPD1,STAT3
SPHK2		kinase						0.00206	CCL5,FGR,TNF	ATF2,NFKB1,NFkB (complex),PARP1,POU5F1,RELA,SPHK2
miR-100-5p (and other miRNAs w/seed ACCCGUA)		mature microrna						0.00206	CCND1,EGR2,IGF2
nystatin		chemical drug						0.00206	CD40,TIMP1,TNF	ATF2,Ap1,CREBBP,ERK1/2,IRF1,Jnk,LYN,NFKB1,NFKBIA,NFkB (complex),Nfat (family),P38 MAPK,RELA,SP1,STAT1,nystatin
salmeterol		chemical drug						0.00206	DDIT4,DUSP1,TNF	ATF2,Ap1,ERK,FOSL1,JUN,Jnk,NCOA2,NFkB (complex),NR3C1,Nfat (family),RELA,SMAD3,STAT1,TP53,TSC22D3,salmeterol
spermine		chemical - endogenous mammalian						0.00206	CCL2,CCL3,TNF	Ap1,FOS,HMGB1,IRF1,NFKB1,NFKBIA,NFkB (complex),NOS3,RELA,STAT1,histamine,spermine
zinc protoporphyrin IX		chemical - endogenous mammalian						0.00206	CCND1,HMOX1,SOD2	AR,Ap1,CDKN2A,CREB1,EGR1,FOXO1,HDAC3,HIF1A,Insulin,JUN,NFKB1,RELA,SIRT1,SMAD3,SMAD4,SP1,STAT1,STAT3,zinc protoporphyrin IX
ASCC1		transcription regulator						0.00206	TNF,TNFSF10
ATP2A1		transporter						0.00206	CALR,HSPA5	AHR,ATP2A1,CREB1,CREM,Ca2+,Creb,MKL2
BO-653		chemical drug						0.00206	PSMA1,PSMA2
CACTIN		other						0.00206	CCL5,TNF	CACTIN,CREBBP,IRF3,IRF7,NFkB (complex),STAT1
CC-122		chemical drug						0.00206	DDX58,IFIT3
CD163	4.248	transmembrane receptor						0.00206	HMOX1,TNF
DEETGE-CAL-Tat		chemical reagent						0.00206	HMOX1,SOD2
DNAJB4		other						0.00206	CCND1,STAT1
F2RL3		g-protein coupled receptor						0.00206	FOS,TNF	Akt,Ap1,CREBBP,EGR1,ERK1/2,F2RL3,FOXO1,HIF1A,JUN,NFKBIA,NFkB (complex),RELA,SMAD4
FGR	1.824	kinase						0.00206	FGR,TNF
GCLC		enzyme						0.00206	FOS,SLC39A8
LY75		transmembrane receptor						0.00206	CD40,FCER2
ORM1		other						0.00206	IL1RN,TNF	NFKB1,NFKBIA,NFkB (complex),ORM1,P38 MAPK,RELA,SP1
Pb2+		chemical reagent						0.00206	CYP1A1,HMOX1
RNU1-1		other						0.00206	CXCL10,IDO1
TEX11		other						0.00206	CCND1,FOS	Akt,Ap1,EGR1,ERK,ESR1,ESR2,FOS,FOSL1,FOXO1,HIF1A,JUN,NFkB (complex),SMAD3,SMAD4,SP1,TEX11,TP53
VCAM1	2.101	transmembrane receptor						0.00206	CCND1,VCAM1	ATF2,Akt,Ap1,CREBBP,EGR1,ERK1/2,FOXO1,HIF1A,JUN,NFKB1,NFKB2,NFKBIA,NFkB (complex),PI3K (complex),PPARA,PRKCA,RAC1,RELA,SMAD4,STAT3,VCAM1
carboxyamido-triazole		chemical drug						0.00206	CCND1,FOS	AHR,ATF2,Ap1,CREB1,CREM,Ca2+,Creb,FN1,JUN,MAPK3,MKL2,NFE2L2,NFKB1,NFkB (complex),NOTCH1,PARP1,POU5F1,RELA,SMAD3,SMAD4,TP53,carboxyamido-triazole,nitric oxide
chitinase		group						0.00206	CCL2,CCL5
chlorophyllin		chemical toxicant						0.00206	CCL2,HMOX1
crocin		chemical drug						0.00206	HSPA5,TNF
galanthamine		chemical drug						0.00206	IGF2,TNF
glabridin		chemical - endogenous non-mammalian						0.00206	FOS,SOD2	Ap1,IKBKB,NFKB1,NFKB2,NFKBIA,NFkB (complex),REL,RELA,STAT3,glabridin
griseofulvin		chemical drug						0.00206	ALAS1,HMOX1
palmatine		chemical toxicant						0.00206	CYP1A1,TNF	AHR,CEBPB,CREB1,EGR1,FOXO1,HIF1A,Insulin,NFkB (complex),SMAD3,SMAD4,SP1,palmatine
pegintron		biologic drug						0.00206	DDX58,ISG15	IFNAR2,STAT1,STAT2,STAT3,STAT4,pegintron
polymethyl methacrylate		chemical reagent						0.00206	CSF1R,TNF
pyrazole		chemical - endogenous non-mammalian						0.00206	HMOX1,TNF	NFKB1,NFKBIA,NFkB (complex),P38 MAPK,RELA,SP1,pyrazole
taxifolin		chemical - endogenous non-mammalian						0.00206	CYP1A1,HMOX1
tyrosine kinase		group						0.00206	CYP1A1,HMOX1	HIF1A,JUN,NFKBIA,RELA,SP1,quercetin,tyrosine kinase
verlukast		chemical drug						0.00206	CCL2,TNF	AHR,Ap1,HDAC3,JUN,NFKB1,NFKBIA,NFkB (complex),RELA,SP1,apigenin,reactive oxygen species,verlukast
Mek		group		1.608		0.102	1.319	0.00209	CCND1,CLU,CSF1R,CXCL10,CXCL11,CXCL9,EGR2,FOS,ID2,THBS1,TNF	AKT1,ATF2,Ap1,CREM,ERK,FOSL1,IRF1,JUN,MAPK3,Mek,NFKB1,NFKBIA,NFKBIB,NFkB (complex),P38 MAPK,PRL,RELA,SMAD3,SP1,STAT1,STAT3,TP53
metribolone		chemical reagent		0.106		0.136	-0.311	0.00209	B2M,CCND1,CLU,ERRFI1,FOS,PFKFB2,PIGR,THBS1,TM4SF1,TNF,VCAN	AKT1,AR,ATF2,Akt,Ap1,CREB1,CREM,EGR1,FOXO1,HIF1A,JUN,MAPK3,MYC,NFKB1,NFKBIA,NFKBIB,NFkB (complex),PGR,SMAD3,SMAD4,SP1,TP53,dihydrotestosterone,metribolone
ADM		other		0.791		-0.028	0.846	0.00221	ACE,FOS,PGK1,TNF,VCAM1	ADM,ATF2,Ap1,CREB1,Creb,FN1,FOS,JUN,Mapk,NFKB1,NFKBIA,NFkB (complex),NR3C1,POMC,RELA,SMAD3,SMAD4,SRC,THRB,TP53,aldosterone
MAPK7		kinase		0.631		0.159	0.28	0.00221	CCND1,DUSP1,HMOX1,SERPINB2,TNF	ATF2,CDKN2A,CREB1,CREBBP,Creb,EP300,ETS1,FOS,FOSB,HDAC1,JUN,JUND,MAPK7,NCOA2,NFKB1,NFKBIA,NFkB (complex),REL,RELA,SMAD4,STAT3,TP53,YWHAB
SB-431542		chemical reagent		0.16		-0.079	0.365	0.00223	CCND1,CXCL13,FOS,ID2,SERPINB2,SMAD6,STAT3	Ap1,EGR1,ESR2,IL11,NFKBIA,SB-431542,SMAD3,SMAD4,SMAD7,SP1,STAT3,TP53,ZFP36,beta-estradiol
5-azacytidine		chemical drug	Activated	2.333		0.192	1.756	0.00227	ANXA2,CALR,DUSP1,HSP90B1,HSPA5,HSPD1,IFI6,TGM2,THBS1	5-azacytidine,BDNF,CREB1,EGR1
ERN1		kinase		1.581		0.128	1.253	0.00229	ARF4,HSP90B1,HSPA5,SEC24D,SERPINB2,SSR3,TNF,WARS	ATF6,ERN1,FOXO1,HSP90B1,NFE2L2,NFKBIA,XBP1
reactive oxygen species		chemical toxicant		-1.41		0.189	-1.821	0.00229	CCL2,CCL5,CSF1R,HMOX1,HSPA5,SOD2,TNF,VCAM1	ATF2,Ap1,HIF1A,JUN,Jnk,MAPK14,NFE2L2,NFKB1,NFKB2,NFKBIA,NFkB (complex),Nfat (family),RELA,SP1,STAT3,TNFSF11,glutathione,reactive oxygen species
ANXA1		enzyme						0.00229	ANXA2,ANXA4,CCL2,TSC22D3
CLU	1.8	other						0.00229	CCL2,CLU,HSPA5,TNF	AKT1,APP,Ap1,CCL11,CLU,EGR1,FOXO1,HDAC3,HIF1A,NFKB1,NFKBIA,NFKBIB,NFkB (complex),P38 MAPK,RELA,SMAD3,SMAD4,SP1,STAT1
KRT17		other		1		0.092	0.815	0.00229	CCL5,CCR1,CXCL10,TNF
NFAT5		transcription regulator						0.00229	DDIT4,S100A4,TNF,VWF
PDPK1		kinase		0.605		0.053	0.502	0.00229	CCND1,CXCL10,SERPINB2,TNF	Ap1,E2F1,EGR1,ERK,FOSL1,FOXO1,IKBKB,JUN,NFATC1,NFKB1,NFKB2,NFKBIA,NFkB (complex),PDPK1,PPARG,PRKCD,RELA,SIRT1,SMAD3,STAT3,TP53
PLAT		peptidase		-0.132		0.111	-0.353	0.00229	CCND1,CXCL10,FOS,TNF	ATF2,Ap1,CREBBP,Creb,ERK,ERK1/2,FOS,FOSB,FOSL1,JUN,JUND,MMP9,NFKB1,NFKBIA,NFkB (complex),NOTCH1,P38 MAPK,PLAT,RELA,SMAD3,SMAD4,SP1,TP53
PRKG1		kinase		-1.131		-0.028	-1.077	0.00229	CCND1,FOS,THBS1,VCAM1	AHR,ATP,Akt,E2F1,EGR1,FOXO1,GTF2I,HIF1A,JUN,NFATC1,NFKB1,NFKBIA,NFkB (complex),NR3C1,PI3K (complex),PPARG,PRKG1,RELA,RNA polymerase II,SIRT1,SMAD4
proteasome inhibitor PSI		chemical - protease inhibitor		1.126		0.077	0.979	0.00229	CCL3,CYP1A1,HMOX1,HSPA5	Ap1,GATA3,IL2,NFKBIA,STAT1,STAT3,proteasome inhibitor PSI
let-7a-5p (and other miRNAs w/seed GAGGUAG)		mature microrna		-1.609		-0.231	-0.934	0.00237	CCND1,COL27A1,HMOX1,IFIT5,PXDN,S100A4,SNAP23,STAT3,THBS1
AKT2		kinase		0.555		0.036	0.475	0.00242	GSR,IGF2,NFKB2,TIMP1,TNF	AKT1,AKT2,Akt,BRCA1,CEBPB,CREB1,EGR1,FOXO1,HIF1A,Ins1,JUN,MYC,NFKB1,NFKB2,NFKBIA,NFKBIB,NFkB (complex),RELA,SMAD3,SMAD4,SP1,STAT3,TP53,TP63,TP73
GATA3		transcription regulator		0.471		-0.001	0.475	0.00242	CCL5,CCND1,CCR1,CSF1R,DRAM2,EVPL,FOS,S100A8,S100A9,TNF,ZBTB16	GATA3,HDAC1,Hdac,Histone h3,Histone h4,IFNG,IL10,IL4,IRF1,IRF3,IRF7,IRF8,NFKB1,NFKBIA,NFkB (complex),RELA,RNA polymerase II,SP1,STAT1,STAT3,STAT6,histone deacetylase
streptozocin		chemical drug		-0.065		0.042	-0.194	0.00242	CLU,COL12A1,FOS,HMOX1,HSPD1,HSPG2,LGALS3,PDK4,SLC6A2,SOD2,TNF	AR,Akt,Ap1,CREB1,EGR1,FOXO1,HDAC3,HIF1A,JUN,MAPK14,NFKB1,NFKBIA,NFkB (complex),NR3C1,POMC,RELA,SMAD3,SMAD4,SP1,corticosterone,streptozocin
(+)-MK-801		chemical drug		-0.981		0.043	-1.086	0.0025	CCND1,FOS,GJA5,HSPA5,TBXA2R,TIMP1	(+)-MK-801,AHR,ATF2,Ap1,CREB1,CREBBP,CREM,Ca2+,Creb,ERK1/2,Jnk,L-glutamic acid,MKL2,NFKB1,NFKBIA,NFkB (complex),Nfat (family),P38 MAPK,RELA,SP1
PRKCE		kinase		0.64		0.197	0.169	0.0025	CCND1,FOS,HSPA5,STAT3,TNF,VCAM1	AHR,ATF2,ATP,Ap1,CREB1,EGR1,FOSL1,FOXO1,HIF1A,Insulin,JUN,Jnk,MAP2K1/2,NFKB1,NFKB2,NFKBIA,NFkB (complex),NR3C1,Nfat (family),PRKCD,PRKCE,RARA,RELA,RNA polymerase II,SMAD3
SOX1		transcription regulator		0		-0.231	0.565	0.0025	APCDD1,DUSP1,EFEMP1,GBP4,PCDH18,TXNRD1
GNA15		enzyme						0.00251	FXYD5,HMOX1,LGALS3,OLR1,SOD2,TIMP1,VCAN	ATF2,Ap1,GNA15,IKBKB,IRF1,Jnk,NFKB1,NFKBIA,NFkB (complex),Nfat (family),RELA,STAT1
Pdgf (complex)		complex		0.349		0.132	0.014	0.00251	CCL2,CCND1,ERRFI1,FOS,HMOX1,TIMP1,VCAM1	ATF2,Ap1,CCL2,EDN1,HDAC4,JUN,Jnk,NADPH oxidase,NFATC1,NFkB (complex),Nfat (family),Pdgf (complex),RELA,SMAD3,SP1,STAT3
CLCN5		ion channel						0.00253	B2M,CTSB,TXN
CNR2		g-protein coupled receptor						0.00253	CCL2,CCND1,TNF	Ap1,CCL2,CEBPB,CNR2,CREB1,EGR1,ERK,FOS,FOSL1,FOXO1,HIF1A,Insulin,JUN,Mapk,NFATC1,NFKB1,NFkB (complex),SMAD3,STAT3,THRB,TP53,cyclic AMP
CRKL		kinase						0.00253	CXCL10,FGL2,ISG20
CSF2RB		transmembrane receptor						0.00253	ADGRE1,FOS,SNAP23
GRK2		kinase						0.00253	CD46,FOS,TNF	ADCY,ATF2,Ap1,C3AR1,CCR5,CREM,Creb,GRK2,JUN,MAPK3,NFKB1,NFKBIA,NFkB (complex),P38 MAPK,RELA,SP1
SELENOS		other						0.00253	CFD,HSPA5,TNF
SPTLC2		enzyme						0.00253	HSPA5,THBS1,TIMP1	IL6,IRF1,JUN,NFkB (complex),SMAD3,SPTLC2,STAT3
ZBTB33		other						0.00253	MMP7,PGK1,S100A4
dexmedetomidine		chemical drug						0.00253	CCL2,DDIT4,FOS	Ap1,CREB1,EGR1,FOXO1,HIF1A,Insulin,NFKB1,NFKBIA,RELA,SMAD3,STAT3,dexmedetomidine,prostaglandin E2
fluoride		chemical - endogenous mammalian						0.00253	FOS,HSPA5,VCAM1	ATF2,NFKBIA,PPARA,PRKCA,RELA,STAT3,fluoride
monophosphoryl lipid A		chemical drug						0.00253	CXCL10,IL1RN,TNF	Ap1,CREBBP,IL18,IL23A,IRF1,NFKB1,NFKBIA,NFKBIB,NFkB (complex),P38 MAPK,RELA,SP1,STAT1,STAT3,monophosphoryl lipid A
ABCB4		transporter		-1.987		-0.215	-1.559	0.00259	CXCL10,LGALS3,NFKB2,TIMP1
KEAP1		transcription regulator		-0.283		0.018	-0.318	0.00259	HMOX1,PRDX1,SELP,VCAM1	15-deoxy-delta-12,14 -PGJ 2,Ap1,JUN,KEAP1,NFE2L2,NFKB1,NFKBIA,NFkB (complex),RELA,SP1,reactive oxygen species
KNG1		other		0.038		0.135	-0.226	0.00259	ASIC1,CALR,CCND1,FOS	AHR,ATF1,ATF2,Ap1,CDC42,CREB1,CREM,CTNNB1,Ca2+,Creb,FOS,JUN,KNG1,MAPK11,MKL2,NFKBIA,NFkB (complex),PLAT,PRKCB,RELA,STAT3,estrogen receptor
prostaglandin J2		chemical - endogenous non-mammalian		1.982		0.169	1.647	0.00259	HMOX1,PSMA2,PSMA6,TNF
selenium		chemical drug						0.00259	HSPA5,SELP,STAT3,TXNRD1
N-methyl-D-aspartate		chemical reagent		-0.093		0.146	-0.406	0.00264	CCL2,CD47,FOS,HSPA5,TNF	5-hydroxytryptamine,AVP,Ap1,CREB1,CREBBP,ERK1/2,FOS,FOSL1,N-methyl-D-aspartate,NFKB1,NFKBIA,NFkB (complex),Pkc(s),RELA,STAT3,TAC1
IRAK4		kinase		0.555		0.128	0.307	0.00268	CXCL10,CXCL16,ERRFI1,FOS,OLR1,TNF	Ap1,CREB1,CREBBP,CXCL2,Creb,FOS,IL1R1,IRAK4,JUN,JUND,MAPK8,MYD88,NFKB1,NFKBIA,NFkB (complex),NR4A1,RARA,RELA,RNA polymerase II,RPS6KA5,STAT1,STAT3
STAT5A		transcription regulator		-1.038		0.055	-1.158	0.00277	CCND1,EPAS1,FOS,ICAM2,ID2,MMP7,OAS1,OLR1,PRSS23,TM4SF1,TNF,WARS,YWHAG	E2F1,ESR1,ESR2,FOXO1,HDAC1,HIF1A,IGF1,IRF1,JUN,NCOA2,NFKB1,NFKBIA,NFkB (complex),NR3C1,PRL,RARA,RELA,SMAD3,STAT1,STAT3,STAT5A,TNF,TP53,TSC22D3,estrogen receptor
medroxyprogesterone acetate		chemical drug		0.677		-0.025	0.745	0.00279	CCL2,CCL3,CCL5,CCND1,CXCL10,CYP1A1,TNF,VCAN	Akt,Ap1,CREBBP,EGR1,ERK,ERK1/2,FOS,FOSL1,FOXO1,HIF1A,JUN,NFKBIA,NFkB (complex),Nfat (family),PLAT,RELA,SMAD3,SMAD4,TP53,medroxyprogesterone acetate
DNMT3B		enzyme		1.89		-0.035	1.982	0.00281	BATF3,EMILIN2,IFI27,IFIT1,PRKCB,SERPINB9,STAT1
TGFBR2		kinase		1.394		0.033	1.303	0.00282	CCND1,CLU,HPGD,JUP,SELP,STAT3,THBS1,TIMP1,TNF,WDFY3	ATF2,Ap1,CREM,EGR1,FOS,JUN,MAPK3,NFKBIA,NFkB (complex),NOTCH1,SMAD3,SMAD4,SMAD7,SP1,SP3,STAT3,TGFB1,TGFBR2,Tgf beta
POU5F1		transcription regulator		1.098		0.084	0.812	0.00286	APCDD1,CCND1,CD40,CXCL10,DUSP1,EFEMP1,EVPL,GBP4,PCDH18,SIRPA,TF,TNF,TNFSF10,TXNRD1	AKT1,NFKB1,NFKBIA,NFKBIB,NFkB (complex),POU5F1,SP1
Lh		complex		-0.647		0.067	-0.808	0.00287	DUSP1,FOS,GBP1,MMP19,PER1,PGK1,PTX3,RGS4,SNAP23,SOD2,STAT1,THBS1	ATF1,Akt,Ap1,CREB1,CREM,Cg,Creb,EGR1,ERK,FOSL1,FOXO1,HIF1A,JUN,JUNB,JUND,Lh,NFKB1,NFKBIA,NFkB (complex),RELA,RNA polymerase II,SMAD3,SMAD4,STAT3,TP53,prostaglandin E2
ATG7		enzyme		-1.286		-0.05	-1.181	0.00288	CTSB,CXCL10,IFIH1,S100A4,TNF	ATG7,CDKN2A,CREBBP,IL23A,IRF1,IRF3,IRF7,NFKB1,NFKBIA,NFkB (complex),RELA,SMAD3,STAT1,STAT3
CCL11		cytokine		1.387		0.213	0.915	0.00288	CCL2,CXCL11,CXCL9,ITGA2,TNF	Ap1,CCL11,CREBBP,ERK1/2,FOS,IL4,IRF1,IRF8,JUN,NFKB1,NFKBIA,NFkB (complex),RELA,SP1,STAT1,STAT6,leukotriene C4,reactive oxygen species
DCN		other		0.577		-0.019	0.62	0.00288	CXCL10,DUSP1,THBS1,TNF,VCAM1	Akt,Ap1,CREBBP,DCN,EGFR,EGR1,ERK1/2,FOXO1,HIF1A,IL1B,IL6,IRF1,JUN,NFKB1,NFKBIA,NFkB (complex),RELA,SMAD3,SMAD4,SP1,SP3,STAT3,THRA
Gm-csf		group						0.00288	CD163,CD209,CD40,FOS,TNF	ATF2,Ap1,BCL10,BCL3,CREBBP,CREM,ERK1/2,Gm-csf,HDAC1,IRF3,IRF8,JAK1,JUN,MAPK3,NFKB1,NFKBIA,NFkB (complex),PTPN11,RELA,SPI1,STAT1,STAT3,STAT4,STAT5A
BECN1		other		-1.165		0.082	-1.327	0.00291	CCL5,CXCL10,SOD2,TNF	APP,Akt,Ap1,BECN1,CDKN2A,Collagen type I,EGR1,FOXO1,HIF1A,IL23A,JUN,NFKB1,NFKBIA,RELA,SMAD3,SMAD4,STAT1,STAT3
CORT		other		-0.747		-0.144	-0.463	0.00291	CCL5,CCR1,CXCL10,TNF
CXCL2		cytokine						0.00308	CCL5,CXCL10,TNF	ATF2,Ap1,CREBBP,CXCL2,ICAM1,IRF1,Jnk,NFKB1,NFKBIA,NFkB (complex),NOTCH1,Nfat (family),P38 MAPK,RELA,SP1,STAT1
D609		chemical reagent						0.00308	CCL2,TNF,VCAM1	ATF2,Ap1,D609,FOS,Ikb,JUN,Mapk,NFKB1,NFKB2,NFKBIA,NFKBIB,NFkB (complex),PPARA,PRKCA,REL,RELA,STAT1,STAT3,THRB,TNFRSF1A,TRADD
GSK3A		kinase						0.00308	SELP,TNF,TNFSF10	AR,Ap1,EGR1,Fibrinogen,GSK3A,JUN,NFKB1,NFKBIA,NFkB (complex),RELA,SIRT1,SP1
STIM1		ion channel						0.00308	HMOX1,PRDX1,TNF	KEAP1,NFE2L2,RELA,STIM1
TNFRSF12A		transmembrane receptor						0.00308	CCL2,CCL5,CXCL10	Ap1,IRF1,NFKB1,NFKBIA,NFkB (complex),RELA,STAT1,TNFRSF12A,TNFSF12
hydrogen sulfide		chemical - endogenous mammalian						0.00308	HMOX1,HSPA5,TXN	CREB1,EGR1,FOXO1,HIF1A,Insulin,SMAD3,hydrogen sulfide
metyrapone		chemical drug						0.00308	ALAS1,CYP1A1,FOS	NR1I2,metyrapone
silicon dioxide		chemical drug						0.00308	CCL2,FOS,TNF	ATF2,Ap1,CREB1,ERK,FOS,FOSL1,IL1A,JUN,MAPK9,NFKB1,NFKBIA,NFkB (complex),Nfat (family),Pkc(s),RELA,SIRT1,SMAD3,TBP,TP53,silicon dioxide
AIRE		transcription regulator		0		0.205	-0.41	0.00313	CXCL10,IGF2,LTF,S100A9,TLR8
MAPKAPK2		kinase		0.967		0.113	0.722	0.00313	CCL2,CXCL10,HSPA5,TNF,VCAM1	Akt,Ap1,CREBBP,EGFR,EGR1,ERK1/2,FOXO1,HIF1A,JUN,MAPKAPK2,NFKB1,NFKBIA,NFKBIB,NFkB (complex),REL,RELA,SMAD3,SMAD4,SP1,SP3,THRA,VEGFA
SHC1		other		0.946		0.028	0.887	0.00313	FOS,FTH1,FTL,SOD2,TXN	ATF2,HIF1A,IGF1R,JUN,JUNB,JUND,MYC,NFKB1,NFKB2,RAC1,SHC1
carboplatin		chemical drug		1.41		0.14	1.106	0.00313	CD274,CLU,FXYD5,LGALS3,TIMP1
niacinamide		chemical - endogenous mammalian		1.406		-0.03	1.472	0.00313	CCL2,CD40,GAPDH,PDK4,TNF	Akt,Ap1,CREBBP,EGR1,ERK1/2,FOXO1,HIF1A,Histone h3,IRF3,IRF7,JUN,NFKB1,NFKBIA,NFkB (complex),NfkB1-RelA,PPARA,PPARG,RELA,RNA polymerase II,SMAD4,SP1,STAT3,niacinamide,prostaglandin E2
CDC42		enzyme						0.00327	CCND1,FOS,STAT3,TGM2	ATF2,Ap1,CDC42,CEBPB,CTNNB1,FOXM1,FOXO1,HIF1A,JUN,MAP2K4,NFKB1,NFKB2,NFkB (complex),RAC1,RAF1,RELA,RXRA,Ras,SMAD3,SMAD4,SP1,TCF,TCF4,TP53
TIMP1	3.227	cytokine		0		0.043	-0.087	0.00327	CD40,FCER2,IGF2,PLTP	Ap1,JUN,MAPK14,NFkB (complex),RELA,SP1,TIMP1
TNC		other		-0.152		0.087	-0.324	0.00327	CCL2,FOS,ID2,TNF	AR,Ap1,Creb,FN1,FOS,HIF1A,ITGB1,JUN,MYC,Mapk,Mek,NFKB1,NFkB (complex),RELA,Ras,SMAD3,SMAD4,SP1,STAT3,THRB,TNC,TP53
semaxinib		chemical drug						0.00327	HMOX1,LTF,THBS1,VWF
HMGB1		transcription regulator		0.702		0.183	0.262	0.00327	CCL2,CCL3,CD40,IFIT1,TNF,VCAM1	AGER,ATF2,Ap1,CREBBP,CTNNB1,E. coli lipopolysaccharide,ERK1/2,HMGB1,IL18,IRF1,Jnk,NFATC1,NFKB2,NFKBIA,NFKBIB,NFkB (complex),Nfat (family),RELA,STAT1,STAT3
Notch		group		0.166		0.124	-0.121	0.00327	DLL4,DUSP1,ID2,S100A11,SMAD6,TNF	HIF1A,NFKB1,NFKBIA,NFkB (complex),NOTCH1,Notch,PI3K (complex),RELA,SMAD3,TP53
TNFRSF1A		transmembrane receptor		0.823		0.065	0.633	0.00334	CCL2,CCL5,CXCL10,CXCL13,MMP7,SELP,SOD2,TNF,VCAM1	Ap1,CCL2,FOS,IKK (complex),JUN,NFATC1,NFKB1,NFKB2,NFKBIA,NFKBIB,NFkB (complex),REL,RELA,RELB,SMAD3,STAT3,TNFRSF1A,Tgf beta
1-chloro-2,4-dinitrobenzene		chemical drug						0.00339	HMOX1,TNF
7S NGF		complex						0.00339	CLU,FOS
ARAF		kinase						0.00339	CCND1,FOS	ARAF,Ap1,CDKN2A,CEBPB,CREBBP,Creb,ERK,FOSL1,FOXO1,JUN,MAP2K1,MAP2K1/2,MYC,Mek,NFkB (complex),RAF1,RARA,SMAD3,SMAD4,STAT3,TP53
ARL5B		enzyme						0.00339	CXCL10,TNF	ARL5B,IFIH1,IRF,IRF3,IRF7,NFkB (complex),RELA
ATPase		group						0.00339	CD40,VCAM1
BLVRA		enzyme						0.00339	HMOX1,TNFSF10	AKT1,BLVRA,NFKB1,NFKBIA,NFKBIB,NFkB (complex),SP1
CLDN2		other						0.00339	CCND1,ITGA2
Hg2+		chemical - endogenous non-mammalian						0.00339	CYP1A1,HMOX1
ILX-23-7553		chemical drug						0.00339	CCND1,CLU
KCNN4		ion channel						0.00339	CCL5,TSC22D3	JUN,KCNN4,NCOA2,NR3C1,RELA,STAT1,TSC22D3
KRT10		other						0.00339	CCND1,TNF	AKT1,ATF2,Akt,Ap1,EGR1,FOXO1,HIF1A,JUN,Jnk,KRT10,NFKB1,NFKBIA,NFKBIB,NFkB (complex),Nfat (family),RELA,SMAD4,SP1
L-homocysteine		chemical - endogenous mammalian						0.00339	CCL2,FOLR1
MC3R		g-protein coupled receptor						0.00339	HMOX1,TNF	ATF1,Ap1,CREB1,HMGB1,HMOX1,MC3R,NFKB1,NFKBIA,NFkB (complex),POMC,PPARA,PPARG,RELA,SP1,SREBF1,fatty acid
MCF2		other						0.00339	CCND1,ITGA2
Muc1		transmembrane receptor						0.00339	CCND1,TNF
PFN1		other						0.00339	ANXA2,VCAM1
PLAA		other						0.00339	ANXA4,CLU
RAP1GAP		other						0.00339	CCND1,FOS	ATF2,Ap1,CEBPB,CREM,Creb,E2F1,EGR1,FOXO1,HIF1A,JUN,MAPK3,NFATC1,NFKB1,NFKB2,NFkB (complex),PPARG,RAC1,RAF1,RAP1GAP,RELA,SIRT1,SRC
SOX18		transcription regulator						0.00339	DLL4,VCAM1
SUB1	1.575	transcription regulator						0.00339	CCND1,FOS	IFI16,PPARA,RELA,RXRA,STAT3,SUB1,THRA
UTS2		other						0.00339	FOS,HPGD
ZFA-fmk		chemical toxicant						0.00339	LAMP2,TNF
allosamidin		chemical reagent						0.00339	CCL2,TNF
apamin		chemical toxicant						0.00339	FOS,VCAM1	IL1,NFKB1,NFKBIA,NFkB (complex),RELA,STAT3,apamin
catechol		chemical - endogenous mammalian						0.00339	FOS,TNF	Ap1,CREB1,FOS,FOSL1,NFKBIA,Pkc(s),catechol
delta-12-prostaglandin J2		chemical - endogenous non-mammalian						0.00339	CCL3,TNF	Ap1,FOS,HMGB1,NFKBIA,NFkB (complex),delta-12-prostaglandin J2,histamine
ferric chloride		chemical toxicant						0.00339	FTH1,FTL
nitrate		chemical - endogenous mammalian						0.00339	SELP,SOD2
polyinosine-polycytidylic acid/polyethylenimine formulation		chemical reagent						0.00339	DDX58,IFIH1
anisomycin		chemical - endogenous non-mammalian	Inhibited	-2.215		0.08	-2.393	0.0034	CYP1A1,DUSP1,FOS,HSPA5,TNF	ATF2,Ap1,CREB1,CREBBP,Creb,FOS,JUN,JUND,Jnk,MAPK8,NFKB1,NFKBIA,NFkB (complex),NR4A1,Nfat (family),P38 MAPK,RARA,RELA,RNA polymerase II,RPS6KA5,SP1,TP53,anisomycin
pioglitazone		chemical drug		-0.326		0.028	-0.407	0.00348	CCND1,CFD,CXCL10,FOS,HMOX1,HPGD,IL1RN,SOD2,TNF	ADIPOQ,APOE,Akt,EGR1,FOXO1,HIF1A,JUN,NFKB1,NFKBIA,NFkB (complex),PI3K (complex),PPARA,PPARG,RELA,RXRA,SMAD4,SP1,STAT3,THRA,THRB,pioglitazone
CDH1		other		1.706		0.028	1.637	0.00349	CCND1,IFI27,JUP,MMP19,S100A4,TNF	AHR,Ap1,CDH1,CREB1,CREM,Ca2+,Creb,ERBB2,FOSL1,FOXO1,HIF1A,JUN,MAP2K1/2,MKL2,NFKBIA,NFkB (complex),Nfat (family),RARA,SMAD3,SP1,SRC (family),STAT6,TP53
SFTPA1		transporter		0.983		-0.087	1.188	0.00349	CCL3,CXCL10,EVI2B,FOS,PDK4,TNF	Ap1,CD14,CREBBP,ERK1/2,IFNGR1,IRF1,Ikb,JUN,LDL,NFKB1,NFKBIA,NFkB (complex),Nfat (family),RELA,SFTPA1,STAT1,STAT2,STAT6,peptidoglycan
USF1		transcription regulator						0.00349	B2M,CHI3L1,CR2,DUSP1,IGF2R,PIGR
FGFR3		kinase						0.00365	CCL3,CCND1,CR2,FOS	ATF2,Ap1,CREBBP,CREM,ERK1/2,FGFR3,HIF1A,IRF8,JUN,MAPK3,NFKB1,NFKBIA,NFkB (complex),PI3K (complex),PTPN11,RELA,SPI1,STAT5A,heparin
HBEGF		growth factor		1		0.138	0.723	0.00365	CCND1,CSF1R,ELN,PDK4	Ap1,ERBB2,FOSL1,FOXO1,HBEGF,HIF1A,JUN,MAP2K1/2,NFKBIA,RARA,SMAD3,SMAD4,SMAD7,SP1,STAT3,TP53
KL		enzyme		0.13		-0.043	0.215	0.00365	CCND1,MMP7,SOD2,TNF	ATF1,Ap1,CREB1,CREM,Creb,E2F1,EGR1,FOS,FOXO1,HIF1A,JAK2,JUN,JUND,KL,MAPK8,MTOR,NFATC1,NFKB1,NFkB (complex),NR4A1,PPARG,RELA,RNA polymerase II,SIRT1,SP1,STAT1,STAT3
diclofenac		chemical drug		-0.805		-0.021	-0.764	0.00365	CCND1,FOS,HPGD,TNF	Ap1,CREB1,CREM,CSF1,Creb,EGR1,FGF2,FOSL1,NFE2L2,NFKB1,NFKBIA,NFkB (complex),PPARA,PPARG,PTGS2,RELA,SP1,SPI1,STAT3,TP53,diclofenac,prostaglandin D2,prostaglandin E2
mercuric chloride		chemical toxicant						0.00365	GSR,HMOX1,HSP90AA1,TXN
CpG ODN 1668		chemical reagent		1.022		0.186	0.617	0.00368	CD40,CXCL10,ISG15,STAT1,TNF	CpG ODN 1668,IFNB1,IRF1,IRF3,IRF5,IRF7,IRF8,IRF9,NFKB1,NFkB (complex),RELA,STAT1,STAT2,STAT3,TLR9,TP53,Tlr
FLI1		transcription regulator						0.00368	CCL5,CCND1,CSF1R,ID2,SRGN	FLI1,GATA2
Go 6976		chemical - kinase inhibitor		-1.264		-0.197	-0.831	0.00368	CCND1,FOS,HMOX1,SOD2,VCAM1	ATF2,Akt,Ap1,EGR1,FOS,FOXO1,Go 6976,HIF1A,IKBKB,JUN,Jnk,LDL,NFKB1,NFKBIA,NFkB (complex),Nfat (family),RELA,SMAD4
vitamin D		chemical drug						0.00368	CCL2,CYP1A1,IFI27,S100A8,TNF	CDKN2A,CREB1,EGR1,EP300,ERK,ETS1,FOSL1,FOXO1,HDAC1,HIF1A,Insulin,JUN,NFKB1,NFKBIA,NFkB (complex),P38 MAPK,RELA,SMAD3,SP1,TP53,vitamin D
ADRB3		g-protein coupled receptor						0.00368	CCL2,FOS,TNF	ADIPOQ,ADRB3,Ap1,CEBPB,CREB1,CREBBP,EGR1,ERK1/2,FOS,HIF1A,JUN,Mapk,NFKB1,NFKBIA,NFkB (complex),PI3K (complex),RELA,THRB,cyclic AMP
Angiotensin II receptor type 1		group						0.00368	CCL2,CXCL10,TIMP1	Angiotensin II receptor type 1,Ap1,ERK,FOSL1,JUN,NFKBIA,NFkB (complex),REL,SMAD3,STAT3,SYK,TP53
HDC		enzyme						0.00368	FOS,SELP,TNF	Ap1,FOS,HDC,HMGB1,NFKBIA,NFkB (complex),histamine
IL-17f dimer		complex						0.00368	CCL2,CCL3,CCL5	IL-17f dimer,IL17R,NFkB (complex),RELA
IL19		cytokine						0.00368	CCL2,HMOX1,TNF	ATF2,Ap1,CDKN2A,IL19,IL6,IRF1,IgG,JUN,NFKB1,NFKBIA,NFkB (complex),PPARA,PRKCA,RELA,SMAD3,SP1,STAT1,STAT3,reactive oxygen species
Iga		complex						0.00368	CCL3,CXCL10,TNF	APP,Ap1,FOXO1,GATA3,HIF1A,IL10,IL2,IRF1,IRF8,IRF9,Iga,NFKB1,NFKBIA,NFkB (complex),RELA,STAT1,STAT2,STAT3
N(6)-(3-iodobenzyl)-5'-N-methylcarboxamidoadenosine		chemical drug						0.00368	CCND1,FOS,RGS4	CEBPB,CREB1,EGR1,JUN,N(6)-(3-iodobenzyl)-5'-N-methylcarboxamidoadenosine,NFkB (complex),cyclic AMP
PD173074		chemical reagent						0.00368	CCL3,CCND1,CR2	FGFR3,PD173074,STAT1
PLCG2		enzyme						0.00368	IFIT2,TNF,TNFSF10	CREBBP,IL10,IL6,IRF1,IRF3,IRF7,JUN,MAPK1,NFATC2,NFKB1,NFKBIA,NFkB (complex),PLCG2,RARA,RELA,SMAD3,STAT1,STAT3
TEK		kinase						0.00368	S100A8,S100A9,TNF
TF	1.741	transporter						0.00368	CCL2,CCL5,CCND1	Ap1,EGFR,HDAC1,Hdac,Histone h4,LDL,NFKB1,NFKBIA,NFkB (complex),RELA,SMAD3,SP1,SP3,TF,THRA,histone deacetylase
TGAL copolymer		chemical drug						0.00368	CCL5,IL1RN,TNF	IL10,IL12 (complex),IL4,IRF1,IRF8,MOG,NFKB1,NFKBIA,NFkB (complex),RELA,STAT1,STAT3,STAT4,STAT6,TGAL copolymer
antimycin A		chemical - endogenous non-mammalian						0.00368	SOD2,TIMP1,TNF	AKT1,ATF2,Ap1,Jnk,NFKB1,NFKB2,NFKBIA,NFKBIB,NFkB (complex),Nfat (family),RELA,SP1,STAT3,antimycin A
glyburide		chemical drug						0.00368	CCL2,FOS,HMOX1	ADIPOQ,Ap1,CREB1,CREBBP,EGR1,FOS,FOSL1,FOXO1,HIF1A,IRF1,Insulin,NFKB1,NFKBIA,NFkB (complex),Pkc(s),RELA,SMAD3,glyburide,palmitic acid
AGN194204		chemical drug		1.455		0.204	0.851	0.00378	ANXA2,DUSP1,EMP3,GAPDH,IFITM3,LGALS1,PLAC8,TAP1,TIMP1
ZAP70		kinase		-0.447		0.231	-0.963	0.00398	ALAS1,HSP90AA1,SNRNP70,TSC22D3,XAF1
NLRP12		other		1.131		-0.099	1.327	0.00406	CREBBP,CXCL13,IL1RN,TNF	AHR,ATP,JUN,NFKB1,NFKB2,NFkB (complex),NLRP12,NR3C1,REL,RELA,RELB,RNA polymerase II
TNIP1	1.58	other						0.00406	CCR1,S100A8,S100A9,TNF
phorbol 12,13-dibutyrate		chemical - endogenous non-mammalian		-0.192		0.072	-0.334	0.00406	FOS,ITGA2,PRKCB,TNF	ATF2,Ap1,CEBPB,CREBBP,ERK1/2,FOXO1,ICAM1,JUN,NFKBIA,NFkB (complex),NOTCH1,Nfat (family),PRKCB,RAF1,RELA,STAT3,phorbol 12,13-dibutyrate
TGFB3		growth factor		-1.134		0.177	-1.602	0.0041	CD46,ELN,FOS,LTBP2,SDC3,THBS1,TNS1	Ap1,EGR1,FGF2,FOSL1,NFkB (complex),SMAD3,SMAD4,SMAD7,SP1,STAT3,TGFB3
GMNN		transcription regulator		0		-0.213	0.521	0.00421	APCDD1,DUSP1,EFEMP1,GBP4,PCDH18,TXNRD1
LYN		kinase						0.00421	CCL5,CD19,CD40,CR2,NFKB2,TNF	AKT1,Ap1,CCL3L3,CXCL2,CXCL3,Creb,FOS,HMGB1,LYN,NFKB1,NFKBIA,NFKBIB,NFkB (complex),RELA,SP1,STAT3,histamine
TGFA		growth factor		-1.522		0.158	-1.906	0.00421	CCL2,CCL5,CCND1,CXCL10,ERRFI1,FOS	ATF2,Ap1,CREBBP,Creb,EGFR,ERK1/2,JUN,NFKB1,NFKBIA,NFkB (complex),PPARA,PTGS2,RELA,SMAD3,SP1,SP3,SRC,STAT3,TGFA,THRA,TP53,prostaglandin E2
IL1R1		transmembrane receptor		-1.109		0.151	-1.402	0.0043	CCL5,CXCL10,FOS,TIMP1,TNF	ATF2,Ap1,IL1,IL1R1,JUN,Jnk,MAPK14,MYD88,NFKB1,NFKBIA,NFkB (complex),Nfat (family),P38 MAPK,RELA,SP1,STAT3
POLR2A		enzyme						0.0043	CCND1,EGR2,FOS,GAPDH,IFI6
PRKCB	-1.759	kinase						0.0043	CCND1,CD40,FOS,PRKCB,SOD2	ATF2,Ap1,FOS,HIF1A,Histone h3,IRF3,IRF7,JUN,Jnk,NFATC1,NFKB1,NFKB2,NFkB (complex),Nfat (family),PPARA,PPARG,PRKCB,RAC1,RELA,RNA polymerase II,RXRA,SP1,SREBF1,arachidonic acid
SERPINF1		other		0.293		-0.015	0.322	0.0043	CCND1,SELP,SOD2,THBS1,TNFSF10	Akt,Ap1,BRCA1,EGR1,FGF2,FOSL1,FOXO1,HIF1A,Histone h3,IRF3,IRF7,JUN,MYC,NFkB (complex),RELA,RNA polymerase II,SERPINF1,SMAD4,SP1,TP53,TP63,TP73,heparin
pravastatin		chemical drug						0.0043	CCL2,CD40,HMOX1,TNF,VWF	ATF2,Ap1,CREB1,CREBBP,EGR1,F2,FOXO1,IRF1,JUN,Jnk,NFKB1,NFKBIA,NFkB (complex),Nfat (family),NfkB1-RelA,PPARA,PPARG,Pka,RELA,SP1,STAT1,pravastatin
ADRB1		g-protein coupled receptor						0.00436	ANXA4,HSPA5,THBS1
BID		other						0.00436	CTSB,CTSD,TIMP1
CXCL3		cytokine						0.00436	CCL5,CXCL10,TNF	Ap1,CREBBP,CXCL3,ERK1/2,IRF1,JAK2,NFKB1,NFKBIA,NFkB (complex),P38 MAPK,PLC,RELA,SP1,STAT1,STAT3
GLIS2		transcription regulator						0.00436	CCND1,CXCL10,LTBP2	GLIS2,GTF2I,HDAC3,RELA,THRB
KLK5		peptidase						0.00436	S100A8,S100A9,TNF
NOD1		other						0.00436	CCL5,DUSP1,TNF	ATF2,Ap1,CCL5,CREB1,CREBBP,CXCL2,ERK1/2,IRAK1,Jnk,NFKBIA,NFkB (complex),NOD1,Nfat (family),RELA,STAT1,STAT3
Pdgf Ab		complex						0.00436	CCND1,FOS,HMOX1	AHR,ATF2,Akt,Ap1,EGR1,FOS,FOXO1,HIF1A,JUN,Jnk,MYC,Mapk,NFKB1,NFKBIA,NFkB (complex),Nfat (family),PI3K (complex),Pdgf Ab,RELA,SMAD4,TCF4,THRB
RPS6KA5		kinase						0.00436	DUSP1,FOS,TNF	ATF1,ATF2,Ap1,CREB1,CREBBP,CREM,Creb,E2F1,EP300,IRF1,MYC,NCOA2,RARA,RELA,RNA polymerase II,RPS6KA5,RXRA,TP53,estrogen receptor
arecoline		chemical drug						0.00436	HMOX1,S100A4,VCAM1
artesunic acid		chemical drug						0.00436	CCL2,MMP7,TNF	FOS,IL1B,IL6,IRF1,JUN,JUND,MAPK8,NFKB1,NFKBIA,NFkB (complex),NR4A1,RELA,SMAD3,STAT3,artesunic acid
glycine		chemical - endogenous mammalian						0.00436	CCND1,FOS,TNF	AGT,ATF2,Ap1,CREB1,ERK,FOSL1,JUN,L-glutamic acid,NFE2L2,NFKB1,NFKBIA,NFkB (complex),NOTCH1,P38 MAPK,RELA,SMAD3,SP1,TP53,glycine,nitric oxide
hydrochloric acid		chemical - endogenous non-mammalian						0.00436	CCL2,FOS,TNF	AGER,CSF2,CTNNB1,EGR1,IL10,IL6,IRF1,JUN,NFATC1,NFKB1,NFKB2,NFKBIA,NFkB (complex),Nfat (family),RELA,SMAD3,STAT3,hydrochloric acid,platelet activating factor
lisinopril		biologic drug						0.00436	ACE,FOS,TNF	CREB1,JUN,NFKB1,NFKB2,NFKBIA,NFkB (complex),PRKCD,PRKCE,RELA,lisinopril
L-dopa		chemical - endogenous mammalian	Inhibited	-3.144		0.025	-3.263	0.00442	CCND1,CD63,CORO2B,CTSB,CTSC,CTSZ,DUSP1,EDNRB,EGR2,FOS,FTL,FXYD5,GAPDH,IDO1,IFNAR2,IL18BP,IL4I1,LAMP2,PDZD2,PER1,PLEK,SLC2A6,SUB1	Ap1,CREB1,EGR1,ERK,FOSL1,FOXO1,HIF1A,Insulin,JUN,L-dopa,NFE2L2,NFkB (complex),NOTCH1,SMAD3,TP53,nitric oxide
n-nitrosomethylbenzylamine		chemical toxicant						0.00443	ANXA2,CCND1,HMOX1,HSP90AA1,LAMP2,PSMA6,SPSB3,TUBB6
ITK		kinase		0.798		0.152	0.434	0.00447	CCL5,PRKCB,TF,TNF,TNFSF10,ZBTB16	AKT1,FOXO1,IL6,IRF1,IRF3,ITK,JUN,NFATC1,NFATC2,NFKB1,NFKBIA,NFKBIB,NFkB (complex),P38 MAPK,PLCG2,RELA,SMAD3,SP1,STAT3
MTPN		transcription regulator		0.842		0.231	0.285	0.00447	CCND1,FOS,S100A8,TNF,TNFSF10,VCAM1	ATF2,CREBBP,FOS,IRF1,JUN,MTPN,NFKB1,NFKB2,NFKBIA,NFkB (complex),RELA,STAT1,STAT3
maslinic acid		chemical - endogenous non-mammalian						0.00447	CCND1,CD47,CFL1,PRKCB,THBS1,YWHAG
CGS 21680		chemical reagent		0		-0.109	0.217	0.0045	CCL5,FOS,RGS4,TNF	ADCY,ATF2,Ap1,CGS 21680,CREB1,CREBBP,CREM,Creb,ERK1/2,JUN,MAPK14,MAPK3,NFKB1,NFKBIA,NFkB (complex),PRKCE,RELA,SP1
IRAK1		kinase		1.98		0.087	1.809	0.0045	CCL5,CXCL16,TNF,VCAM1	ATF2,Ap1,CHUK,CREBBP,ERK1/2,FOS,IRAK1,JUN,JUND,Jnk,MAP3K14,MAPK8,NFKB1,NFKB2,NFKBIA,NFkB (complex),NR4A1,Nfat (family),NfkB1-RelA,RELA
PRKN		enzyme		-0.194		-0.031	-0.134	0.0045	CCND1,IGF2R,PRDX1,SEPT4	Ap1,JUN,MAPK14,NFkB (complex),PRKN,RELA,SP1
mevalonic acid		chemical - endogenous mammalian		1.954		0.026	1.904	0.0045	CCL2,CD40,TNF,VCAM1	Ap1,CREBBP,ERK1/2,FOS,HMGB1,IRF1,JUN,Mapk,NFKB1,NFKB2,NFKBIA,NFkB (complex),RELA,STAT1,STAT3,THRB,histamine,mevalonic acid
androgen		chemical drug						0.00461	CALR,CCND1,COL12A1,CTSB,CTSZ,CXCL13,FOS,PRKCB,STAT3	AHR,ATF2,Ap1,CDKN2A,CREB1,CREM,Ca2+,Creb,JUN,MAPK3,MKL2,NFKB1,NFkB (complex),Nfat (family),RELA,Rac,SMAD3,SRC,STAT1,STAT3,androgen
TSC1		other		-1.327		-0.049	-1.232	0.00497	EGR2,HMOX1,STAT1,TNF	ATF2,Akt,CDKN2A,E2F1,EGR1,FOXO1,HIF1A,JUN,MTOR,NFATC1,NFKB1,NFKB2,PPARG,RAC1,RELA,SIRT1,SMAD3,SMAD4,STAT1,STAT3,TSC1
ibuprofen		chemical drug		0.988		-0.072	1.125	0.00497	CCND1,EDNRB,EPAS1,TNF	ALB,Ap1,CREBBP,IRF1,JUN,NFKB1,NFKBIA,NFkB (complex),RELA,SMAD3,SMAD4,STAT1,STAT6,aspirin,ibuprofen,sphingosine-1-phosphate
xanthohumol		chemical - endogenous non-mammalian						0.00497	CCND1,FOS,HMOX1,TNF	Akt,Ap1,CHUK,CREBBP,EGR1,FOXO1,HIF1A,IKBKB,IRF1,JUN,NFKB1,NFKB2,NFKBIA,NFkB (complex),RELA,SMAD4,STAT3,xanthohumol
IL6ST		transmembrane receptor		0.391		0.152	0.093	0.00498	CCND1,CSF1R,LTF,STAT3,VCAM1	ATF1,Ap1,CEBPB,CEBPD,CREB1,EGR1,FOXO1,IL17A,IL6,IL6ST,IRF1,IRF8,JUN,LIF,MYC,NFKB1,NFKBIA,NFkB (complex),PDGF BB,PTPN11,RELA,SMAD3,SPI1,STAT3,STAT5A
NFATC3		transcription regulator						0.00498	CR2,DDIT4,EGR2,FOS,TNF	BCL10,CREB1,Calcineurin protein(s),NFATC3,NFKB1,Nfat (family),REL,STAT3
carbon monoxide		chemical - endogenous mammalian		0.785		-0.082	0.964	0.00498	CCL2,HMOX1,PRDX1,SELP,TNF	ATF1,ATF2,Ap1,HMGB1,HMOX1,IRF1,IRF3,JUN,Jnk,NFATC2,NFKB1,NFKBIA,NFkB (complex),Nfat (family),RELA,SP1,STAT3,TLR4,carbon monoxide,prostaglandin E2
3-hydroxyanthranilic acid		chemical - endogenous mammalian						0.00503	HMOX1,VCAM1
ATP2B2		transporter						0.00503	CALR,HSPA5
C4A/C4B		peptidase						0.00503	CXCL10,TNF	Ap1,C4A/C4B,C5,CREBBP,ERK1/2,FOS,HMGB1,NFKBIA,NFkB (complex),RELA,STAT3,histamine
Cbp/p300-Maf-Nfe2l2		complex						0.00503	FTL,HMOX1
DDX3X		enzyme						0.00503	CCL5,CCND1	Ap1,DDX3X,EGR1,FN1,HDAC3,NFkB (complex),RELA,SMAD3,SMAD4,SP1,TP53
EFEMP2		other						0.00503	EFEMP1,ELN
EGTA acetoxymethyl ester		chemical reagent						0.00503	SERPINB2,TNF
Fcgr2		group						0.00503	CCL5,S100A12
HIVEP3		transcription regulator						0.00503	S100A4,TNF
KCNK2		ion channel						0.00503	CCL2,VCAM1	Ap1,CCL2,KCNK2,NFATC1,NFkB (complex),SMAD3,STAT3
KLRB1		transmembrane receptor						0.00503	CCL5,TNF	ATF2,Ap1,IL17A,Jnk,KLRB1,NFKB1,NFKBIA,NFkB (complex),Nfat (family),P38 MAPK,RELA,SP1,STAT3
MB		transporter						0.00503	EPAS1,VCAM1
PDE3A		enzyme						0.00503	CCND1,DUSP1	CREBBP,Creb,NCOA2,PDE3A
PHLPP2		enzyme						0.00503	PRKCB,TNF	KEAP1,NFE2L2,PHLPP2,RELA
PIP5K1B		kinase						0.00503	PIP5K1C,TNF
PPP4C		phosphatase						0.00503	CCL5,ISG15	CREBBP,IRF3,IRF5,IRF7,NFKBIA,NFkB (complex),PPP4C,STAT1,TBK1
Ppp1cc		phosphatase						0.00503	ID2,TNF
SERPINA4		other						0.00503	CCL2,VCAM1	ATF2,Ap1,EGR1,F2,HMGB1,JUN,NFKB1,NFkB (complex),PROC,SERPINA4
SFTPC		other						0.00503	HSPA5,S100A4
SH2B3		other						0.00503	HMOX1,VCAM1	Akt,EGR1,FOXO1,HIF1A,JUN,SH2B3,SMAD4
SIRT4		enzyme						0.00503	ADGRE1,TNF
Stat5 dimer		complex						0.00503	CCND1,IGF2
VAV		group						0.00503	STAT3,TNF
XPA		other						0.00503	FOS,TNF
YWHAB		transcription regulator						0.00503	CCND1,DUSP1
ZMYND10		other						0.00503	MMP19,THBS1
adenosine dialdehyde		chemical reagent						0.00503	TXNRD1,VCAM1
delta-aminolevulinic acid		chemical - endogenous mammalian						0.00503	HMOX1,TNF	AMPK,EGR1,FOXO1,NFE2L2,NFKB1,NFKBIA,NFkB (complex),P38 MAPK,RELA,SP1,delta-aminolevulinic acid
dibenzoylmethane		chemical toxicant						0.00503	CCND1,CYP1A1	AHR,CEBPB,HIF1A,NFKB1,NFKBIA,NFkB (complex),P38 MAPK,RELA,SMAD4,SP1,dibenzoylmethane
halothane		chemical drug						0.00503	FOS,TNF	AHR,ATF1,Ap1,CREB1,CREM,Ca2+,Creb,MKL2,RNA polymerase II,halothane
pervanadate		chemical reagent						0.00503	MX1,PSMB9	IRF3,JAK1,NFkB (complex),STAT1,STAT3,STAT4,pervanadate
remifentanil		chemical drug						0.00503	FOS,TNF
risedronic acid		chemical drug						0.00503	HSPD1,PDIA3
tacedinaline		chemical drug						0.00503	FOS,IGF2
vanillyl-N-nonylamide		chemical drug						0.00503	CCND1,HSPA5	AHR,CREB1,CREM,Ca2+,Creb,MKL2,vanillyl-N-nonylamide
zofenopril		chemical drug						0.00503	HMOX1,TIMP1
MKL2		transcription regulator						0.00503	CCL5,LTF,S100A8,S100A9,SELP,SERPINB2
Sos		group						0.00504	CHI3L1,CREBBP,FOS,GM2A,GSR,HMOX1,LAMA3,LTBP3,SEMA3B,SIRPA
ADORA3	2.182	g-protein coupled receptor						0.0051	CCL2,CCL3,CCL5	ADORA3,ATF2,Ap1,CREBBP,ERK1/2,FOS,HMGB1,IL12 (complex),JUN,Jnk,MAPK14,NFKB1,NFKBIA,NFkB (complex),Nfat (family),RELA,SP1,STAT1,STAT4,STAT6,histamine
BCL10		transcription regulator						0.0051	CCL5,NFKB2,TNF	Ap1,BCL10,CHUK,CXCL2,IKBKB,IKBKG,MAP3K14,NFKB1,NFKB2,NFKBIA,NFKBIB,NFkB (complex),NfkB1-RelA,RELA
BCL2L11		other						0.0051	CCL5,CCND1,TNF	BAK1,BCL2L11,BECN1,IRF3,JUN,NFKBIA,NFkB (complex),RELA,STAT3,TP53,XIAP
BIRC3		enzyme						0.0051	CCL2,NFKB2,TNF	Ap1,BCL10,BIRC3,CREBBP,ETS1,HMGB1,IKBKB,IRF1,IRF3,NFKB1,NFKBIA,NFkB (complex),PPARG,REL,RELA,RIPK1,SP1,carbon monoxide
CD69		transmembrane receptor						0.0051	CCL5,S100A9,TNF	Ap1,CD69,NFKBIA,NFkB (complex),REL,STAT3,SYK
KLF13		transcription regulator						0.0051	ALAS1,CCL5,TNF	CCL5,CREB1,KLF13,NFkB (complex),STAT1,STAT3
MAPK8IP1		other						0.0051	CCND1,FOS,TNF	ATF2,Ap1,FOS,JUN,JUND,Jnk,MAP2K4,MAPK8,MAPK8IP1,NFKB1,NFkB (complex),NOTCH1,NR4A1,Nfat (family),RELA,RXRA,SMAD3,TP53
MST1R		kinase						0.0051	CCND1,FOS,TNF	AKT1,ATF2,Ap1,CREM,ERK,FOS,FOSL1,HDAC1,Hdac,Histone h4,JUN,MAPK3,MST1R,Mapk,NFKB1,NFKBIA,NFKBIB,NFkB (complex),RELA,SMAD3,SP1,THRB,TP53,histone deacetylase
NAB2		transcription regulator						0.0051	FOS,ID2,TNFSF10	EGR2,NAB2
TNFRSF18		transmembrane receptor						0.0051	CCL2,IDO1,TNF	ATF2,Ap1,GATA3,IL2,IRF1,JUN,Jnk,MAPK9,NFKB1,NFKBIA,NFkB (complex),Nfat (family),RELA,SIRT1,STAT1,STAT3,TBP,TNFRSF18
Zn2+		chemical - endogenous mammalian						0.0051	FOS,MT2A,SLC39A8
fumonisin B1		chemical toxicant						0.0051	CYP1A1,TNF,TNFSF10	Ap1,CREB1,FOS,FOSL1,IL1B,JUN,JUND,MAPK8,NFKB1,NFKBIA,NFkB (complex),NR4A1,P38 MAPK,Pkc(s),RELA,SP1,STAT3,fumonisin B1
isoprenaline		chemical drug						0.0051	FOS,PER1,TNF	ADCY,Ap1,CEBPB,CREB1,Creb,EGR1,ERK,FOSL1,JUN,NFkB (complex),Nfat (family),SMAD3,TP53,cyclic AMP,isoprenaline
ketamine		chemical drug						0.0051	FOS,HMOX1,TNF	AMPK,Ap1,EGR1,FOS,FOXO1,JUN,JUND,MAPK8,NADPH oxidase,NFE2L2,NFKB1,NFKBIA,NFkB (complex),NOTCH1,NR4A1,P38 MAPK,RELA,SP1,TP53,ketamine,nitric oxide
GLI1		transcription regulator		1.34		0.189	0.761	0.00522	ARPC5,CCND1,CLU,CMPK2,ID2,IGF2,IGFBP6,JUP,PCDH18,S100A9
atorvastatin		chemical drug	Inhibited	-2.062		-0.03	-1.971	0.00522	CCL2,CD40,DUSP1,FOS,GSR,HMOX1,OLR1,S100A12,SELP,VCAM1	ATF2,Ap1,CREBBP,IRF1,Jnk,LDL,NADPH oxidase,NFKB1,NFKBIA,NFkB (complex),Nfat (family),P38 MAPK,RELA,SP1,atorvastatin
CNR1		g-protein coupled receptor	Inhibited	-2.401		0.103	-2.648	0.00526	APCDD1,CXCL10,ERRFI1,FOS,LRP4,STAT3,TIMP1,TNF	ADIPOQ,ATF2,Ap1,CEBPB,CNR1,CREB1,CREM,EGR1,FOXO1,HIF1A,Insulin,JUN,LEP,MAPK3,NFKB1,NFKBIA,NFkB (complex),RELA,SMAD3,SP1,STAT3,cyclic AMP
ADAM10		peptidase						0.00533	CCND1,CXCL16,FOS,PDIA3,RGS4,S100A9	ADAM10,AGER,Ap1,CTNNB1,EGF,EGR1,ESR2,JUN,NFATC1,NFKB1,NFKB2,NFKBIA,NFkB (complex),NOTCH1,P38 MAPK,PRNP,RELA,SP1,TP53
CP-55940		chemical reagent						0.00548	CCL2,GAPDH,PRKCB,TNF	Ap1,CCL2,CP-55940,FOS,GATA3,IL2,JUN,Mapk,NFATC1,NFKB1,NFKBIA,NFkB (complex),SMAD3,STAT1,STAT3,THRB
HSF2		transcription regulator						0.00548	CLU,PSMA1,TNF,TXN
KRT14		other						0.00548	CXCL11,HSPA5,MMP19,MMP7
NSD2		enzyme						0.00548	FOS,OAS1,STAT1,STAT3	FLI1,HDAC1,HTT,NSD2,PPARG,RELA,TP53
S100A4	3.299	other						0.00548	CCL5,THBS1,TIMP1,VCAM1	ATF2,Ap1,CREBBP,CREM,ERK1/2,JUN,MAPK3,NFKB1,NFKB2,NFKBIA,NFkB (complex),REL,RELA,RELB,S100A4,SPP1,STAT3
SERPINE2		other		-1.414		-0.175	-1.167	0.00548	CCL5,CXCL10,CXCL13,TNF	ATF2,CREBBP,EGR1,F2,FOS,IRF1,JUN,NFKB1,NFKB2,NFKBIA,NFkB (complex),PLAT,PLAU,RELA,SERPINE2,SP1,STAT1,STAT2,STAT3,STAT4
conjugated linoleic acid		chemical drug						0.00548	DUSP1,FOS,IL1RN,TNF	ADIPOQ,CREBBP,EGR1,ICAM1,IRF1,NFKB1,NFKB2,NFKBIA,NFkB (complex),NOTCH1,P38 MAPK,RELA,SP1,TNFSF11,conjugated linoleic acid
IL7		cytokine		-0.503		0.145	-0.88	0.00549	CCL2,CCL3,CD19,CD274,GSR,MX1,TNF,TNFSF10	AKT1,Ap1,GATA3,HIF1A,IL15,IL2,IL7,IRF8,IRF9,NFKB1,NFKBIA,NFKBIB,NFkB (complex),PI3K (complex),RELA,SP1,STAT1,STAT2,STAT3
black raspberry extract		chemical drug						0.00552	ANXA2,HMOX1,HSP90AA1,LAMP2,PSMA6,SPSB3,TUBB6
tanespimycin		chemical drug		-0.61		-0.114	-0.312	0.00552	CCND1,EIF4A1,HSP90B1,HSPA5,SERPINH1,SOD2,STAT3	AHR,ATF2,ATF6,Ap1,EGFR,FOS,HIF1A,JUN,Jnk,MYC,NFKB1,NFKBIA,NFkB (complex),Nfat (family),RELA,SMAD3,SP1,SP3,TCF4,THRA,tanespimycin
TAZ		enzyme						0.00574	C7,CCL2,LCP1,PRSS23,RGS4
TNFSF13B		cytokine						0.00574	CCL2,CD40,CR2,FCER2,NFKB2	Ap1,CREBBP,IRF1,NFKB1,NFKB2,NFKBIA,NFkB (complex),REL,RELA,RELB,STAT1,STAT3,TNFSF13B
GATA6		transcription regulator		-0.728		-0.028	-0.643	0.00577	ACOD1,C1R,CD163,CD5L,CXCL13,EVPL,LYVE1,PGK1,TNFSF10
HOXA9		transcription regulator						0.00577	ARPC5,CCL2,CCL3,ID2,S100A8,SDCBP,SERPINB9,TSC22D3,YWHAG
corticosterone		chemical - endogenous mammalian		-0.749		0.009	-0.773	0.00579	CCND1,DDIT4,FOS,HSPA5,PDK4,SLC6A2,TNF	ATF2,AVP,Ap1,CEBPB,CREB1,CREM,EGR1,FOS,FOSL1,Ins1,JUN,MAPK3,NFKB1,NFKBIA,NFkB (complex),P38 MAPK,Pkc(s),RELA,SMAD3,SP1,corticosterone
HOXD3		transcription regulator						0.00592	JUP,TGM2,THBS1
IFNL3		cytokine						0.00592	DDX58,ISG20,TNF	IFNL3,STAT3,STAT4
IGF2BP1		translation regulator						0.00592	IGF2,LGALS1,SERPINH1
LIPG		enzyme						0.00592	CCL2,PLTP,TNF	FOXO1,HDL,JUN,LIPG,NFATC1,NFKB1,NFKBIA,NFkB (complex),Nr1h,PPARA,PPARG,RELA,RXRA,SP1,SREBF1,STAT3,arachidonic acid,docosahexaenoic acid,epigallocatechin-gallate,palmitic acid
MAFK		transcription regulator						0.00592	HMOX1,TXN,TXNRD1	KEAP1,MAFK,NFE2L2,RELA
MAP3K5		kinase						0.00592	ACE,CCND1,HMOX1	Ap1,FOS,FOSL1,FOXO1,JUN,JUND,MAP2K1/2,MAP3K5,MAPK14,MAPK8,Mapk,NFKB1,NFkB (complex),NR4A1,Nfat (family),RARA,RELA,SMAD3,SP1,THRB
PPP1R15A		other						0.00592	CCND1,HSPA5,TNF
RACK1		enzyme						0.00592	CCL5,FOS,ISG15	CDKN2A,IRF8,IRF9,NFKB1,NFKB2,NFKBIA,NFkB (complex),PRKCD,RACK1,RELA,SMAD3,STAT1,STAT2,STAT3
farnesol		chemical reagent						0.00592	HSP90B1,HSPA5,PDIA4
puromycin		chemical - endogenous non-mammalian						0.00592	CD40,CYP1A1,HSPA5
ITGB1		transmembrane receptor		-0.36		0.069	-0.522	0.00597	CCL2,FOS,IGF2,IL1RN,THBS1,TNF	AKT1,Akt,COL18A1,EGFR,EGR1,ETS1,FOXO1,HIF1A,ITGB1,JUN,NFKB1,NFKBIA,NFKBIB,NFkB (complex),PI3K (complex),RELA,SMAD3,SMAD4,SP1,SP3,THRA
NFATC1		transcription regulator						0.00597	CCND1,CD40,CYP1A1,TNF,TNFSF10,VCAM1	Akt,Ap1,E2F1,EGR1,FOXO1,GATA3,HIF1A,IL10,IL17A,IL2,JUN,NFATC1,NFKB1,NFKBIA,NFkB (complex),PPARG,RELA,RNA polymerase II,SIRT1,SMAD4,STAT1,STAT3
ZFP36		transcription regulator		0.392		-0.198	0.78	0.00597	FOS,LTF,S100A8,S100A9,TNF,VCAM1	CEBPA,Histone h3,IL10,IL6,IRF1,IRF3,IRF7,Il3,JUN,NFKB1,NFKBIA,NFkB (complex),PLAU,RELA,RNA polymerase II,SMAD3,SP1,STAT1,STAT2,STAT3,STAT4,ZFP36
CARM1		transcription regulator						0.00601	FOS,FTH1,FTL,HSP90AA1	CARM1,KEAP1,NFE2L2,RELA
ENG		transmembrane receptor						0.00601	ELN,MMP19,SMAD6,THBS1	Ap1,ENG,SMAD3,SMAD4,SMAD7,SP1,STAT3
PRKAA		group		-1.131		-0.03	-1.073	0.00601	CXCL10,DUSP1,STAT1,TNF	BAK1,ERK,FOSL1,FOXO1,IRF3,JUN,NCOA2,NFkB (complex),NR3C1,PPARG,PRKAA,RELA,SMAD3,SREBF1,STAT1,STAT3,TP53,TSC1,TSC22D3
alvocidib		chemical drug		-1.124		-0.182	-0.776	0.00601	CCL2,CCND1,FOS,TXN	AKT1,ATF2,Akt,Ap1,EGR1,FOXO1,HIF1A,JUN,Jnk,NFKB1,NFKBIA,NFKBIB,NFkB (complex),Nfat (family),RELA,SMAD3,SMAD4,SMAD7,SP1,STAT3,alvocidib
paricalcitol		chemical drug		-1		-0.141	-0.718	0.00601	TF,TIMP1,TNF,VCAM1	Ap1,IRF1,JUN,NFKB1,NFKBIA,NFkB (complex),RELA,SPP1,STAT1,paricalcitol
CDKN1B		kinase		0.264		-0.17	0.669	0.00607	APCDD1,B2M,CCND1,HSPA5,LGALS3,S100A9,STAT3	Ap1,CDKN1B,CREBBP,ERK1/2,NFKBIA,NFkB (complex),RELA
TP63		transcription regulator		-0.086		0.092	-0.392	0.0061	BST2,CCND1,CTSD,DDIT4,FOS,GAPDH,IGFBP6,ITGA2,S100A2,S100A4,S100A8,SERPINB2,THBS1,TNFSF10,ULK2	AHR,BRCA1,E2F1,ETS1,HIF1A,Histone h3,IRF3,IRF7,JUN,MYC,NFKB1,RELA,RNA polymerase II,SNAI1,SP1,TCF4,TP53,TP63,TP73
KIAA1524		other		-0.447		-0.09	-0.246	0.00615	CFB,EBI3,LRP4,PDK4,PTPRB
hemin		chemical - endogenous mammalian		1.639		0.119	1.378	0.00615	CCND1,FTH1,FTL,HMOX1,TXN	ATF2,Ap1,FOS,FOSB,JUN,JUNB,JUND,KEAP1,NFE2L2,RELA,SMAD4,TP53,VHL,hemin,hydrogen peroxide,iron
minocycline		chemical drug		0.832		-0.183	1.231	0.00615	ADGRE1,CD163,FOS,TNF,VCAM1	ATF2,Akt,Ap1,CREBBP,Creb,EGR1,ERK1/2,FOXO1,HIF1A,IRF1,JUN,MMP9,NFKB1,NFKBIA,NFkB (complex),NOTCH1,PARP1,POU5F1,RELA,SMAD4,STAT1,minocycline
ursodeoxycholic acid		chemical - endogenous mammalian	Activated	2		0.062	1.877	0.00615	CXCL10,CYP1A1,LGALS3,NFKB2,TIMP1	NFE2L2,NFkB (complex),Nr1h,SP1,SREBF1,cholesterol,ursodeoxycholic acid
vitamin E		chemical drug		-1.342		-0.151	-1.004	0.00615	CCL2,CD53,SELP,TNF,VCAM1	ATF2,Ap1,EGR1,F2,HDL,JUN,LDL,MIF,NFKB1,NFKBIA,NFkB (complex),Nr1h,PPARA,PRKCA,RELA,SPI1,STAT3,vitamin E
DICER1		enzyme		-0.902		0.006	-0.921	0.00627	CCND1,EGR2,FOS,IGF2,IGF2R,ITGA2,LCP1,MT2A,SERPINB2,THBS1,TM4SF1,TNF	AR,Akt,CREB1,CREBBP,DICER1,EGFR,EGR1,ERBB2,FOXO1,GATA3,HDAC1,HIF1A,IRF8,JUN,NFKBIA,PGR,SMAD3,SMAD4,SP1,SP3,SPI1,THRA,TP53
GDF2		growth factor		-0.591		0.209	-1.092	0.00631	FOS,ID2,LYVE1,SEMA3B,SMAD6,VCAM1
okadaic acid		chemical toxicant		-1.078		0.077	-1.261	0.00631	ACE,CCND1,ELN,FOS,IL1RN,TNF	ATF2,Ap1,FN1,FOSL1,FOXO1,JUN,MAP2K1/2,MAPK8IP1,MST1,NFATC1,NFKBIA,NFkB (complex),NOTCH1,RARA,RELA,SAA1,SIRT1,SMAD3,SMAD4,STAT1,TP53,okadaic acid
isobutylmethylxanthine		chemical toxicant		0.137		0.118	-0.17	0.00646	ACE,ACSL4,CCND1,EGR2,FOS,GAPDH,SOD2,TIMP1	Ap1,CEBPB,CREB1,CREBBP,CREM,Creb,EGR1,INSR,Ins1,JUN,NFkB (complex),PTK2,SMAD3,SP1,STAT3,STAT5A,cyclic AMP,isobutylmethylxanthine
triamcinolone acetonide		chemical drug		0.588		0.007	0.567	0.00658	COL13A1,DUSP1,FOS,MT2A,PER1,SOD2,SRGN,TSC22D3,VWF,ZBTB16	ATF2,Ap1,JUN,Jnk,NCOA2,NFkB (complex),NR3C1,Nfat (family),RELA,STAT1,TSC22D3,triamcinolone acetonide
EIF3E		other		0.152		-0.104	0.358	0.00659	CCND1,CD40,EPAS1,THBS1
Hbb-b2		other						0.00659	CXCL10,FTH1,FTL,TF	Hbb-b2,NFE2L2,VHL,iron
IRS2		enzyme		1.091		0.049	0.996	0.00659	CCND1,FOS,MX1,TNF	Ap1,CEBPB,CREB1,EGR1,FOXO1,IRF8,IRF9,IRS2,Ins1,JAK2,JUN,NFKB1,NFKBIA,NFkB (complex),PIK3R1,PTPN11,SMAD3,SP1,SPI1,STAT1,STAT2,STAT3,STAT5A,XBP1
NOS3		enzyme		-0.924		0	-0.924	0.00659	ADGRE1,CCL2,TNF,VCAM1	AMPK,Akt,Ap1,CREB1,CREBBP,EGR1,ERK1/2,FOXO1,HIF1A,INSR,IRF1,JUN,NFE2L2,NFKB1,NFKBIA,NFkB (complex),NOS3,RELA,SMAD4,STAT1,STAT5A
PCGEM1		other		0.339		0.172	0.002	0.00659	GAPDH,GSR,PDK4,PGK1
lysophosphatidylcholine		chemical - other						0.00659	CCL2,CCL5,OLR1,TNF	Ap1,FOXO1,IRF1,JAK2,LDL,NFKB1,NFKBIA,NFkB (complex),NfkB1-RelA,PLAU,PPARA,PPARG,RELA,SP1,STAT1,STAT2,STAT3,STAT4,lysophosphatidylcholine
celecoxib		chemical drug		-0.059		-0.055	0.074	0.00666	CCND1,HMOX1,HSPA5,SELP,SLC25A6,TNF,VCAM1	ATF2,Ap1,FOS,IKK (complex),JUN,Jnk,Mapk,NFKB1,NFKBIA,NFKBIB,NFkB (complex),Nfat (family),PARP1,POU5F1,RELA,STAT6,THRB,aspirin,celecoxib
LMNA		other						0.0067	ATG2A,COL12A1,IFIH1,IGF2R,ISG20,KANK3,LRP4,SMARCA2,STAT1,TNF,UBA7
ACKR1		g-protein coupled receptor						0.00681	CCL2,UBD,VCAM1	ACKR1,Ap1,CCL2,NFATC1,NFkB (complex),SMAD3,STAT3
EDN3		other						0.00681	CCND1,FOS,ITGA2	Ap1,CDKN2A,Creb,EDN1,EDN3,ESR2,FOS,FOXO1,HDAC4,JUN,MMP9,Mapk,NCOA2,NFKB1,NFkB (complex),NOTCH1,NR3C1,RELA,SP1,STAT3,THRB,progesterone
KAT2A		enzyme						0.00681	CCND1,CD19,HSPA5
PRKDC		kinase						0.00681	CCND1,EGR2,VCAM1	ATF2,Akt,Ap1,EGR1,ESR2,ETS1,FOS,FOXO1,HIF1A,JUN,JUND,NFKB1,NFkB (complex),PARP1,POU5F1,PRKDC,RELA,SMAD4
TNFRSF11A		transmembrane receptor						0.00681	CD40,CXCL13,VCAM1	ATF2,Ap1,JUN,Jnk,NFKB1,NFKB2,NFkB (complex),Nfat (family),REL,RELA,RELB,TNFRSF11A
acetaldehyde		chemical - endogenous mammalian						0.00681	FOS,TIMP1,TNF	ATF2,Ap1,CREBBP,ERK1/2,JUN,Jnk,NFKB1,NFKBIA,NFkB (complex),Nfat (family),P38 MAPK,RELA,SMAD3,SMAD4,SMAD7,SP1,STAT3,acetaldehyde
hydroxypropyl-beta-cyclodextrin		chemical drug						0.00681	CTSB,CTSD,LIPA
tosylphenylalanyl chloromethyl ketone		chemical - protease inhibitor						0.00681	CCL2,TNF,VCAM1	Akt,Ap1,CCL2,CREBBP,EGR1,ERK1/2,FOXO1,HIF1A,JUN,NFATC1,NFKB1,NFKB2,NFKBIA,NFkB (complex),REL,RELA,SMAD3,SMAD4,STAT3,tosylphenylalanyl chloromethyl ketone
tranilast		chemical drug						0.00681	CD40,TNF,VCAM1	AKT1,Ap1,CREBBP,ERK1/2,IL10,IL12B,IRF1,NFKB1,NFKB2,NFKBIA,NFKBIB,NFkB (complex),REL,RELA,SP1,STAT1,STAT3,STAT4,tranilast
HOXA10		transcription regulator		0.333		-0.077	0.564	0.00691	CFD,CSF3R,EGR2,HSP90AA1,ID2,LTF,PIGR,S100A12,YWHAG
16,16-dimethylprostaglandin E2		chemical - endogenous mammalian						0.00695	FOS,TNF	16,16-dimethylprostaglandin E2,Akt,EGR1,FOXO1,HIF1A,JUN,SMAD4
ADCYAP1R1		g-protein coupled receptor						0.00695	EGR2,FOS	ADCYAP1R1,Ap1,CEBPB,CREB1,EGR1,ERK,FOS,FOSL1,Ins1,JUN,NFKBIA,NFkB (complex),Pkc(s),SMAD3,SP1,TP53,cyclic AMP
AKIRIN2		other						0.00695	CCND1,DUSP1	AKIRIN2,Ap1,CREBBP,ERK1/2,NFKBIA,NFkB (complex),RELA
ANPEP		peptidase						0.00695	CD63,IL1RN
ARID5A		transcription regulator						0.00695	STAT3,TNF
ASCL2		transcription regulator						0.00695	CTSD,CXCL10
CCL18		cytokine						0.00695	S100A4,TNF	Ap1,CCL18,SRC (family),STAT6
CLIC4		ion channel						0.00695	CCL5,TNF	CCL5,CLIC4,CREB1,CREBBP,IL12 (family),IRF3,IRF4,IRF7,IRF8,NFKB1,NFkB (complex),STAT1,STAT3
CTSE		peptidase						0.00695	CD40,CTSB
DAB2		other						0.00695	CCND1,FOS	ATF2,AXIN1,Ap1,CREM,CTNNB1,DAB2,FOS,FOXM1,JUN,MAPK3,Mapk,NFKB1,NFkB (complex),PML,PTK2,SMAD3,STAT3,TCF,THRB
HP		peptidase						0.00695	CD163,HMOX1
IgG2a		complex						0.00695	HMOX1,TNF	Akt,Ap1,CREB1,EGR1,ERK,FOSL1,FOXO1,HIF1A,IgG2a,JUN,NFE2L2,NFKB1,NFKBIA,NFkB (complex),NOTCH1,Pka,RELA,SMAD3,SMAD4,SP1,STAT1,TP53,nitric oxide,reactive oxygen species
Klrk1		transmembrane receptor						0.00695	CCL5,TNF	Ap1,CREBBP,ERK1/2,IRF3,IRF5,JUN,Klrk1,Map3k7,NFKB1,NFKBIA,NFkB (complex),Nfat (family),RELA
LITAF	1.672	transcription regulator						0.00695	CCL5,TNF	CCL5,CREB1,CREM,CSF1,CXCL2,Ccl2,IL12 (family),IRF4,IRF8,LITAF,NFKB1,NFkB (complex),RELA,SPI1,STAT1,STAT3
MLH1		enzyme						0.00695	CCND1,CLU
NPAS2		transcription regulator						0.00695	ALAS1,PER1
P2RY1		g-protein coupled receptor						0.00695	FOS,VCAM1	AHR,ATP,FOXO1,JUN,LEP,NFKB1,NFKBIA,NR3C1,P2RY1,RNA polymerase II,SP1,STAT3
P2RY4		g-protein coupled receptor						0.00695	TIMP1,VCAM1	Ap1,EDN1,HDAC4,JUN,NFkB (complex),P2RY4,SP1
PDE6B		enzyme						0.00695	FOS,HMOX1	ATF2,NFKB1,NFkB (complex),PARP1,PDE6B,POU5F1,RELA
PRTN3		peptidase						0.00695	CCL2,TNF	CAMP,CCL3,CXCL12,F2RL1,FN1,IRF3,JUN,NFKB1,NFKBIA,NFkB (complex),PRTN3,RELA,SMAD3,SMAD4,STAT1,STAT2,STAT3,TP53,ZFP36
RBCK1		transcription regulator						0.00695	CCND1,VCAM1	IKK (complex),NFKB1,NFKB2,NFKBIA,NFKBIB,NFkB (complex),RBCK1,REL,RELA,STAT3
RPS6KB2		kinase						0.00695	CXCL10,ISG15
SERPINC1		enzyme						0.00695	HSPG2,TNF
TBXA2R	-2.413	g-protein coupled receptor						0.00695	TBXA2R,VCAM1
VTCN1		other						0.00695	CCND1,TNF	ATF2,Akt,Ap1,EGR1,ERK,FOSL1,FOXO1,HIF1A,IL17A,JUN,Jnk,NFKB1,NFKBIA,NFkB (complex),Nfat (family),RELA,SMAD3,SMAD4,STAT3,TP53,VTCN1
ZC3HAV1		other						0.00695	CXCL10,TNF	CREBBP,DDX58,IRF,IRF3,IRF7,NFkB (complex),STAT1,ZC3HAV1
catumaxomab		biologic drug						0.00695	CD40,TNFSF10
diazepam		chemical drug						0.00695	FOS,PER1	Ap1,CREB1,L-glutamic acid,NFKB1,NFkB (complex),RELA,diazepam
diquat		chemical toxicant						0.00695	HMOX1,TXNRD1
vinpocetine		chemical drug						0.00695	TNF,VCAM1	Ap1,IKBKB,IKK (complex),NFKB1,NFKBIA,NFKBIB,NFkB (complex),RELA,vinpocetine
vorinostat		chemical drug		1.03		0.027	0.951	0.00702	CCND1,CLU,CTSD,CYP1A1,DUSP1,HPGD,HSPA5,TNF,TNFSF10,TXN	AHR,ATF2,Ap1,CEBPB,Creb,ERK,FOSL1,FOXO1,HDAC1,HIF1A,Hdac,JUN,MAP2K1/2,MTA1,MYC,NFATC3,NFkB (complex),POU5F1,RARA,RELA,SMAD3,SMAD4,SP1,TP53,etoposide,vorinostat
TAF4		transcription regulator						0.00702	CCND1,ID2,IL1RN,OAS1,SCUBE1,THBS1
entinostat		chemical drug		-0.312		0.027	-0.372	0.00703	CCND1,DUSP1,LYVE1,TNFSF10,TXN	Ap1,Creb,FOSL1,FOXO1,HDAC1,HIF1A,Hdac,Histone h4,IRF1,MAP2K1/2,MTA1,NFATC3,NFKB1,NFKBIA,NFkB (complex),RARA,REL,RELA,SMAD3,STAT3,TNF,entinostat,histone deacetylase
triptolide		chemical drug		1.165		-0.115	1.391	0.00703	DUSP1,MMP19,MMP7,TNF,UACA	AHR,CREB1,CREBBP,CREM,Ca2+,Creb,EP300,ETS1,FOS,JUN,JUNB,JUND,MAPK8,MKL2,MYC,NR4A1,RELA,triptolide
POR		enzyme		-1.664		-0.089	-1.449	0.00716	APCDD1,BATF3,CYP1A1,HMOX1,LGALS1,PDK4,SDS,STAT1,UBD
Hsp70		group		-1.308		0.072	-1.446	0.00719	CD40,GAPDH,TNF,VCAM1	AHR,APP,ATF2,Ap1,CD40,FOXO1,HIF1A,Hsp70,JUN,Jnk,MYC,NFKB1,NFKB2,NFKBIA,NFkB (complex),Nfat (family),REL,RELA,STAT1,TBP,TCF4
KDR		kinase						0.00719	ANXA2,CREBBP,DLL4,HMOX1	Ap1,EGR1,FOXO1,HIF1A,KDR,NFKB1,VEGFA
fasudil		chemical drug		-0.927		-0.103	-0.723	0.00719	CCL2,CD40,TNF,VCAM1	CREBBP,IRF1,IRF3,NFATC2,NFKB1,NFKB2,NFKBIA,NFkB (complex),NOS3,P38 MAPK,RELA,SP1,STAT3,TLR4,fasudil
RAF1		kinase		0.938		0.202	0.357	0.00725	CCND1,EMP3,FOS,ITGA2,LAMA3,OSMR,SERPINB2,TGM2,TIMP1,TNF	ATF2,Ap1,CREM,ERK,FOSL1,JUN,Jnk,MAPK3,NFKB1,NFKBIA,NFkB (complex),Nfat (family),P38 MAPK,RAF1,RELA,SMAD3,SP1,TP53
HMGA1		transcription regulator		-0.84		0.069	-1.03	0.00728	B2M,CCND1,CD19,CTSC,FOS,PTPRU,SERPINH1,STAT3	ATF2,Ap1,CEBPB,CREB1,Creb,EGR1,FOS,GATA3,HMGA1,IL2,Ins1,JUN,MMP9,NFKB1,NFKBIA,NFkB (complex),NOTCH1,REL,RELA,SMAD3,SP1,STAT1,STAT3
HDAC4		transcription regulator						0.00729	DLL4,FOS,PRKCB,RGS4,SERPINB2,TNF,VCAM1	AHR,Ap1,HDAC1,HDAC4,HIF1A,Hdac,Histone h4,JUN,MYC,NFKB1,NFkB (complex),Nfat (family),RELA,TCF4,histone deacetylase
NOTCH1		transcription regulator		-1		0.032	-1.104	0.00731	CCND1,CFD,CSF1R,DLL4,FOS,HMOX1,ID2,LYVE1,PDIA3,TIE1,TNF	ATF2,Akt,Ap1,CREM,EGR1,FOS,FOXO1,HIF1A,JUN,JUND,MAPK3,MAPK8,MAPK8IP1,NFATC1,NFkB (complex),NOTCH1,NR4A1,RELA,SMAD3,SMAD4,SMAD7,SP1,STAT3
NR1H2		ligand-dependent nuclear receptor		-0.831		0.006	-0.842	0.0074	ACE,CCL5,CXCL10,IL1RN,PLTP,TNF	AHR,AKT1,ATP,Ccl2,JUN,NFE2L2,NFKB1,NFKBIA,NFKBIB,NFkB (complex),NR1H2,NR3C1,Nr1h,PPARA,PPARG,RELA,RNA polymerase II,RXRA,SP1,SREBF1,THRA,THRB,cholesterol
EOMES		transcription regulator		-1.342		0.014	-1.374	0.00751	APLNR,ITGA2,NRP2,STAT3,TNFSF10
FOXL2		transcription regulator		0.351		0.128	0.066	0.00751	CCL3,FOS,SERPINB2,SMAD6,SOD2	CREB1,FOXL2,Lh
BMP15		growth factor						0.00778	ID2,PTX3,SMAD6
GABA		chemical - endogenous mammalian						0.00778	FOS,MMP7,TNF	AHR,ATP,Ap1,CREB1,EGR1,FOXO1,GABA,HIF1A,Insulin,JUN,L-glutamic acid,NFKB1,NFkB (complex),NR3C1,RELA,RNA polymerase II,SMAD3
IL36B		cytokine						0.00778	CD40,CXCL10,TNF	ATF2,Ap1,CREBBP,ERK1/2,IL36B,IL6,IRF1,JUN,Jnk,NFKB1,NFKBIA,NFkB (complex),Nfat (family),RELA,SMAD3,STAT1,STAT3
IgG1		complex						0.00778	CD40,PDIA3,TNF	ATF2,Ap1,IgG1,Jnk,NFkB (complex),Nfat (family),RELA
JUN/JUNB/JUND		group						0.00778	FOS,HMOX1,STAT3	Ap1,JUN,JUN/JUNB/JUND,MAPK14,NFkB (complex),RELA,SP1
NFIX		transcription regulator						0.00778	ALAS1,CCND1,CHI3L1
Pkg		group						0.00778	FOS,SOD2,TXN	AHR,ATF2,ATP,BDNF,CDKN2A,CREB1,EGR1,EP300,FOS,FOSB,HIF1A,JUN,JUND,MYC,NFKB1,NR3C1,Pkg,RNA polymerase II,SMAD4,TP53
SFTPD		other						0.00778	CCL2,CD209,TNF	CD14,IL6,IRF1,Ikb,JUN,NFKBIA,NFkB (complex),Nfat (family),SFTPD,SMAD3,STAT3
dicarbethoxydihydrocollidine		chemical toxicant						0.00778	TNF,UBD,VCAM1
D-fructose		chemical - endogenous mammalian		0.94		0.218	0.504	0.00783	CXCL10,THBS1,TIMP1,TNF	D-fructose,FOXO1,IFNG,IRF1,LEP,NFKB1,NFKBIA,RELA,SP1,STAT1,STAT3
DMP1		other		-0.927		-0.099	-0.731	0.00783	CORO2B,F13A1,SLC6A9,SMAD6
KAT2B		transcription regulator						0.00783	B2M,HSPA5,ISG15,TNF	CREBBP,E2F1,EP300,IRF1,IRF2,IRF4,IRF5,IRF9,KAT2B,NFKB1,NFKBIA,NFkB (complex),RELA,RNA polymerase II,STAT1,STAT2,STAT3,STAT4,TP53
Laminin		complex		-0.13		0.029	-0.187	0.00783	CCL2,CCND1,ID2,IGF2	AKT1,Akt,CREB1,EGR1,ERBB2,FOXO1,HIF1A,Insulin,JUN,Laminin,NFKB1,NFKBIA,NFKBIB,NFkB (complex),PI3K (complex),RELA,SMAD3,SMAD4,SP1,TP53
FOXM1		transcription regulator		1.321		0.197	0.86	0.00796	ACE,CCND1,FOS,MMP7,PGK1,STAT3,VCAN	Akt,Ap1,CDKN2A,CREBBP,CTNNB1,EGR1,ERK,ERK1/2,FOSL1,FOXM1,FOXO1,HIF1A,JUN,NFKB1,NFKBIA,NFkB (complex),RELA,SMAD3,SMAD4,STAT1,STAT3,TCF,TCF4,TP53
Collagen type I		complex		1.091		0.124	0.848	0.008	CCL5,CCND1,F13A1,ITGA2,TNF	Collagen type I,EGFR,FN1,FOS,JUN,JUND,MAPK8,NFKB1,NFKB2,NFKBIA,NFkB (complex),NR4A1,PLAU,RELA,SMAD3,SMAD4,SP1,SP3,STAT1,STAT2,STAT3,STAT4,THRA,TP53
GDNF		growth factor		1		0.1	0.78	0.008	CCND1,CTSB,EGR2,LGALS1,TNF	Ap1,CREBBP,ESR1,FYN,GDNF,JUN,MAPK1,NFKB1,NFKBIA,NFkB (complex),Nfat (family),RARA,REL,RELA,RET,SPHK1,STAT1,STAT3,TP53,VIP
KLF6		transcription regulator		0.484		0.016	0.454	0.008	CCL2,CYP1A1,PDCD1LG2,SERPINH1,TNF	Ap1,CCL2,CREBBP,IRF1,KLF6,NFATC1,NFKB1,NFKBIA,NFkB (complex),PLAU,RELA,SMAD3,SP1,STAT1,STAT2,STAT3,STAT4
MAP3K14		kinase	Activated	2		0.183	1.634	0.008	CCL5,NFKB2,TNF,TNFSF10,VCAM1	IKK (complex),MAP3K14,NFKB1,NFKB2,NFKBIA,NFKBIB,NFkB (complex),NfkB1-RelA,REL,RELA,RELB,STAT3
cytarabine		chemical drug		1.507		0.185	1.103	0.008	CCL5,CD274,CD40,GAPDH,TNF	ATF2,Ap1,CREBBP,IRF1,JUN,LYN,MAPK14,NFKB1,NFKBIA,NFkB (complex),PARP1,POU5F1,RELA,SP1,STAT1,cytarabine
methylmercury		chemical toxicant		0.447		0.032	0.376	0.008	CD47,CD63,CYP1A1,HMOX1,ID2	Ap1,NFkB (complex),Pro-inflammatory Cytokine,methylmercury
thyroid hormone		chemical - endogenous mammalian		-0.243		-0.004	-0.234	0.00822	ACE,ACSL5,CCND1,FOS,PCSK1,PER1,PML,SLC6A2,STAT1	ATF2,Ap1,CREB1,FOS,FOXO1,JUN,LEP,Mapk,NFKB1,NFKBIA,PPARA,PPARG,PRKCA,PRKCE,RELA,RXRA,SP1,STAT3,STAT5A,THRA,THRB,thyroid hormone
RARG		ligand-dependent nuclear receptor						0.00851	DUSP1,EGR2,FOS,UBA7	Creb,NFKB1,RARA,RARG,RXRA,THRA,alitretinoin,arotinoid acid
SQSTM1		transcription regulator		1.982		0.107	1.77	0.00851	FGL2,HMOX1,RSAD2,TNF	ATF2,CDKN2A,FOS,IRF1,JUN,JUND,MAPK8,NFKB1,NFKBIA,NFkB (complex),NR4A1,PARP1,POU5F1,RELA,SMAD3,SQSTM1,STAT1,STAT3
U73122		chemical reagent		-0.225		-0.22	0.209	0.00851	HSPA5,PLCG1,TNF,VCAM1	AHR,AMPK,Ap1,CREB1,CREBBP,CREM,Ca2+,Ccl2,Creb,EGR1,ERK1/2,FOS,FOSL1,FOXO1,MKL2,NFE2L2,NFKBIA,NFkB (complex),Pkc(s),RELA,U73122
azoxymethane		chemical toxicant						0.00851	ACE,CCND1,PRKCB,STAT3
TBP		transcription regulator						0.00851	FOS,GAPDH,IGF2,MANF,TNF
GPD1		enzyme						0.00863	ANXA2,CCND1,CD63,CXCL13,GBP4,SERPINB1
PDLIM2		other		0.64		-0.015	0.676	0.00863	CCND1,FXYD6,IFIT3,STAT1,TNS1,YPEL3
MBP		other						0.00883	CCL2,CD40,TNF	APP,Ap1,FOXO1,HIF1A,IL13,IL6,IRF1,JUN,LEP,MBP,NFKB1,NFKBIA,NFkB (complex),RELA,SMAD3,SP1,STAT1,STAT3,STAT6
desipramine		chemical drug						0.00883	FOS,HMOX1,TNF	ATF1,ATF2,Ap1,CREB1,CREM,Creb,ERK,FOS,FOSL1,JUN,JUND,Jnk,MAPK8,NFATC1,NFkB (complex),NR4A1,Nfat (family),PPARA,PPARG,RELA,RNA polymerase II,RXRA,SMAD3,SREBF1,TP53,arachidonic acid,desipramine
diallyl trisulfide		chemical - endogenous non-mammalian						0.00883	FOS,GSR,HMOX1	ATF2,Akt,Ap1,EGR1,ERK,FOS,FOSL1,FOXO1,HIF1A,JUN,JUND,Jnk,MAPK8,NFkB (complex),NR4A1,Nfat (family),RELA,SMAD3,SMAD4,TP53,diallyl trisulfide
lipoarabinomannan		chemical - endogenous non-mammalian						0.00883	CCL3,STAT1,TNF	IRF8,IRF9,NFkB (complex),STAT1,STAT2,STAT3,lipoarabinomannan
pifithrin alpha		chemical reagent						0.00883	CYP1A1,HMOX1,XAF1	BRCA1,HSF1,JUN,MYC,TP53,TP63,TP73,pifithrin alpha
pristane		chemical toxicant						0.00883	CXCL10,ISG15,TNF
zidovudine		chemical drug						0.00883	CCL2,CCL3,STAT1
THRA		ligand-dependent nuclear receptor		0.6		0.006	0.586	0.00905	CCL2,CCND1,CXCL10,FOS,HMOX1,MMP7,TNF	AKT1,Akt,Ap1,CDKN2A,EGR1,FOS,FOXO1,HIF1A,JUN,NFKB1,NFKBIA,NFKBIB,NFkB (complex),PPARA,PPARG,Pdgf (complex),RARA,RELA,RXRA,SMAD3,SMAD4,SP1,STAT1,STAT3,THRA,THRB
3,3'-diindolylmethane		chemical drug		0.868		0.019	0.827	0.00905	CCND1,HMOX1,IFIT1,TAP1,TAP2	3,3'-diindolylmethane,BRCA1,CDKN2A,CREBBP,ESR1,IRF1,JUN,MYC,NFKB1,NFKBIA,NFkB (complex),PGR,RELA,SMAD3,STAT1,STAT3,TP53,TP63,TP73
ITGB3		transmembrane receptor		-0.175		0.095	-0.359	0.00905	CD40,FOS,HSP90B1,SELP,TIMP1	ATF2,Ap1,Fibrinogen,ITGB3,JUN,Jnk,NFKB1,NFKBIA,NFkB (complex),Nfat (family),RELA,STAT1,STAT6,heparin
PPIF		enzyme		1.633		0.012	1.603	0.00907	CCL2,CCL5,CCR1,CXCL10,PDK4,TNF	CDKN2A,NFKB1,PPIF,RELA,SMAD3,STAT1,STAT3
2',3'-dialdehyde ATP		chemical reagent						0.00915	CXCL10,TNF	2',3'-dialdehyde ATP,ATF2,Ap1,CREBBP,ERK1/2,MAP2K3,NFKB1,NFKBIA,NFkB (complex),PARP1,POU5F1,RELA
ADGRF5		g-protein coupled receptor						0.00915	IL1RN,TNF
APCS		other						0.00915	CD163,SIRPA
ARHGEF1		other						0.00915	CCND1,FOS	AHR,ARHGEF1,ATF2,ATP,Ap1,CDC42,CTNNB1,FOS,JUN,JUND,Jnk,MAPK14,MAPK8,NFKB1,NFkB (complex),NR3C1,NR4A1,Nfat (family),RELA,RNA polymerase II,SP1,estrogen receptor
ARID3B		transcription regulator						0.00915	TNF,TNFSF10
CISH		other						0.00915	CSF3R,CXCL10
EWSR1		other						0.00915	CCND1,FOS
GPBAR1		g-protein coupled receptor						0.00915	CCND1,PCSK1
HBP1		transcription regulator						0.00915	CCND1,CTSB
HSPA8		enzyme						0.00915	MANF,TNF	HSPA8,TBP
IRF		group						0.00915	ISG15,TNF
LPA		other						0.00915	SERPINB2,VCAM1
MED14		transcription regulator						0.00915	DUSP1,ISG15	JUN,MED14,NCOA2,NR3C1,RELA,STAT1,TSC22D3
MMP8		peptidase						0.00915	CXCL10,S100A8
N-propyl bromide		chemical reagent						0.00915	GSR,HMOX1
NLRX1		other						0.00915	OAS1,TNF	DDX58,IFN Beta,IRF,IRF1,IRF3,IRF7,MAVS,NFkB (complex),NLRX1,STAT1,STAT2,STAT3
PBX2		other						0.00915	CCL2,FOS
PIWIL2		enzyme						0.00915	CCND1,STAT3
PPT1	1.569	enzyme						0.00915	CXCL10,TNF	Akt,EGR1,FOXO1,HIF1A,JUN,PPT1,SMAD4
SAV1		other						0.00915	CCND1,TNF
SEMA4D		transmembrane receptor						0.00915	CCL2,CD40
SOX17		transcription regulator						0.00915	CCND1,FOS	CTNNB1,SOX17,TCF4
TRPC4AP		transporter						0.00915	HSPD1,NOLC1
Tnfsf9		other						0.00915	TNF,VCAM1	IL17A,NFKB1,NFKBIA,NFkB (complex),RELA,STAT3,Tnfsf9
WNT5B		other						0.00915	CCND1,VCAN	ATF2,Ap1,Jnk,NFkB (complex),Nfat (family),RELA,WNT5B
XCL1		cytokine						0.00915	CD40,TNF
aplidine		biologic drug						0.00915	DUSP1,FOS	ATF2,Ap1,Creb,EGFR,FOS,HIF1A,JUN,JUND,Jnk,MAPK8,NFKB1,NFKB2,NFKBIA,NFkB (complex),NR4A1,Nfat (family),RAC1,RELA,SMAD3,SP1,SP3,SRC,THRA,aplidine
aristolochic acid I		chemical toxicant						0.00915	FOS,HMOX1	ATF2,Akt,EGR1,FOXO1,HIF1A,JUN,NFKB1,NFkB (complex),PARP1,POU5F1,RELA,SMAD4,aristolochic acid I
coumestrol		chemical toxicant						0.00915	FOS,HSP90B1
filgotinib		chemical drug						0.00915	MX1,TNF	IRF3,JAK1,NFkB (complex),STAT1,STAT3,STAT4,filgotinib
fingolimod phosphate		chemical - endogenous mammalian						0.00915	CCL2,THBS1
ganglioside GD1a		chemical - endogenous mammalian						0.00915	CD40,TNF	Ap1,CREBBP,ERK1/2,NFKB1,NFKB2,NFKBIA,NFKBIB,NFkB (complex),REL,RELA,RELB,SP1,STAT3,TLR2,ganglioside GD1a
ganglioside GM3		chemical - endogenous mammalian						0.00915	CD40,VCAM1	Ap1,CREBBP,ERK1/2,NFATC1,NFKBIA,NFkB (complex),PPARA,PPARG,RELA,RXRA,SREBF1,arachidonic acid,ganglioside GM3
huperzine A		chemical drug						0.00915	CCL2,TNF
mechlorethamine		chemical drug						0.00915	CD40,ID2
methoxychlor		chemical toxicant						0.00915	HSP90B1,LTF
polymyxin B		biologic drug						0.00915	TNF,VCAM1	Ap1,JUN,NFKB1,NFKB2,NFKBIA,NFkB (complex),RELA,SP1,STAT3,polymyxin B,reactive oxygen species
ponesimod		chemical drug						0.00915	CCL2,THBS1
tocilizumab		biologic drug						0.00915	CCL2,CCL5	Ap1,CRP,IL6R,IRF1,LDL,NFKB1,NFKBIA,NFkB (complex),RELA,SMAD3,SP1,tocilizumab
ICAM1		transmembrane receptor		-1.141		0.141	-1.419	0.00923	CCL5,FOS,TNF,VCAM1	ATF2,Ap1,CREBBP,ERK1/2,ICAM1,IL17A,JUN,Jnk,NFKB1,NFKBIA,NFkB (complex),Nfat (family),P38 MAPK,RELA,SP1,STAT3,reactive oxygen species
MTA1		transcription regulator						0.00923	CCND1,SERPINB1,STAT3,TNF	CDKN2A,CREBBP,HDAC1,Hdac,Histone h4,JUN,MAP2K1,MTA1,RELA,SMAD3,SMAD4,histone deacetylase
PIK3CG		kinase		-0.339		0.121	-0.579	0.00923	CD47,HMOX1,TNF,TNFSF10	AKT1,Ap1,GATA3,IL2,IRF1,MAPK1,NFKB1,NFKBIA,NFKBIB,NFkB (complex),P38 MAPK,PIK3CG,RARA,RELA,SP1,STAT1,STAT3
TLR8	2.088	transmembrane receptor		0.75		0.231	0.3	0.00923	CCL2,CD40,CXCL10,TNF	Ap1,CREBBP,ERK1/2,JUN,MAPK14,MYD88,NFKB1,NFKBIA,NFkB (complex),P38 MAPK,REL,RELA,RELB,SP1,STAT3,TLR8,resiquimod
galactosylceramide-alpha		chemical reagent		-0.182		0.187	-0.544	0.00923	EBI3,EGR2,LGALS3,TNF	ATF1,Ap1,CREB1,CREM,Creb,IFNG,IL12A,IRF1,NFKB1,RELA,RNA polymerase II,STAT1,STAT3,STAT4,galactosylceramide-alpha
CD38		enzyme	Activated	2.138		0.201	1.573	0.00947	ANXA2,FGL2,GBP4,LGALS3,MANF,S100A4,SLC39A8,VCAM1
SLC25A13		transporter						0.00953	ANXA2,CCND1,CD63,CXCL13,GBP4,SERPINB1
TFAP2A		transcription regulator		-1.387		-0.026	-1.33	0.00953	EFEMP1,IGF2,LIPA,MT2A,PRDX1,SOD2	Akt,Ap1,EGR1,FOXO1,HDAC3,HIF1A,JUN,SMAD3,SMAD4,SP1,TFAP2A
bezafibrate		chemical drug		1.633		0.161	1.238	0.00953	ACSL4,ACSL5,HSPA5,LGALS3,PDK4,TNF	ATF6,FOXO1,NFKB1,NFKBIA,NFkB (complex),NfkB1-RelA,PPARA,PPARG,RELA,RXRA,SP1,SREBF1,THRB,bezafibrate,fatty acid,oleic acid,palmitic acid
ANXA7		ion channel		-0.447		0.09	-0.649	0.00961	ADORA3,CTSB,GSR,ITGA2,PML
HDAC1		transcription regulator		-0.557		-0.032	-0.487	0.00969	CCL5,CCND1,CSF1R,FOS,S100A9,SERPINB2,STAT3,TGM2,TNF,TNS1,TSC22D3	AKT1,CDKN2A,CREBBP,EGFR,FLI1,GATA2,HDAC1,Hdac,Histone h4,JUN,MAP2K1,NFKB1,NFKBIA,NFKBIB,NFkB (complex),RELA,SMAD3,SMAD4,SP1,SP3,THRA,histone deacetylase
BAG1		other						0.00995	CCND1,FOS,MT2A	AHR,ATF2,ATP,Ap1,BAG1,CEBPB,FOS,FOSB,FOXO1,JUN,JUND,NCOA2,NFKB1,NFkB (complex),NR3C1,RAF1,RARA,RELA,RNA polymerase II,RXRA,SMAD4,STAT1,STAT5A,TSC22D3,estrogen receptor
Ciap		group						0.00995	CCL5,CCND1,TNF	CDKN2A,Ciap,NFKB1,NFKB2,NFKBIA,NFKBIB,RELA,SMAD3,STAT1,STAT3,TRAF2
LCAT		enzyme						0.00995	CCND1,CLU,HSPA5
RIPK1		kinase						0.00995	CCL2,CCL5,TNF	Ap1,CDKN2A,CREB1,EP300,ETS1,HDAC1,JUN,MAPK14,NFKB1,NFKB2,NFKBIA,NFKBIB,NFkB (complex),RELA,RIPK1,SP1,TNFRSF1A,TP53,TRAF2,reactive oxygen species
Stat3-Stat3		complex						0.00995	FCER2,FTL,SOD2
XIAP		enzyme						0.00995	CCND1,SOD2,TNF	ATF2,Akt,Ap1,EGR1,FOS,FOSB,FOXO1,HIF1A,IKBKB,JUN,JUND,Jnk,NFKB1,NFKB2,NFKBIA,NFkB (complex),Nfat (family),RELA,SMAD4,STAT3,XIAP
IFNGR1		transmembrane receptor						0.00998	CCL5,CXCL10,IDO1,TNF	Ap1,GATA3,IFNGR1,IL12B,IRF1,IRF7,IRF8,Immunoglobulin,JAK2,NFKB1,NFKBIA,NFkB (complex),REL,RELA,SP1,STAT1,STAT3,STAT4
PRKACA		kinase		-1.103		0.163	-1.421	0.00998	ALAS1,CCND1,ID2,VCAM1	ATF2,CREB1,Creb,E2F1,EGR1,FOS,FOXO1,JUN,MYC,Mek,NFATC1,NFKBIA,NFkB (complex),PIK3R1,PPARG,PRKACA,SIRT1,STAT3,TP53,XBP1
RBM5		other		0		-0.087	0.174	0.00998	HSP90AA1,IFITM3,ISG15,SERPINH1
candesartan		chemical drug		0.762		-0.178	1.116	0.00998	ACE,FOS,OLR1,TNF	AGT,AGTR1,ATF2,Ap1,ICAM1,JAK2,NFKB1,NFKBIA,NFkB (complex),NOTCH1,NR3C1,RELA,SP1,STAT1,STAT3,aldosterone,candesartan
bee venom		chemical - endogenous non-mammalian						0.01	ACOD1,CCL5,CREBBP,IL4I1,SERPINB2,TNF	NFKB1,NFKB2,NFKBIA,NFkB (complex),RELA,STAT3,bee venom
fatty acid		chemical - endogenous mammalian		-0.063		0.16	-0.375	0.01	FADS1,HMOX1,HSPA5,S100A8,TNF,VCAM1	Ap1,CREB1,FOS,FOSL1,FOXO1,JUN,Mapk,NFE2L2,NFKB1,NFKBIA,NFkB (complex),Nr1h,PPARA,PPARG,Pkc(s),RELA,RXRA,SP1,SREBF1,THRB,cholesterol,fatty acid,palmitic acid
NCOA3		transcription regulator		1.944		0.183	1.588	0.0102	CCND1,CYP1A1,HMOX1,PGK1,PSMA2
Rock		group		0.927		0.099	0.731	0.0108	CCL2,CCND1,FOS,VCAM1
CDK4/6		group		-1.109		-0.055	-0.987	0.0108	CCND1,ERRFI1,SEC61B,TUBA1B,TUBA1C
LCN2		transporter		0.428		0.127	0.153	0.0108	CCL5,CXCL10,HMOX1,IL1RN,TNF
sulindac sulfide		chemical drug		-1.964		-0.034	-1.897	0.0108	CCND1,CYP1A1,MMP7,PRSS23,STAT3
ACKR3		g-protein coupled receptor						0.0111	CCND1,ELN,VWF
BTG2		transcription regulator						0.0111	CCND1,HMOX1,SOD2
KN-62		chemical - kinase inhibitor						0.0111	CCND1,TNF,VCAM1
PF4		cytokine						0.0111	CCL2,CCL3,TNF
alpha-tocopherol		chemical drug						0.0111	HMOX1,MMP19,TNF
amino acids		chemical - endogenous mammalian						0.0111	FOS,GAPDH,IGF2
calpain		complex						0.0111	CCL5,CCND1,HSPA5
geranylgeranyl pyrophosphate		chemical - endogenous mammalian						0.0111	CCL2,TNF,VCAM1
kaempferol		chemical toxicant						0.0111	CYP1A1,HMOX1,TNF
NEUROG3		transcription regulator		-0.555		0.224	-1.053	0.0114	CD63,DLL4,IGF2R,PCSK1,ZBTB16
EIF2AK3		kinase						0.0115	CCND1,CTSC,HSPA5,NFKB2,TARS,WARS
ADRA1B		g-protein coupled receptor						0.0116	CCND1,DUSP1,EGR2,FOS
ADRA1D		g-protein coupled receptor						0.0116	DUSP1,EGR2,FOS,STAT3
IL25		cytokine		1.078		0.118	0.845	0.0116	CCL2,CCL3,CCL5,TNF
sunitinib		chemical drug		0		-0.093	0.187	0.0116	CXCL10,CYP1A1,ITGA8,LAMA3
1L-6-hydroxymethyl-chiro-inositol 2-(R)-2-O-methyl-3-O-octadecylcarbonate		chemical - kinase inhibitor						0.0116	CXCL16,MT2A
BCKDK		kinase						0.0116	SOD2,TNF
BQ 123		chemical drug						0.0116	CCL2,TNF
Bcl9-Cbp/p300-Ctnnb1-Lef/Tcf		complex						0.0116	CCND1,MMP7
CD160		transmembrane receptor						0.0116	FOS,TNF
CD48	-1.793	other						0.0116	SERPINB9,TNF
EGLN2		enzyme						0.0116	EPAS1,TNF
ELN	-2.162	other						0.0116	ELN,TNF
IL12RB2		transmembrane receptor						0.0116	TNF,VCAM1
L-N6-(1-iminoethyl)-lysine		chemical reagent						0.0116	HMOX1,STAT3
MPL		transmembrane receptor						0.0116	FOS,SELP
NEK6		kinase						0.0116	CXCL10,FGL2
NEK7		kinase						0.0116	CXCL10,ISG15
PSMB9	1.568	peptidase						0.0116	NFKB2,TAP1
PTGES3		enzyme						0.0116	CTSD,TM4SF1
Pde		group						0.0116	FOS,HMOX1
RALBP1		enzyme						0.0116	GAPDH,TNF
RUNX1T1		transcription regulator						0.0116	CCL3,CSF1R
SARM1		transmembrane receptor						0.0116	CCL5,TNF
TEC		kinase						0.0116	FOS,SELP
TRAF1		other						0.0116	NFKB2,TNF
UCN2		other						0.0116	CCL2,FOS
aflatoxin B1		chemical - endogenous non-mammalian						0.0116	CD40,CYP1A1
brimonidine		chemical drug						0.0116	JUP,TNF
cyclic guanosine monophosphate-adenosine monophosphate		chemical - endogenous non-mammalian						0.0116	CXCL10,TNF
[truncated: 2,404 more rows]

## Sheet: PRNPTerTer LPS
Canonical Pathways
Ingenuity Canonical Pathways	-log(p-value)	Ratio	Molecules
Extracellular matrix turonver (hepatic fibrosis)	16.8	0.175	MMP2,COL6A1,EDNRB,COL27A1,COL4A4,COL1A1,CD40,VCAM1,A2M,COL12A1,SMAD7,STAT1,TNF,COL4A1,CCL5,IL1B,VEGFA,COL3A1,COL1A2,COL4A3,COL6A2,CCL21,COL5A1,NFKB2,COL5A2,CCL2,COL6A5,COL4A2,IL10,TIMP1,COL13A1,MMP1
Phagosome Maturation	10.3	0.149	CTSS,ATP6V0D1,TUBB,TUBB6,B2M,TUBA1C,ACE,TAP1,PRDX1,NCF2,CALR,PRDX6,CTSH,ATP6V1B2,CTSF,CTSB,CTSL,CTSC,TUBA1B,CTSA,CTSD,CTSZ
Granulocyte Adhesion and Diapedesis	10.2	0.134	ICAM2,CXCL12,CCL3,MMP2,CCL5,IL1B,CXCL10,CSF3R,CLDN18,CCL21,VCAM1,CXCL11,MMP7,IL1RN,SELP,MMP19,TNF,CCL15,CCL2,CXCL16,CCL4,MMP1,SDC3,MMP14
Agranulocyte Adhesion and Diapedesis	9.63	0.126	ICAM2,CXCL12,CCL3,MMP2,CCL5,IL1B,CXCL10,CLDN18,CCL21,VCAM1,CXCL11,MMP7,IL1RN,SELP,MMP19,TNF,CCL15,CCL2,CXCL16,AOC3,CCL4,MMP1,ACTG2,MMP14
Activation of IRF by Cytosolic Pattern Recognition Receptors	9.14	0.222	JUN,DHX58,DDX58,IFIT2,CD40,NFKBIA,NFKB2,STAT1,TNF,ISG15,IFIH1,CREBBP,IL10,ZBP1
Complement System	8.77	0.297	C1QC,CFB,C3,CR2,C1QB,C7,C1S,CFD,C1R,SERPING1,C3AR1
Interferon Signaling	7.7	0.278	OAS1,IFIT1,STAT1,IFIT3,ISG15,MX1,IFI6,IFITM3,TAP1,PSMB8
Pathogenesis of Multiple Sclerosis	7.6	0.667	CXCL11,CCL3,CCL5,CXCL10,CCR1,CCL4
Glucocorticoid Receptor Signaling	7.3	0.0903	JUN,SMARCA2,NFKBIA,VCAM1,A2M,FOS,IL1RN,FKBP5,DUSP1,TSC22D3,STAT1,TNF,CREBBP,HSP90AA1,CCL3,CCL5,IL1B,HSP90B1,HSPA5,CCL2,PTGS2,IL10,CD163,HSP90AB1,MMP1,FOXO3
Acute Phase Response Signaling	6.92	0.112	JUN,CFB,FTL,TF,C3,IL1B,C1R,NFKBIA,HMOX1,OSMR,A2M,NFKB2,FOS,SOD2,IL1RN,TNF,VWF,C1S,SERPING1
Protein Ubiquitination Pathway	6.81	0.0906	DNAJB1,CRYAB,HSP90B1,UBD,PSMA6,HSPD1,B2M,PSME1,USP18,TAP1,PSME2,HSPE1,TAP2,UBE2L6,HSPA5,PSMA2,PSMB2,HSP90AB1,PSMA1,HSP90AA1,PSMB10,PSMB9,PSMB8,PSMA5
NRF2-mediated Oxidative Stress Response	6.71	0.104	PRKCE,JUN,HACD3,FTL,DNAJB1,TXN,GSTM3,GSTA2,PRDX1,HMOX1,FOS,SOD2,FKBP5,GSR,AOX1,EPHX1,CREBBP,FTH1,ACTG2,JUNB
Differential Regulation of Cytokine Production in Macrophages and T Helper Cells by IL-17A and IL-17F	6.69	0.389	CCL3,CCL5,IL1B,TNF,CCL2,IL10,CCL4
Dendritic Cell Maturation	6.1	0.099	PLCD1,IL1B,PLCB2,COL3A1,COL1A2,COL1A1,FCER1G,B2M,CD40,NFKBIA,NFKB2,IL1RN,STAT1,CD1D,TNF,TYROBP,PDIA3,CREBBP,IL10
Communication between Innate and Adaptive Immune Cells	5.98	0.138	CCL3,CCL5,IL1B,CXCL10,FCER1G,B2M,CD40,TLR8,IL1RN,TNF,CCL15,IL10,CCL4
PPAR Signaling	5.92	0.137	JUN,IL1B,HSP90B1,NFKBIA,NFKB2,FOS,IL1RN,TNF,PTGS2,RXRA,CREBBP,HSP90AB1,HSP90AA1
Atherosclerosis Signaling	5.9	0.118	CXCL12,S100A8,IL1B,COL3A1,COL1A2,COL1A1,CD40,VCAM1,NFKB2,IL1RN,SELP,CLU,TNF,CCL2,MMP1
Role of Hypercytokinemia/hyperchemokinemia in the Pathogenesis of Influenza	5.85	0.209	CCL3,IL1RN,CCL5,IL1B,CXCL10,CCR1,TNF,CCL2,CCL4
Differential Regulation of Cytokine Production in Intestinal Epithelial Cells by IL-17A and IL-17F	5.85	0.304	CCL3,CCL5,IL1B,TNF,CCL2,IL10,CCL4
Role of Pattern Recognition Receptors in Recognition of Bacteria and Viruses	5.48	0.109	PRKCE,OAS1,C3,CCL5,IL1B,C1QB,DDX58,C3AR1,NFKB2,TLR8,C1QC,TNF,IFIH1,IL10,PTX3
Aryl Hydrocarbon Receptor Signaling	5.37	0.107	JUN,IL1B,HSP90B1,GSTM3,CYP1A1,GSTA2,NFKB2,FOS,ALDH1A1,TNF,RXRA,HSP90AB1,CTSD,HSP90AA1,TGM2
autophagy	5.34	0.161	CTSS,CTSH,CTSF,CTSB,CTSL,CTSC,CTSA,ACE,CTSD,CTSZ
Antigen Presentation Pathway	5.28	0.211	CALR,TAP2,PDIA3,B2M,TAPBP,TAP1,PSMB9,PSMB8
Inhibition of Matrix Metalloproteases	5.19	0.205	A2M,MMP7,MMP2,MMP19,HSPG2,TIMP1,MMP1,MMP14
Xenobiotic Metabolism Signaling	5.1	0.0767	PRKCE,FTL,IL1B,HSP90B1,GSTM3,CYP1A1,IL4I1,GSTA2,CAMK1D,CES1,HMOX1,FMO2,NFKB2,ALDH1A1,TNF,RXRA,CREBBP,HSP90AB1,NDST1,HSP90AA1,MAOB,ABCC3
Osteoarthritis Pathway	4.93	0.0857	SLC39A8,AGER,S100A8,ADAMTS4,IL1B,VEGFA,S100A9,HTRA1,ANXA2,ACVRL1,NFKB2,SMAD7,TNF,PTGS2,CREBBP,EPAS1,MMP1,FOXO3
RAR Activation	4.93	0.0895	PRKCE,JUN,ADCY4,PML,VEGFA,ZBTB16,SMARCA2,NR2F2,NFKB2,FOS,SMAD7,NRIP2,DUSP1,ALDH1A1,RXRA,CREBBP,MMP1
IL-10 Signaling	4.92	0.145	NFKB2,FOS,JUN,IL1RN,IL1B,CCR1,TNF,IL10,NFKBIA,HMOX1
IL-17A Signaling in Fibroblasts	4.53	0.2	NFKB2,FOS,JUN,CCL2,NFKBIZ,NFKBIA,MMP1
IL-17A Signaling in Gastric Cells	4.43	0.24	CXCL11,FOS,JUN,CCL5,CXCL10,TNF
Unfolded protein response	4.05	0.145	CALR,INSIG1,HSP90B1,PDIA6,HSPA5,PPP1R15A,CD82,P4HB
Chemokine Signaling	4.01	0.127	FOS,JUN,CXCL12,CFL1,CCL5,PLCB2,CCL2,CAMK1D,CCL4
Hypoxia Signaling in the Cardiovascular System	3.87	0.122	JUN,UBE2L6,VEGFA,HSP90B1,CREBBP,HSP90AB1,HSP90AA1,NFKBIA,P4HB
Aldosterone Signaling in Epithelial Cells	3.84	0.0833	PRKCE,PLCD1,ASIC1,DNAJB1,CRYAB,PLCB2,HSP90B1,HSPD1,HSPE1,DUSP1,HSPA5,PDIA3,HSP90AB1,HSP90AA1
TREM1 Signaling	3.82	0.12	NFKB2,TLR8,CCL3,IL1B,TNF,TYROBP,CCL2,IL10,CD40
iNOS Signaling	3.8	0.156	NFKB2,FOS,JUN,HMGA1,STAT1,CREBBP,NFKBIA
Toll-like Receptor Signaling	3.78	0.118	NFKB2,FOS,JUN,TLR8,IL1RN,IL1B,TNF,UBD,NFKBIA
PI3K Signaling in B Lymphocytes	3.78	0.0923	NFKB2,FOS,JUN,PLCD1,C3,CR2,PLCB2,PDIA3,CD40,NFKBIA,PLEKHA4,FOXO3
14-3-3-mediated Signaling	3.75	0.0916	VIM,FOS,PRKCE,JUN,PLCD1,TUBB,PLCB2,TNF,TUBB6,TUBA1B,PDIA3,TUBA1C
VDR/RXR Activation	3.69	0.115	SERPINB1,PRKCE,S100G,CCL5,CXCL10,SEMA3B,RXRA,COL13A1,IGFBP6
Role of Macrophages, Fibroblasts and Endothelial Cells in Rheumatoid Arthritis	3.64	0.0643	PRKCE,JUN,PLCD1,CXCL12,ADAMTS4,CCL5,IL1B,VEGFA,PLCB2,NFKBIA,VCAM1,FOS,TLR8,IL1RN,TNF,CCL2,PDIA3,CREBBP,IL10,MMP1
Oncostatin M Signaling	3.64	0.176	MT2A,CHI3L1,STAT1,EPAS1,MMP1,OSMR
IL-8 Signaling	3.63	0.0761	PRKCE,JUN,MMP2,VEGFA,PLCB2,PLD3,CSTB,RHOC,HMOX1,VCAM1,NCF2,TEK,FOS,CR2,PTGS2
LPS/IL-1 Mediated Inhibition of RXR Function	3.59	0.0724	JUN,ALAS1,IL1B,GSTM3,IL4I1,GSTA2,FMO2,ACSL4,IL1RN,ACSL5,ALDH1A1,TNF,RXRA,NDST1,MAOB,ABCC3
LXR/RXR Activation	3.46	0.0909	NFKB2,S100A8,IL1RN,TF,C3,IL1B,CLU,TNF,CCL2,PTGS2,RXRA
Lipid Antigen Presentation by CD1	3.29	0.192	CALR,CD1D,PDIA3,FCER1G,B2M
IL-6 Signaling	3.25	0.0859	A2M,NFKB2,FOS,JUN,IL1RN,IL1B,TNFAIP6,VEGFA,TNF,COL1A1,NFKBIA
Altered T Cell and B Cell Signaling in Rheumatoid Arthritis	3.23	0.1	NFKB2,TLR8,IL1RN,IL1B,TNF,IL10,FCER1G,CCL21,CD40
Production of Nitric Oxide and Reactive Oxygen Species in Macrophages	3.2	0.0722	PRKCE,JUN,S100A8,NCF1,RHOC,NFKBIA,NCF2,NFKB2,FOS,CLU,STAT1,TNF,CREBBP,SIRPA
γ-linolenate Biosynthesis II (Animals)	3.07	0.235	ACSL4,CYB5A,ACSL5,FADS1
Sertoli Cell-Sertoli Cell Junction Signaling	3.06	0.073	JUN,OCLN,TJP1,TUBB,TUBB6,CLDN18,TUBA1C,CGN,A2M,SPTBN1,TNF,TUBA1B,ACTG2
Airway Pathology in Chronic Obstructive Pulmonary Disease	3.04	0.375	MMP2,TNF,MMP1
Role of IL-17F in Allergic Inflammatory Airway Diseases	3.02	0.136	NFKB2,IL1B,CXCL10,CCL2,CREBBP,CCL4
Role of RIG1-like Receptors in Antiviral Innate Immunity	3.02	0.136	NFKB2,DHX58,IFIH1,DDX58,CREBBP,NFKBIA
PPARα/RXRα Activation	3.01	0.0722	JUN,PLCD1,ADCY4,IL1B,PLCB2,HSP90B1,NFKBIA,NFKB2,RXRA,PDIA3,CREBBP,HSP90AB1,HSP90AA1
TNFR2 Signaling	2.99	0.167	NFKB2,FOS,JUN,TNF,NFKBIA
HIF1α Signaling	2.95	0.0847	MMP7,JUN,MMP2,MMP19,VEGFA,CREBBP,HSP90AA1,MMP1,MMP14,LDHB
Cholecystokinin/Gastrin-mediated Signaling	2.86	0.0891	FOS,PRKCE,JUN,IL1RN,IL1B,PLCB2,TNF,PTGS2,RHOC
Renin-Angiotensin Signaling	2.84	0.082	NFKB2,FOS,PRKCE,JUN,ADCY4,CCL5,STAT1,TNF,CCL2,ACE
PXR/RXR Activation	2.81	0.108	ALAS1,ALDH1A1,TNF,RXRA,GSTA2,ABCC3,FOXO3
IL-12 Signaling and Production in Macrophages	2.78	0.0753	NFKB2,FOS,PRKCE,JUN,S100A8,CLU,STAT1,TNF,RXRA,IL10,CD40
CCR5 Signaling in Macrophages	2.66	0.101	FOS,PRKCE,JUN,CCL3,CCL5,FCER1G,CCL4
Antioxidant Action of Vitamin C	2.66	0.0833	NFKB2,PLCD1,PLCB2,TNF,TXN,PLD3,PDIA3,NFKBIA,HMOX1
Colorectal Cancer Metastasis Signaling	2.61	0.0605	JUN,ADCY4,MMP2,VEGFA,RHOC,NFKB2,MMP7,FOS,TLR8,MMP19,STAT1,TNF,PTGS2,MMP1,MMP14
HMGB1 Signaling	2.57	0.0752	NFKB2,FOS,JUN,AGER,IL1B,TNF,CCL2,RHOC,PLAT,VCAM1
Death Receptor Signaling	2.51	0.086	NFKB2,TNF,TNFRSF21,PARP9,PARP14,NFKBIA,LMNA,ACTG2
Glutathione Redox Reactions I	2.48	0.167	PRDX6,GPX3,GSR,GPX1
Sumoylation Pathway	2.42	0.0833	NFKB2,FOS,JUN,PML,RHOC,CREBBP,NFKBIA,ISG20
Glutathione Redox Reactions II	2.4	0.5	GSR,PDIA3
Melatonin Degradation II	2.4	0.5	IL4I1,MAOB
Leukocyte Extravasation Signaling	2.4	0.0616	PRKCE,CXCL12,MMP2,NCF1,CLDN18,VCAM1,NCF2,MMP7,MMP19,TIMP1,MMP1,ACTG2,MMP14
Axonal Guidance Signaling	2.36	0.0487	PRKCE,PLCD1,EFNB2,CXCL12,ADAMTS4,MMP2,TUBB,NRP2,VEGFA,PLCB2,TUBB6,NTN4,SEMA3B,ADAM15,TUBA1C,ACE,MMP7,CFL1,PFN1,TUBA1B,PDIA3,SDCBP
Gluconeogenesis I	2.35	0.154	PGK1,GAPDH,MDH2,ENO1
Endothelin-1 Signaling	2.34	0.0632	FOS,PRKCE,JUN,PLCD1,ADCY4,PLCB2,PLD3,PTGS2,EDNRB,PDIA3,HMOX1,PTGS1
CD40 Signaling	2.33	0.0886	NFKB2,FOS,JUN,PTGS2,CD40,NFKBIA,PTGS1
MIF Regulation of Innate Immunity	2.29	0.116	NFKB2,FOS,JUN,PTGS2,NFKBIA
Role of Tissue Factor in Cancer	2.28	0.0732	CFL1,CYR61,IL1B,VEGFA,PDIA6,FGR,EGR1,MMP1,P4HB
Gap Junction Signaling	2.25	0.0643	PRKCE,PLCD1,ADCY4,TJP1,TUBB,PLCB2,TUBB6,TUBA1B,PDIA3,TUBA1C,ACTG2
Mitochondrial Dysfunction	2.25	0.0643	ATP5E,SOD2,CYB5A,ATP5F1,GSR,COX6A1,ATP5A1,ATP5I,MAOB,COX7C,ATP5G3
ILK Signaling	2.24	0.0612	NFKB2,VIM,FOS,JUN,CFL1,VEGFA,TNF,PTGS2,RHOC,CREBBP,ITGB4,ACTG2
UVA-Induced MAPK Signaling	2.16	0.0755	FOS,JUN,PLCD1,STAT1,PLCB2,PARP9,PDIA3,PARP14
Oxidative Phosphorylation	2.09	0.0734	ATP5E,CYB5A,ATP5F1,COX6A1,ATP5A1,ATP5I,COX7C,ATP5G3
P2Y Purigenic Receptor Signaling Pathway	2.07	0.0677	NFKB2,FOS,PRKCE,JUN,PLCD1,ADCY4,PLCB2,PDIA3,CREBBP
Bladder Cancer Signaling	2.07	0.0795	MMP7,MMP2,MMP19,VEGFA,THBS1,MMP1,MMP14
Corticotropin Releasing Hormone Signaling	2.05	0.0721	FOS,PRKCE,JUN,ADCY4,VEGFA,PTGS2,NR4A1,CREBBP
Crosstalk between Dendritic Cells and Natural Killer Cells	2.05	0.0787	NFKB2,CD209,TNF,TYROBP,IL15RA,CD40,ACTG2
Role of IL-17A in Arthritis	2.02	0.087	NFKB2,CCL5,CCL2,PTGS2,NFKBIA,MMP1
4-1BB Signaling in T Lymphocytes	2.02	0.125	NFKB2,JUN,TNFSF9,NFKBIA
TNFR1 Signaling	2.01	0.1	NFKB2,FOS,JUN,TNF,NFKBIA
Hepatic Cholestasis	2.01	0.0625	NFKB2,PRKCE,JUN,ADCY4,IL1RN,IL1B,TNF,RXRA,NFKBIA,ABCC3
Inhibition of Angiogenesis by TSP1	1.93	0.118	JUN,VEGFA,HSPG2,THBS1
Tec Kinase Signaling	1.84	0.0588	NFKB2,FOS,PRKCE,STAT1,TNF,TNFRSF21,RHOC,FGR,FCER1G,ACTG2
Phagosome Formation	1.8	0.065	PRKCE,TLR8,PLCD1,PLCB2,RHOC,PDIA3,FCER1G,MARCO
Germ Cell-Sertoli Cell Junction Signaling	1.79	0.0578	A2M,CFL1,TJP1,TUBB,TNF,TUBB6,TUBA1B,RHOC,TUBA1C,ACTG2
Endoplasmic Reticulum Stress Pathway	1.77	0.143	CALR,HSP90B1,HSPA5
Inflammasome pathway	1.77	0.143	NFKB2,IL1B,CTSB
Wnt/Ca+ pathway	1.75	0.0862	NFKB2,PLCD1,PLCB2,PDIA3,CREBBP
FXR/RXR Activation	1.74	0.0635	IL1RN,TF,C3,IL1B,CLU,TNF,RXRA,CREBBP
April Mediated Signaling	1.73	0.103	NFKB2,FOS,JUN,NFKBIA
GNRH Signaling	1.69	0.062	NFKB2,FOS,PRKCE,JUN,ADCY4,PLCB2,CREBBP,EGR1
Role of Osteoblasts, Osteoclasts and Chondrocytes in Rheumatoid Arthritis	1.68	0.0515	FOS,JUN,ADAMTS4,IL1RN,IL1B,TNF,IL10,COL1A1,NFKBIA,MMP1,CSF1R,MMP14
Putrescine Degradation III	1.67	0.13	ALDH1A1,IL4I1,MAOB
B Cell Activating Factor Signaling	1.66	0.0976	NFKB2,FOS,JUN,NFKBIA
Role of PKR in Interferon Induction and Antiviral Response	1.66	0.0976	NFKB2,STAT1,TNF,NFKBIA
Prolactin Signaling	1.66	0.0723	FOS,PRKCE,JUN,STAT1,CREBBP,NMI
Prostanoid Biosynthesis	1.66	0.222	PTGS2,PTGS1
Phospholipases	1.63	0.0806	PLCD1,PLCB2,PLD3,PDIA3,HMOX1
Tumoricidal Function of Hepatic Natural Killer Cells	1.62	0.125	LYVE1,SRGN,SERPINB9
IL-17 Signaling	1.61	0.0706	CXCL11,JUN,CXCL10,CCL2,PTGS2,TIMP1
Xanthine and Xanthosine Salvage	1.58	1	PNP,
Androgen Signaling	1.57	0.0631	CALR,NFKB2,PRKCE,JUN,DNAJB1,CREBBP,HSP90AA1
Type I Diabetes Mellitus Signaling	1.57	0.0631	NFKB2,IL1B,STAT1,TNF,HSPD1,FCER1G,NFKBIA
Tryptophan Degradation X (Mammalian, via Tryptamine)	1.57	0.12	ALDH1A1,IL4I1,MAOB
Neuregulin Signaling	1.55	0.0682	PRKCE,HSP90B1,HSP90AB1,ERBB3,ERRFI1,HSP90AA1
Glycolysis I	1.52	0.115	PGK1,GAPDH,ENO1
Tight Junction Signaling	1.49	0.0539	NFKB2,FOS,JUN,OCLN,TJP1,TNF,CLDN18,CGN,ACTG2
Remodeling of Epithelial Adherens Junctions	1.46	0.0725	TUBB,TUBB6,TUBA1B,TUBA1C,ACTG2
Fcγ Receptor-mediated Phagocytosis in Macrophages and Monocytes	1.45	0.0645	PRKCE,PLD3,NCF1,FGR,HMOX1,ACTG2
Graft-versus-Host Disease Signaling	1.43	0.0833	IL1RN,IL1B,TNF,FCER1G
Prostate Cancer Signaling	1.39	0.0625	NFKB2,HSP90B1,CREBBP,HSP90AB1,HSP90AA1,NFKBIA
Role of MAPK Signaling in the Pathogenesis of Influenza	1.39	0.0694	CCL5,CXCL10,TNF,CCL2,PTGS2
T Helper Cell Differentiation	1.37	0.0685	STAT1,TNF,IL10,FCER1G,CD40
Choline Biosynthesis III	1.35	0.154	PLD3,HMOX1
Fatty Acid Activation	1.35	0.154	ACSL4,ACSL5
Guanosine Nucleotides Degradation III	1.35	0.154	AOX1,PNP
Oleate Biosynthesis II (Animals)	1.35	0.154	CYB5A,FADS1
Role of IL-17A in Psoriasis	1.35	0.154	S100A8,S100A9
PI3K/AKT Signaling	1.33	0.056	NFKB2,HSP90B1,PTGS2,HSP90AB1,HSP90AA1,NFKBIA,FOXO3
CD27 Signaling in Lymphocytes	1.3	0.0755	NFKB2,FOS,JUN,NFKBIA
NF-κB Signaling	1.3	0.0497	NFKB2,TLR8,IL1RN,IL1B,TNF,CREBBP,FCER1G,CD40,NFKBIA
Adenine and Adenosine Salvage I	1.29	0.5	PNP,
Asparagine Degradation I	1.29	0.5	ASRGL1,
Guanine and Guanosine Salvage I	1.29	0.5	PNP,
Fatty Acid β-oxidation I	1.29	0.0938	ACSL4,SDS,ACSL5
Phenylalanine Degradation IV (Mammalian, via Side Chain)	1.29	0.143	IL4I1,MAOB
Urate Biosynthesis/Inosine 5'-phosphate Degradation	1.29	0.143	AOX1,PNP
Phospholipase C Signaling	1.28	0.0458	NFKB2,PRKCE,PLCD1,ADCY4,PLCB2,PLD3,RHOC,CREBBP,FCER1G,HMOX1,TGM2
Type II Diabetes Mellitus Signaling	1.28	0.0547	ACSL4,NFKB2,PRKCE,ACSL5,TNF,ABCC8,NFKBIA
Estrogen-Dependent Breast Cancer Signaling	1.28	0.0649	NFKB2,FOS,JUN,HSD17B13,CREBBP
Role of Cytokines in Mediating Communication between Immune Cells	1.27	0.0741	IL1RN,IL1B,TNF,IL10
Huntington's Disease Signaling	1.25	0.0453	PRKCE,JUN,DNAJB1,PLCB2,HSPA5,UBD,CREBBP,PSME1,CTSD,PSME2,TGM2
Th1 and Th2 Activation Pathway	1.25	0.0486	JUN,LGALS9,STAT1,CCR1,IL10,CD40,TIMD4,IL27RA,DLL4
IGF-1 Signaling	1.22	0.0566	FOS,JUN,CYR61,IGFBP2,FOXO3,IGFBP6
Protein Kinase A Signaling	1.22	0.0404	PRKCE,PLCD1,ADCY4,PLCB2,PTPRB,DUSP2,NFKBIA,NFKB2,DUSP1,PTGS2,PTPN21,PTPRU,PDIA3,CREBBP,PTPRF,SIRPA
Erythropoietin Signaling	1.21	0.0617	NFKB2,FOS,PRKCE,JUN,NFKBIA
Coagulation System	1.2	0.0857	A2M,PLAT,VWF
MIF-mediated Glucocorticoid Regulation	1.2	0.0857	NFKB2,PTGS2,NFKBIA
Gαq Signaling	1.2	0.0497	NFKB2,PRKCE,PLCB2,PLD3,RGS2,RHOC,NFKBIA,HMOX1
Dopamine Degradation	1.17	0.0833	ALDH1A1,IL4I1,MAOB
Renal Cell Carcinoma Signaling	1.17	0.0602	FOS,JUN,VEGFA,UBD,CREBBP
Allograft Rejection Signaling	1.15	0.0595	TNF,IL10,FCER1G,B2M,CD40
CXCR4 Signaling	1.15	0.0485	FOS,PRKCE,JUN,CXCL12,ADCY4,PLCB2,RHOC,EGR1
Adenosine Nucleotides Degradation II	1.14	0.118	AOX1,PNP
Mitochondrial L-carnitine Shuttle Pathway	1.14	0.118	ACSL4,ACSL5
Hypusine Biosynthesis	1.12	0.333	EIF5A,
L-serine Degradation	1.12	0.333	SDS,
Methionine Salvage II (Mammalian)	1.12	0.333	MTR,
N-acetylglucosamine Degradation I	1.12	0.333	AMDHD2,
NADH Repair	1.12	0.333	GAPDH,
Thyroid Hormone Biosynthesis	1.12	0.333	CTSD,
Induction of Apoptosis by HIV1	1.12	0.0656	NFKB2,SLC25A5,TNF,NFKBIA
eNOS Signaling	1.12	0.0476	PRKCE,ADCY4,VEGFA,HSP90B1,HSPA5,HSP90AB1,HSP90AA1,AQP1
GPCR-Mediated Nutrient Sensing in Enteroendocrine Cells	1.12	0.0581	PRKCE,PLCD1,ADCY4,PLCB2,PDIA3
LPS-stimulated MAPK Signaling	1.1	0.0575	NFKB2,FOS,PRKCE,JUN,NFKBIA
Estrogen Biosynthesis	1.09	0.0769	CYP4B1,CYP1A1,HSD17B13
mTOR Signaling	1.08	0.0448	PRKCE,RPS26,VEGFA,PLD3,RHOC,EIF4A1,RPS2,HMOX1,RPSA
Nicotine Degradation II	1.08	0.0635	CYP4B1,CYP1A1,AOX1,FMO2
Neuropathic Pain Signaling In Dorsal Horn Neurons	1.08	0.0522	FOS,PRKCE,PLCD1,PLCB2,PDIA3,CAMK1D
Noradrenaline and Adrenaline Degradation	1.06	0.075	ALDH1A1,IL4I1,MAOB
Apoptosis Signaling	1.05	0.0556	NFKB2,PRKCE,TNF,NFKBIA,LMNA
OX40 Signaling Pathway	1.04	0.0549	NFKB2,JUN,FCER1G,B2M,NFKBIA
PCP pathway	1.04	0.0615	JUN,PFN1,SDC3,JUNB
Thrombopoietin Signaling	1.04	0.0615	FOS,PRKCE,JUN,STAT1
Pancreatic Adenocarcinoma Signaling	1.04	0.0508	NFKB2,STAT1,VEGFA,PLD3,PTGS2,HMOX1
Neuroprotective Role of THOP1 in Alzheimer's Disease	1.03	0.0504	DPP4,HTRA1,ACE,CFD,C1R,PRSS23
p38 MAPK Signaling	1.03	0.0504	IL1RN,DUSP1,IL1B,STAT1,TNF,CREBBP
Stearate Biosynthesis I (Animals)	1.03	0.0732	ACSL4,ELOVL1,ACSL5
Purine Nucleotides Degradation II (Aerobic)	1.02	0.1	AOX1,PNP
IL-1 Signaling	1.02	0.0543	NFKB2,FOS,JUN,ADCY4,NFKBIA
Ceramide Signaling	1.01	0.0538	NFKB2,FOS,JUN,TNF,CTSD
Intrinsic Prothrombin Activation Pathway	1.01	0.0714	COL3A1,COL1A2,COL1A1
Lymphotoxin β Receptor Signaling	1	0.0597	NFKB2,CREBBP,NFKBIA,VCAM1
Airway Inflammation in Asthma	0.996	0.25	TNF,
Arsenate Detoxification I (Glutaredoxin)	0.996	0.25	PNP,
Heme Degradation	0.996	0.25	HMOX1,
N-acetylglucosamine Degradation II	0.996	0.25	AMDHD2,
Pentose Phosphate Pathway (Oxidative Branch)	0.996	0.25	PGD,
Phenylethylamine Degradation I	0.996	0.25	AOC3,
Serotonin Receptor Signaling	0.988	0.0698	ADCY4,IL4I1,MAOB
UVC-Induced MAPK Signaling	0.988	0.0698	FOS,PRKCE,JUN
Superpathway of Melatonin Degradation	0.985	0.0588	CYP4B1,CYP1A1,IL4I1,MAOB
fMLP Signaling in Neutrophils	0.977	0.0488	NFKB2,PRKCE,PLCB2,NCF1,NFKBIA,NCF2
G-Protein Coupled Receptor Signaling	0.972	0.0403	NFKB2,PRKCE,ADCY4,APLNR,DUSP1,PLCB2,GABBR1,RGS2,CREBBP,NFKBIA,RGS12
Agrin Interactions at Neuromuscular Junction	0.968	0.058	JUN,ERBB3,ACTG2,UTRN
Fatty Acid α-oxidation	0.948	0.0909	ALDH1A1,PTGS2
Polyamine Regulation in Colon Cancer	0.948	0.0909	PSME1,PSME2
IL-9 Signaling	0.943	0.0667	NFKB2,STAT1,TNF
Caveolar-mediated Endocytosis Signaling	0.934	0.0563	CD48,B2M,ITGB4,ACTG2
Melatonin Signaling	0.918	0.0556	PRKCE,PLCD1,PLCB2,PDIA3
Pyrimidine Deoxyribonucleotides De Novo Biosynthesis I	0.916	0.087	NME2,CMPK2
Tetrapyrrole Biosynthesis II	0.905	0.2	ALAS1,
Trehalose Degradation II (Trehalase)	0.905	0.2	HK3,
α-tocopherol Degradation	0.905	0.2	CYP4F3,
GPCR-Mediated Integration of Enteroendocrine Signaling Exemplified by an L Cell	0.902	0.0548	PLCD1,ADCY4,PLCB2,PDIA3
Autoimmune Thyroid Disease Signaling	0.901	0.0638	IL10,FCER1G,CD40
EIF2 Signaling	0.889	0.0407	RPS26,VEGFA,HSPA5,PPP1R15A,EIF4A1,WARS,RPS2,ACTG2,RPSA
Role of JAK1, JAK2 and TYK2 in Interferon Signaling	0.886	0.0833	NFKB2,STAT1
Virus Entry via Endocytic Pathways	0.883	0.049	PRKCE,FOLR1,B2M,ITGB4,ACTG2
Primary Immunodeficiency Signaling	0.881	0.0625	TAP2,CD40,TAP1
Bupropion Degradation	0.857	0.08	CYP4B1,CYP1A1
Role of JAK family kinases in IL-6-type Cytokine Signaling	0.857	0.08	STAT1,OSMR
Systemic Lupus Erythematosus Signaling	0.856	0.04	FOS,JUN,IL1RN,IL1B,TNF,C7,IL10,FCER1G,CD40
BMP signaling pathway	0.856	0.0526	NFKB2,JUN,SMAD7,CREBBP
IL-15 Signaling	0.856	0.0526	NFKB2,TNF,IL15RA,VCAM1
Th1 Pathway	0.838	0.0444	LGALS9,STAT1,IL10,CD40,IL27RA,DLL4
Glycogen Biosynthesis II (from UDP-D-Glucose)	0.831	0.167	GYG1,
Lactose Degradation III	0.831	0.167	GLB1,
Pyruvate Fermentation to Lactate	0.831	0.167	LDHB,
Angiopoietin Signaling	0.827	0.0513	NFKB2,TIE1,NFKBIA,TEK
Role of PI3K/AKT Signaling in the Pathogenesis of Influenza	0.813	0.0506	NFKB2,CCL5,NFKBIA,PLAC8
Clathrin-mediated Endocytosis Signaling	0.812	0.0402	S100A8,TF,CLU,VEGFA,UBD,DAB2,ITGB4,ACTG2
Acetone Degradation I (to Methylglyoxal)	0.803	0.0741	CYP4B1,CYP1A1
D-myo-inositol (1,4,5)-Trisphosphate Biosynthesis	0.803	0.0741	PLCD1,PLCB2
ATM Signaling	0.799	0.05	JUN,CREBBP,GADD45B,NFKBIA
Regulation of IL-2 Expression in Activated and Anergic T Lymphocytes	0.799	0.05	NFKB2,FOS,JUN,NFKBIA
Triacylglycerol Degradation	0.79	0.0566	PRDX6,NDST1,CES1
Breast Cancer Regulation by Stathmin1	0.779	0.0394	PRKCE,ADCY4,TUBB,PLCB2,TUBB6,TUBA1B,CAMK1D,TUBA1C
IL-15 Production	0.778	0.0714	NFKB2,STAT1
p53 Signaling	0.775	0.045	JUN,PML,DRAM1,GADD45B,THBS1
Nicotine Degradation III	0.773	0.0556	CYP4B1,CYP1A1,AOX1
Thrombin Signaling	0.771	0.0392	NFKB2,PRKCE,PLCD1,ADCY4,PLCB2,RHOC,PDIA3,CAMK1D
Adenine and Adenosine Salvage III	0.77	0.143	PNP,
Aspartate Degradation II	0.77	0.143	MDH2,
Thioredoxin Pathway	0.77	0.143	TXN,
Growth Hormone Signaling	0.759	0.0482	A2M,FOS,PRKCE,STAT1
IL-3 Signaling	0.759	0.0482	FOS,PRKCE,JUN,STAT1
JAK/Stat Signaling	0.759	0.0482	NFKB2,FOS,JUN,STAT1
Nitric Oxide Signaling in the Cardiovascular System	0.753	0.0442	PRKCE,VEGFA,HSP90B1,HSP90AB1,HSP90AA1
Small Cell Lung Cancer Signaling	0.734	0.0471	NFKB2,PTGS2,RXRA,NFKBIA
Leptin Signaling in Obesity	0.722	0.0465	PLCD1,ADCY4,PLCB2,PDIA3
Purine Ribonucleosides Degradation to Ribose-1-phosphate	0.717	0.125	PNP,
Superoxide Radicals Degradation	0.717	0.125	SOD2,
Glutathione-mediated Detoxification	0.709	0.0645	GSTM3,GSTA2
NF-κB Activation by Viruses	0.709	0.046	NFKB2,PRKCE,CR2,NFKBIA
TGF-β Signaling	0.709	0.046	FOS,JUN,SMAD7,CREBBP
HER-2 Signaling in Breast Cancer	0.698	0.0455	PRKCE,MMP2,ERBB3,ITGB4
VEGF Family Ligand-Receptor Interactions	0.698	0.0455	FOS,PRKCE,NRP2,VEGFA
Nur77 Signaling in T Lymphocytes	0.695	0.0508	NR4A1,RXRA,FCER1G
Cytotoxic T Lymphocyte-mediated Apoptosis of Target Cells	0.689	0.0625	FCER1G,B2M
Signaling by Rho Family GTPases	0.685	0.0363	NFKB2,VIM,FOS,JUN,CFL1,DES,RHOC,ACTG2,NCF2
Regulation of Actin-based Motility by Rho	0.675	0.0444	CFL1,PFN1,RHOC,ACTG2
Folate Transformations I	0.672	0.111	MTR,
GDP-glucose Biosynthesis	0.672	0.111	HK3,
Heme Biosynthesis II	0.672	0.111	ALAS1,
Synaptic Long Term Potentiation	0.672	0.0413	PRKCE,PLCD1,PLCB2,PDIA3,CREBBP
Circadian Rhythm Signaling	0.668	0.0606	PER1,CREBBP
Relaxin Signaling	0.659	0.039	NFKB2,FOS,JUN,ADCY4,VEGFA,NFKBIA
Retinoic acid Mediated Apoptosis Signaling	0.653	0.0484	RXRA,PARP9,PARP14
iCOS-iCOSL Signaling in T Helper Cells	0.653	0.0407	NFKB2,FCER1G,CD40,NFKBIA,PLEKHA4
Role of JAK2 in Hormone-like Cytokine Signaling	0.649	0.0588	STAT1,SIRPA
Acute Myeloid Leukemia Signaling	0.642	0.043	NFKB2,PML,CSF3R,CSF1R
Sphingosine-1-phosphate Signaling	0.635	0.04	PLCD1,ADCY4,PLCB2,RHOC,PDIA3
cAMP-mediated signaling	0.632	0.0359	ADCY4,APLNR,DUSP1,GABBR1,RGS2,CREBBP,CAMK1D,RGS12
TWEAK Signaling	0.631	0.0571	NFKB2,NFKBIA
Glucose and Glucose-1-phosphate Degradation	0.631	0.1	HK3,
Glycine Betaine Degradation	0.631	0.1	SDS,
Pentose Phosphate Pathway	0.631	0.1	PGD,
ERK5 Signaling	0.614	0.0462	FOS,CREBBP,FOXO3
D-myo-inositol-5-phosphate Metabolism	0.604	0.0373	PLCD1,DUSP1,PLCB2,PTPRF,SIRPA,DUSP2
Calcium-induced T Lymphocyte Apoptosis	0.601	0.0455	PRKCE,NR4A1,FCER1G
Mitotic Roles of Polo-Like Kinase	0.601	0.0455	HSP90B1,HSP90AB1,HSP90AA1
UVB-Induced MAPK Signaling	0.601	0.0455	FOS,PRKCE,JUN
UDP-N-acetyl-D-galactosamine Biosynthesis II	0.596	0.0909	HK3,
ErbB Signaling	0.591	0.0408	FOS,PRKCE,JUN,ERBB3
TR/RXR Activation	0.591	0.0408	RXRA,SLC16A2,ENO1,KLF9
Dopamine-DARPP32 Feedback in cAMP Signaling	0.589	0.0368	PRKCE,PLCD1,ADCY4,PLCB2,PDIA3,CREBBP
Eicosanoid Signaling	0.589	0.0448	ALOX5AP,PTGS2,PTGS1
Cellular Effects of Sildenafil (Viagra)	0.583	0.0382	PLCD1,ADCY4,PLCB2,PDIA3,ACTG2
EGF Signaling	0.577	0.0441	FOS,JUN,STAT1
CD28 Signaling in T Helper Cells	0.574	0.0379	NFKB2,FOS,JUN,FCER1G,NFKBIA
GABA Receptor Signaling	0.566	0.0435	ADCY4,GABBR1,UBD
PKCθ Signaling in T Lymphocytes	0.566	0.0376	NFKB2,FOS,JUN,FCER1G,NFKBIA
Superpathway of Inositol Phosphate Compounds	0.563	0.0342	PLCD1,DUSP1,ITPKB,PLCB2,PTPRF,SIRPA,ERBB3,DUSP2
Glioma Invasiveness Signaling	0.555	0.0429	MMP2,RHOC,TIMP1
RANK Signaling in Osteoclasts	0.553	0.0392	NFKB2,FOS,JUN,NFKBIA
Thyroid Cancer Signaling	0.548	0.05	CXCL12,RXRA
Mechanisms of Viral Exit from Host Cells	0.534	0.0488	PRKCE,ACTG2
MSP-RON Signaling Pathway	0.533	0.0417	TNF,CCL2,ACTG2
Ephrin B Signaling	0.522	0.0411	EFNB2,CXCL12,CFL1
Ephrin Receptor Signaling	0.512	0.0345	EFNB2,CXCL12,CFL1,VEGFA,CREBBP,SDCBP
Isoleucine Degradation I	0.507	0.0714	SDS,
Pyrimidine Ribonucleotides Interconversion	0.506	0.0465	NME2,CMPK2
Serotonin Degradation	0.502	0.04	ALDH1A1,IL4I1,MAOB
T Cell Receptor Signaling	0.493	0.0367	NFKB2,FOS,JUN,NFKBIA
Neurotrophin/TRK Signaling	0.492	0.0395	FOS,JUN,CREBBP
Ovarian Cancer Signaling	0.485	0.0347	MMP7,MMP2,VEGFA,PTGS2,PTGS1
Chondroitin Sulfate Degradation (Metazoa)	0.483	0.0667	GM2A,
nNOS Signaling in Skeletal Muscle Cells	0.483	0.0667	SNTB1,
Dopamine Receptor Signaling	0.482	0.039	ADCY4,IL4I1,MAOB
Pyrimidine Ribonucleotides De Novo Biosynthesis	0.479	0.0444	NME2,CMPK2
Epithelial Adherens Junction Signaling	0.471	0.0342	TUBB,TUBB6,TUBA1B,TUBA1C,ACTG2
Dermatan Sulfate Degradation (Metazoa)	0.46	0.0625	GM2A,
Vitamin-C Transport	0.46	0.0625	TXN,
Hematopoiesis from Pluripotent Stem Cells	0.455	0.0426	IL10,FCER1G
HGF Signaling	0.447	0.0348	FOS,PRKCE,JUN,PTGS2
Macropinocytosis Signaling	0.446	0.037	PRKCE,ITGB4,CSF1R
Th2 Pathway	0.445	0.0333	JUN,CCR1,IL10,CD40,TIMD4
CREB Signaling in Neurons	0.445	0.0324	PRKCE,PLCD1,ADCY4,PLCB2,PDIA3,CREBBP
Role of NFAT in Regulation of the Immune Response	0.44	0.0323	NFKB2,FOS,JUN,PLCB2,FCER1G,NFKBIA
RAN Signaling	0.439	0.0588	KPNA2,
Rac Signaling	0.433	0.0342	NFKB2,JUN,CFL1,NCF2
Cancer Drug Resistance By Drug Efflux	0.432	0.0408	PTGS2,FOXO3
Valine Degradation I	0.419	0.0556	SDS,
B Cell Receptor Signaling	0.418	0.0316	NFKB2,JUN,CFL1,CREBBP,EGR1,NFKBIA
Gαi Signaling	0.412	0.0333	ADCY4,APLNR,GABBR1,RGS12
Regulation of eIF4 and p70S6K Signaling	0.403	0.0318	EIF4EBP2,RPS26,EIF4A1,RPS2,RPSA
Role of NFAT in Cardiac Hypertrophy	0.402	0.0311	PRKCE,PLCD1,ADCY4,PLCB2,PDIA3,CAMK1D
1D-myo-inositol Hexakisphosphate Biosynthesis II (Mammalian)	0.401	0.0526	ITPKB,
D-myo-inositol (1,3,4)-trisphosphate Biosynthesis	0.401	0.0526	ITPKB,
GADD45 Signaling	0.401	0.0526	GADD45B,
Histamine Degradation	0.401	0.0526	ALDH1A1,
PEDF Signaling	0.397	0.0345	NFKB2,SOD2,NFKBIA
Semaphorin Signaling in Neurons	0.39	0.0377	CFL1,RHOC
RhoA Signaling	0.386	0.0323	CFL1,PFN1,NRP2,ACTG2
Granzyme A Signaling	0.384	0.05	CREBBP,
PDGF Signaling	0.375	0.0333	FOS,JUN,STAT1
ERK/MAPK Signaling	0.372	0.0302	FOS,PRKCE,DUSP1,STAT1,CREBBP,DUSP2
Cardiac Hypertrophy Signaling	0.371	0.0297	JUN,PLCD1,ADCY4,PLCB2,RHOC,PDIA3,CREBBP
Sperm Motility	0.368	0.0315	PRKCE,PLCD1,PLCB2,PDIA3
Maturity Onset Diabetes of Young (MODY) Signaling	0.368	0.0476	GAPDH,
Oxidative Ethanol Degradation III	0.368	0.0476	ALDH1A1,
Cdc42 Signaling	0.35	0.0299	FOS,JUN,CFL1,FCER1G,B2M
Salvage Pathways of Pyrimidine Ribonucleotides	0.34	0.0316	PRKCE,NME2,CMPK2
Role of Lipids/Lipid Rafts in the Pathogenesis of Influenza	0.339	0.0435	RSAD2,
TCA Cycle II (Eukaryotic)	0.339	0.0435	MDH2,
p70S6K Signaling	0.339	0.0303	PRKCE,PLCD1,PLCB2,PDIA3
Adipogenesis pathway	0.329	0.0299	TNF,NR1D2,EGR2,NR2F2
IL-22 Signaling	0.326	0.0417	STAT1,
Superpathway of D-myo-inositol (1,4,5)-trisphosphate Metabolism	0.326	0.0417	ITPKB,
CDK5 Signaling	0.315	0.0303	ADCY4,FOSB,EGR1
Ethanol Degradation IV	0.313	0.04	ALDH1A1,
CNTF Signaling	0.305	0.0317	STAT1,LIFR
Melatonin Degradation I	0.305	0.0317	CYP4B1,CYP1A1
IL-2 Signaling	0.298	0.0312	FOS,JUN
Calcium Signaling	0.294	0.0279	CALR,TPM4,CREBBP,TPM2,CAMK1D
VEGF Signaling	0.292	0.0291	VEGFA,FOXO3,ACTG2
D-myo-inositol (1,4,5,6)-Tetrakisphosphate Biosynthesis	0.284	0.028	DUSP1,PTPRF,SIRPA,DUSP2
D-myo-inositol (3,4,5,6)-tetrakisphosphate Biosynthesis	0.284	0.028	DUSP1,PTPRF,SIRPA,DUSP2
Hereditary Breast Cancer Signaling	0.28	0.0278	UBD,SMARCA2,CREBBP,GADD45B
Molecular Mechanisms of Cancer	0.277	0.0266	NFKB2,FOS,PRKCE,JUN,ADCY4,SMAD7,PLCB2,RHOC,CREBBP,NFKBIA
Mouse Embryonic Stem Cell Pluripotency	0.276	0.0283	ID2,CREBBP,LIFR
Synaptic Long Term Depression	0.266	0.0272	PRKCE,PLCD1,PLCB2,PDIA3
ErbB2-ErbB3 Signaling	0.264	0.029	JUN,ERBB3
Gαs Signaling	0.261	0.0275	ADCY4,RGS2,CREBBP
Role of JAK1 and JAK3 in γc Cytokine Signaling	0.252	0.0282	STAT1,IL15RA
Amyotrophic Lateral Sclerosis Signaling	0.251	0.027	VEGFA,GPX1,SSR4
Telomerase Signaling	0.251	0.027	HSP90B1,HSP90AB1,HSP90AA1
G Protein Signaling Mediated by Tubby	0.241	0.0312	PLCB2,
Heparan Sulfate Biosynthesis (Late Stages)	0.229	0.0267	PRDX6,NDST1
Retinoate Biosynthesis I	0.225	0.0294	ALDH1A1,
GDNF Family Ligand-Receptor Interactions	0.224	0.0263	FOS,JUN
B Cell Development	0.217	0.0286	CD40,
Cell Cycle Regulation by BTG Family Proteins	0.217	0.0286	BTG2,
Superpathway of Methionine Degradation	0.21	0.0278	MTR,
Ethanol Degradation II	0.203	0.027	ALDH1A1,
Notch Signaling	0.196	0.0263	DLL4,
3-phosphoinositide Biosynthesis	0	0.0251	DUSP1,PTPRF,SIRPA,ERBB3,DUSP2
3-phosphoinositide Degradation	0	0.0255	DUSP1,PTPRF,SIRPA,DUSP2
AMPK Signaling	0	0.0246	PFKFB2,SMARCA2,CREBBP,FOXO3,AK2
Actin Cytoskeleton Signaling	0	0.0132	CFL1,PFN1,ACTG2
Actin Nucleation by ARP-WASP Complex	0	0.0179	RHOC,
Amyloid Processing	0	0.0196	PRKCE,
CCR3 Signaling in Eosinophils	0	0.0231	PRKCE,CFL1,PLCB2
CTLA4 Signaling in Cytotoxic T Lymphocytes	0	0.0202	FCER1G,B2M
Cardiac β-adrenergic Signaling	0	0.0073	ADCY4,
Chondroitin Sulfate Biosynthesis	0	0.0175	NDST1,
Chondroitin Sulfate Biosynthesis (Late Stages)	0	0.0204	NDST1,
Chronic Myeloid Leukemia Signaling	0	0.00962	NFKB2,
Dermatan Sulfate Biosynthesis	0	0.0169	NDST1,
Dermatan Sulfate Biosynthesis (Late Stages)	0	0.0217	NDST1,
Docosahexaenoic Acid (DHA) Signaling	0	0.0192	IL1B,
Endometrial Cancer Signaling	0	0.0156	FOXO3,
Ephrin A Signaling	0	0.0167	CFL1,
ErbB4 Signaling	0	0.0139	PRKCE,
Estrogen Receptor Signaling	0	0.00781	CREBBP,
FAK Signaling	0	0.0202	TNS1,ACTG2
FGF Signaling	0	0.0111	CREBBP,
FLT3 Signaling in Hematopoietic Progenitor Cells	0	0.0235	STAT1,CREBBP
Factors Promoting Cardiogenesis in Vertebrates	0	0.0109	PRKCE,
Fc Epsilon RI Signaling	0	0.0252	PRKCE,TNF,FCER1G
G Beta Gamma Signaling	0	0.0114	PRKCE,
GM-CSF Signaling	0	0.0137	STAT1,
Glioblastoma Multiforme Signaling	0	0.025	PLCD1,PLCB2,RHOC,PDIA3
Glioma Signaling	0	0.0179	PRKCE,CAMK1D
Gustation Pathway	0	0.024	ADCY4,ASIC1,PLCB2
Gα12/13 Signaling	0	0.0229	NFKB2,JUN,NFKBIA
HIPPO signaling	0	0.0115	TEAD1,
Heparan Sulfate Biosynthesis	0	0.0244	PRDX6,NDST1
Human Embryonic Stem Cell Pluripotency	0	0.00699	SMAD7,
IL-17A Signaling in Airway Cells	0	0.0256	NFKB2,NFKBIA
IL-4 Signaling	0	0.0112	HMGA1,
Insulin Receptor Signaling	0	0.0213	ASIC1,PTPRF,FOXO3
Integrin Signaling	0	0.0183	PFN1,RHOC,ITGB4,ACTG2
Melanocyte Development and Pigmentation Signaling	0	0.0206	ADCY4,CREBBP
NGF Signaling	0	0.0167	NFKB2,CREBBP
Natural Killer Cell Signaling	0	0.0246	PRKCE,TYROBP,FCER1G
Non-Small Cell Lung Cancer Signaling	0	0.026	RXRA,FOXO3
PAK Signaling	0	0.0198	CFL1,TNF
PTEN Signaling	0	0.0252	NFKB2,PREX2,FOXO3
Paxillin Signaling	0	0.0177	ITGB4,ACTG2
Pyridoxal 5'-phosphate Salvage Pathway	0	0.0154	PRKCE,
Reelin Signaling in Neurons	0	0.0109	FGR,
Regulation of the Epithelial-Mesenchymal Transition Pathway	0	0.0212	NFKB2,MMP2,ID2,EGR1
Retinol Biosynthesis	0	0.025	CES1,
RhoGDI Signaling	0	0.0231	CFL1,RHOC,CREBBP,ACTG2
Role of BRCA1 in DNA Damage Response	0	0.0256	STAT1,SMARCA2
Role of NANOG in Mammalian Embryonic Stem Cell Pluripotency	0	0.0082	LIFR,
Role of Oct4 in Mammalian Embryonic Stem Cell Pluripotency	0	0.0217	NR2F2,
SAPK/JNK Signaling	0	0.0192	JUN,FCER1G
Triacylglycerol Biosynthesis	0	0.0217	ELOVL1,
Wnt/β-catenin Signaling	0	0.0233	MMP7,JUN,UBD,CREBBP
nNOS Signaling in Neurons	0	0.0213	PRKCE,
tRNA Charging	0	0.0256	WARS,
α-Adrenergic Signaling	0	0.023	PRKCE,ADCY4
Upstream Regulators
Upstream Regulator	Expr Fold Change	Molecule Type	Predicted Activation State	Activation z-score	Notes	Bias Term	Bias-corrected z-score	p-value of overlap	Target molecules in dataset	Mechanistic Network
lipopolysaccharide		chemical drug	Activated	4.895		0.069	4.023	2.13e-79	ABCC3,ACE,ACOD1,ADGRE1,ADM,AGER,ALOX5AP,APLNR,AQP1,ATP6V0D1,C3,C3AR1,CALR,CCL2,CCL21,CCL3,CCL4,CCL5,CCNI,CCR1,CD163,CD1D,CD209,CD40,CD48,CD53,CEACAM1,CFB,CFD,CHI3L1,CLEC4E,CLEC5A,CMPK2,COL12A1,COL1A1,COL1A2,COL3A1,COL4A1,COL4A2,COL5A1,COL5A2,COL6A1,CR2,CREBBP,CRYAB,CSF1R,CSF3R,CSTB,CTSB,CTSC,CTSL,CXCL10,CXCL11,CXCL12,CXCL16,CYB5A,CYP1A1,CYR61,DDX58,DHX58,DLL4,DNAJB1,DRAM1,DUSP1,DUSP2,EFNB2,EGR1,E…	Ap1,IFNG,IL1,IL1B,IRF1,JUN,NFKB1,NFKBIA,NFkB (complex),NR3C1,RELA,SMAD3,STAT1,STAT3,TNF,lipopolysaccharide
TNF	-9.121	cytokine	Activated	2.648		0.049	2.019	1.18e-67	A2M,ABCC3,ACE,ACOD1,ADAMTS4,ADM,AEBP1,AGER,AK2,ALOX5AP,AOC3,AQP1,B2M,BST2,BTG2,C3,C3AR1,CALR,CCDC80,CCL2,CCL3,CCL4,CCL5,CCR1,CD163,CD209,CD40,CD82,CFB,CFD,CHI3L1,CLEC4E,CLEC5A,CLU,CNN1,COL1A1,COL1A2,COL27A1,COL3A1,COL4A3,COTL1,CRYAB,CSF1R,CTSB,CTSC,CTSF,CTSS,CTSZ,CXCL10,CXCL11,CXCL12,CXCL16,CYP1A1,CYR61,DBI,DDX58,DLL4,DPP4,DUSP1,DUSP2,EDNRB,EFNB2,EGR1,EGR2,EGR3,EMP2,FADS1,FCER1G,FERMT1,FOS,FOSB,F…	CDKN2A,CREBBP,IFNG,IL1B,IRF1,JUN,NFKB1,NFKBIA,NFkB (complex),RELA,RELB,SMAD3,STAT1,STAT3,TNF
IL1B	-3.15	cytokine		1.97		0.062	1.341	6.05e-61	A2M,ABCC3,ACOD1,ADAMTS4,ADM,AGER,B2M,BTG2,C1R,C3,CCL2,CCL3,CCL4,CCL5,CCR1,CD40,CD82,CFB,CHI3L1,CMPK2,COL1A1,CRYAB,CTSB,CTSF,CTSS,CTSZ,CXCL10,CXCL11,CXCL12,CYP1A1,DAB2,DBI,DLL4,DPP4,DUSP1,EGR1,EPAS1,ERRFI1,FKBP5,FOS,FOSB,GADD45B,GBP1,GM2A,GRN,GSTA2,GUSB,HMGA1,HMOX1,HSPG2,IER2,IER3,IFIT1,IFIT3,IGFBP6,IL10,IL15RA,IL1B,IL1RN,IL4I1,ISG15,ISG20,ITPKB,JUN,JUNB,LAMA3,LCP1,LGALS9,LIFR,MARCKSL1,MMP1,MMP14,…	CDKN2A,CREBBP,IFNG,IL1B,IRF1,JUN,NFKB1,NFKBIA,NFkB (complex),NR3C1,RELA,RELB,SMAD3,STAT1,STAT3,TNF
IFNG		cytokine	Activated	4.348		0.061	3.631	1.44e-59	A2M,ACOD1,ADM,AGER,ALOX5AP,ANKS1A,AQP1,B2M,BST2,C1QB,C1QC,C1R,C3,CCL2,CCL3,CCL4,CCL5,CCR1,CD163,CD1D,CD209,CD40,CD5L,CD63,CEACAM1,CFB,CLEC4E,CLEC5A,CLIC5,CMPK2,COL1A1,COL1A2,COL5A2,CSF1R,CTSB,CTSC,CTSD,CTSH,CTSS,CTSZ,CXCL10,CXCL11,CXCL12,CXCL16,CYB5A,DDX58,DPP4,DUSP1,EDNRB,EFNB2,EGR1,EGR2,EGR3,ENO1,FCER1G,FGL2,FKBP5,FOS,FOSB,FTH1,FTL,GBP1,GBP5,GJA5,GUSB,HERC6,HMGA1,HMOX1,HSP90AA1,HSP90AB1,HSPD1,H…	Ap1,IFNG,IL10,IL1B,IRF1,IRF7,IRF8,IRF9,NFKB1,NFKBIA,NFkB (complex),NR3C1,RELA,STAT1,STAT2,STAT3,TNF
tretinoin		chemical - endogenous mammalian	Activated	2.351		0.05	1.786	8.28e-55	A2M,ADGRE1,ADM,ALAS1,ALDH1A1,ANXA2,APCDD1,APLNR,AQP1,ATP6V1B2,BTG2,C3,C3AR1,CALR,CASZ1,CCL2,CCL3,CCL4,CCR1,CD101,CD1D,CD53,CD63,CD82,CEACAM1,CES1,COL1A1,COL1A2,COL3A1,COL4A1,COL4A2,COL4A3,COTL1,CSF1R,CSF3R,CTSB,CTSC,CTSD,CTSL,CTSS,CXCL10,CYP1A1,CYP4B1,CYP4F3,CYR61,DAAM2,DAB2,DBI,DDX58,DHX58,DLL4,DPP4,DUSP1,EGR1,EIF4A1,EIF4EBP2,EMP3,EPHX1,ERRFI1,FCER1G,FERMT1,FGR,FOS,FOXO3,GAS7,GM2A,GPX1,HK3,HMGA1…	CREB1,EGF,FOS,IFNG,IL6,IRF1,JUN,JUND,MEF2D,NFKB1,NFKBIA,NFkB (complex),NR3C1,RELA,SMAD3,SMAD4,STAT1,STAT3,TNF,TP53,tretinoin
dexamethasone		chemical drug		-1.955		0.026	-2.251	2e-52	ABCC3,ABCC8,ACE,ACTG2,ADAM15,ADM,AEBP1,ALAS1,ALDH1A1,ALOX5AP,ANOS1,AQP1,ATP6V1B2,B2M,BTG2,C1QB,C3,C3AR1,CALR,CCL2,CCL21,CCL3,CCL5,CCR1,CD163,CD209,CD40,CEACAM1,CES1,CFB,CFD,CFL1,CHI3L1,CLDN18,CLIC1,CMPK2,COL1A1,COL4A1,COL4A2,COL4A3,COL6A1,COL6A2,CR2,CRYAB,CSF1R,CTSB,CTSD,CTSL,CXCL10,CXCL12,CYP1A1,CYR61,DUSP1,EDNRB,EGR1,EGR2,EGR3,ELOVL1,EPAS1,ERRFI1,FKBP5,FOS,FOSB,FOXO3,FTH1,FTL,GADD45B,GAPDH,GBP1…	Ap1,CREBBP,EGR1,IL1,JUN,NFKB1,NFKBIA,NFkB (complex),NR3C1,RELA,SMAD3,SMAD4,SP1,TGFB1,TNF,dexamethasone,prostaglandin E2
TGFB1		growth factor		0.621		0.044	0.143	1.82e-44	ACE,ACTG2,ACVRL1,ADAMTS4,ADM,ALOX5AP,ANXA2,APLNR,AQP1,ASGR2,B2M,C1QB,C1QC,C1R,C1S,C3,C3AR1,CADM1,CCL2,CCL3,CCL4,CCL5,CCR1,CD163,CD207,CD40,CEACAM1,CFB,CFD,CFL1,CHI3L1,CLU,CNN1,COL12A1,COL1A1,COL1A2,COL3A1,COL4A1,COL4A2,COL5A1,COL6A1,COL6A2,COTL1,CPXM1,CSF1R,CTSB,CTSC,CTSD,CTSH,CTSS,CXCL10,CXCL12,CYR61,DAB2,DES,DUSP1,EDNRB,EGR1,EGR2,EGR3,EMILIN1,FBN1,FCER1G,FERMT1,FOS,FOSB,FOXO3,FTH1,FTL,FXYD5,FXY…	ATF2,Ap1,ESR2,FOS,JUN,Jnk,NFKB1,NFKBIA,NFkB (complex),NR3C1,RELA,SMAD3,SMAD4,SMAD7,SP1,STAT3,TGFB1,TNF,TP53,Tgf beta,beta-estradiol
PRL		cytokine	Activated	5.461		0.091	4.757	4.01e-41	A2M,ANXA2,B2M,BST2,CCL2,CD40,CLU,CMPK2,COL1A1,COL1A2,COL3A1,COL5A1,CTSA,CTSB,CTSD,CTSH,CTSS,CXCL10,CXCL11,DDX58,DES,DHX58,EGR1,ENO1,EPSTI1,ERBB3,FOS,GPNMB,HERC6,HSPD1,ID2,IFI44L,IFI6,IFIH1,IFIT1,IFIT3,ISG15,JUN,LYVE1,MINOS1-NBL1/NBL1,MMP14,OAS1,OCLN,P4HB,PARP14,PCOLCE,PDIA4,PDK4,PLAT,PLCD1,PLSCR2,PSME1,PSME2,RPSA,RSAD2,SPARC,STAT1,TIMP1,TNF,TUBA1B,USP18,VIM,XAF1	ATF2,ELK1,IRF1,IRF7,IRF8,IRF9,JUN,MAPK1,NFKB1,NFKBIA,NFkB (complex),PRKCA,PRL,RARA,RELA,SMAD3,STAT1,STAT2,STAT3
STAT3		transcription regulator		0.716		0.06	0.273	1.01e-40	A2M,ADM,ALDH1A1,BST2,CCL2,CCL4,CCL5,CCR1,CD209,CD40,CEACAM1,CFB,CHI3L1,CLIC5,CMPK2,COL1A1,COL1A2,COL3A1,COL5A1,CTSB,CTSL,CXCL10,CXCL12,DPP4,EGR1,EGR2,EGR3,EPAS1,FCER1G,FGL2,FOS,GBP5,GIGYF1,HERC6,HMOX1,ID2,IFI27,IFI30,IFI6,IFIH1,IFIT1,IFIT2,IFIT3,IFITM3,IL10,IL1B,IL1RN,ISG15,ISG20,JUNB,LDHB,MAFB,MMP2,MMP7,MX1,NFKBIZ,NR4A2,NRP2,OAS1,PCSK1,PDIA4,PML,PSMB8,PSMB9,PTGS2,RSAD2,S100A9,SERPINB1,SERPINB9,S…	IFNG,IL1B,IL6,IRF1,IRF3,IRF7,IRF8,IRF9,Interferon alpha,JUN,NFKB1,NFKBIA,NFkB (complex),RELA,SMAD3,SPI1,STAT1,STAT2,STAT3
beta-estradiol		chemical - endogenous mammalian		1.23		0.049	0.712	2.99e-38	A2M,ACE,ADAMTS4,ADM,AEBP1,AGER,ANXA4,APCDD1,AQP1,ATP5F1,ATP5I,BTG2,C3,CALR,CCDC80,CCL2,CCL21,CCL4,CCL5,CCNI,CCR1,CD40,CFB,CHI3L1,CLU,CNN1,COL13A1,COL1A1,COL1A2,COL3A1,CPXM1,CSF3R,CSTB,CTSB,CTSD,CTSH,CTSL,CXCL10,CXCL11,CXCL12,CYB5A,CYP1A1,CYP4B1,CYR61,DDOST,DUSP1,EFNB2,EGR1,EGR2,EGR3,ENO1,EPAS1,ERBB3,FADS1,FBN1,FMO2,FOLR1,FOS,FOSB,FOXO3,FXYD5,GADD45B,GM2A,GPX1,GPX3,GSR,GSTA2,GSTM3,GYG1,HMOX1,HPGD,…	Akt,Ap1,CREB1,Creb,EGR1,FOS,FOSL1,HIF1A,IGF1,JUN,NFKB1,NFKBIA,NFkB (complex),NR3C1,Pkc(s),RELA,SMAD3,SMAD4,TGFB1,TNF,beta-estradiol
STAT1	1.722	transcription regulator	Activated	4.285		0.095	3.588	9.83e-37	A2M,ACOD1,B2M,C1R,C1S,C3,CCL2,CCL3,CCL4,CCL5,CD40,CEACAM1,CFB,CLIC5,CMPK2,CSF3R,CTSS,CXCL10,CXCL11,DPP4,EGR1,FCER1G,FGL2,FOS,GBP1,GBP5,HERC6,HTRA1,IFI27,IFI30,IFI6,IFIH1,IFIT1,IFIT2,IFIT3,IFITM3,IL10,IL15RA,IL18BP,IL1B,ISG15,JUN,KCTD12,MX1,OAS1,PARP9,PRKCE,PSMB10,PSMB8,PSMB9,PSME1,PSME2,PTGS2,RNF213,RSAD2,SERPING1,SMAD7,STAT1,TAP1,TLR8,TNF,UBD,USP18,WARS,XAF1	ELK1,IFNG,IL1B,IRF1,IRF9,JUN,MAPK1,NCOA2,NFKB1,NFKBIA,NFkB (complex),RARA,RELA,SMAD3,SMAD4,STAT1,STAT2,STAT3,STAT4
phorbol myristate acetate		chemical drug		0.275		0.069	-0.401	1.06e-36	ACE,ACSL4,ADAM15,ADAMTS4,ADM,AGER,ALAS1,BTG2,C3,CAPG,CCL2,CCL3,CCL4,CCL5,CD163,CD209,CES1,CR2,CREBBP,CSF1R,CTSB,CTSD,CXCL10,CYP1A1,CYR61,DAB2,DES,DUSP1,DUSP2,EFNB2,EGR1,EGR2,EGR3,EIF4A1,EIF4EBP2,EIF5A,ERRFI1,FBN1,FCER1G,FKBP5,FOS,FOSB,FTH1,HMGA1,HSD17B13,HSP90AB1,HSPA5,ID2,IGFBP2,IGFBP6,IL10,IL1B,IL1RN,IL4I1,ISG15,JUN,JUNB,KIAA1462,LIPA,LYVE1,MAOB,MMP1,MMP14,MMP19,MMP2,MMP7,MT2A,NCF1,NFKBIA,NME2,…	Ap1,CREB1,Creb,EGF,FOS,FOSL1,IL1B,JUN,JUND,LDL,MEF2D,NFKB1,NFKBIA,NFkB (complex),Pkc(s),RELA,SMAD3,SMAD4,STAT3,TP53,phorbol myristate acetate
Interferon alpha		group	Activated	5.66		0.087	5.031	1.16e-36	APOL2,APOL3,B2M,BST2,BTG2,C3,C3AR1,CCL2,CCL3,CCL5,CCR1,CD1D,CD209,CD40,CEACAM1,CXCL10,CXCL11,DDX58,DHX58,EPSTI1,FOS,GBP1,HERC6,IFI27,IFI44L,IFI6,IFIH1,IFIT1,IFIT2,IFIT3,IFITM3,IL10,IL15RA,IL1B,IL1RN,ISG15,ISG20,LAP3,LGALS9,MX1,NFKBIA,NMI,OAS1,PARP14,PARP9,PLAT,PML,PRKCE,PSMB8,PSMB9,PTGS2,RNF213,RSAD2,S100A9,SEC14L3,SERPINB1,SERPINB9,SIGLEC1,SLC5A1,STAT1,TAP1,TAP2,TAPBP,TLR8,TNF,TRANK1,UBA7,UBE2L6…	CREBBP,IFNB1,IFNL1,IRF1,IRF3,IRF7,IRF8,IRF9,Interferon alpha,NFkB (complex),SMAD3,STAT1,STAT2,STAT3,STAT4
SB203580		chemical - kinase inhibitor		-1.436		-0.114	-0.567	2.1e-35	ADAMTS4,ALOX5AP,AQP1,BST2,C3,C3AR1,CCL2,CCL3,CCL4,CCL5,CD40,CEACAM1,COL1A1,COL1A2,COL3A1,CXCL10,CXCL11,CYP1A1,DUSP1,EDNRB,EFEMP1,EGR1,EMP2,ENO1,FOS,FOSB,HMOX1,HSPA5,IER3,IFI27,IFIT1,IFIT2,IFIT3,IL10,IL1B,IL1RN,ISG15,ISG20,JUN,JUNB,LIFR,MMP1,MMP2,MX1,NFKB2,NR4A1,PLAT,POSTN,PPP1R15A,PRDX1,PTGS2,SERPINB9,SERPING1,SOD2,SPARC,STAT1,TGM2,THBS1,TIMP1,TNF,TNFAIP6,UBD,VCAM1,VEGFA,VIM	ATF2,Ap1,CREBBP,IL1B,Jnk,NFKB1,NFKBIA,NFkB (complex),NR3C1,P38 MAPK,RELA,SB203580,SMAD3,SP1,STAT3,TNF
HRAS		enzyme		-0.527		0.044	-0.798	1.19e-33	A2M,ADGRE5,ADM,ANXA2,B2M,BTG2,C1QC,CALU,CAPG,CCDC80,CCL5,CFB,CLU,CNN1,COL1A1,COL1A2,COL3A1,COL4A1,COL5A2,COL6A2,CTSB,CTSC,CTSS,CTSZ,CXCL10,CXCL12,CYP1A1,DPP4,DUSP1,EFEMP1,EGR1,EPHX1,FOS,FOSB,GPX3,GRN,GUSB,HMOX1,HSP90AA1,HTRA1,ID2,IFI30,IL1B,ITGB4,JUN,JUNB,MAOB,MMP1,MMP14,MMP2,NFKBIA,NID2,P4HB,PFN1,PML,POSTN,PRDX6,PRSS23,PSMB9,PTGS1,PTGS2,RGS12,RNF19B,S100A4,SEM1,SERPINB9,SIRPA,SMARCA2,SPARC,TAP1,…	Ap1,CDKN2A,CREBBP,Creb,EGFR,ERK1/2,FOSL1,HRAS,JUN,MAP2K1,MYC,NFKB1,NFKBIA,NFkB (complex),RELA,RUNX2,SMAD3,SP1,TP53
PD98059		chemical - kinase inhibitor		0.586		-0.086	1.302	3.25e-33	ACE,ALOX5AP,C3,CCL2,CCL3,CCL4,CCL5,CCR1,CD40,CLU,COL1A1,COL1A2,COL3A1,COL4A1,CTSB,CTSH,CTSL,CXCL10,CYP1A1,DES,DUSP1,EDNRB,EGR1,EGR2,EGR3,EMP3,ENO1,EPAS1,ERRFI1,FAM13A,FKBP5,FOS,FOSB,FTH1,GAS7,GRN,HMOX1,HPGD,HSPA5,HYOU1,IER3,IL10,IL1B,IL1RN,JUN,JUNB,LAMA3,LIFR,MMP1,MMP14,MMP2,MMP7,NR4A1,OSMR,PER1,PLAT,PNP,POSTN,PPP1R15A,PTGS2,RPS2,S100A4,S100A8,SIRPA,SLC6A2,TF,THBS1,TIMP1,TNF,TSC22D1,TSC22D3,TXN,V…	Ap1,CREB1,EGF,EGR1,ERK1/2,FOSL1,JUN,MEF2D,NFKB1,NFKBIA,NFkB (complex),P38 MAPK,PD98059,RELA,SIRT1,SMAD3,SP1,TP53,prostaglandin E2
IFNA2		cytokine	Activated	5.465		0.117	4.686	3.59e-33	ADGRE1,B2M,BST2,C1R,C1S,CCL2,CCL3,CCL5,CEACAM1,CMPK2,CXCL10,CXCL11,CYB5A,DDX58,DPP4,GBP1,HERC6,IFI27,IFI44L,IFI6,IFIH1,IFIT1,IFIT2,IFIT3,IFITM3,IL10,IL1B,ISG15,ISG20,MT2A,MX1,MYRF,OAS1,PARP9,PLAT,PLSCR2,PML,PSME1,RSAD2,SERPINB9,SLC15A3,STAT1,TAP1,TGM2,TNF,UBA7,UBD,UBE2L6,USP18,VEGFA,XAF1,ZBP1	ELK1,IFNA2,IFNAR1,IRF1,IRF3,IRF8,IRF9,JUN,MAPK1,NFKB1,NFkB (complex),RARA,RELA,SMAD3,STAT1,STAT2,STAT3,STAT4
poly rI:rC-RNA		biologic drug	Activated	2.439		0.103	1.653	5.56e-33	B2M,BST2,C3,CCL2,CCL3,CCL4,CCL5,CD209,CD40,CEACAM1,CFB,CXCL10,CXCL11,DDX58,DHX58,DLL4,DUSP1,EGR1,FOS,GADD45B,GBP1,IFI27,IFIH1,IFIT1,IFIT2,IFIT3,IFITM3,IGFBP6,IL10,IL15RA,IL1B,IL4I1,ISG15,ISG20,JUN,JUNB,LGALS9,MARCO,MMP1,MMP2,MX1,NFKBIA,NMI,NR4A1,NR4A2,OAS1,OLR1,PIGR,PPP1R15A,PSMB8,PSMB9,PSME2,PTGS2,RGS2,RSAD2,SERPING1,SOD2,SRGN,STAT1,TAP1,TAP2,THBS1,TNF,TNFAIP6,VCAM1,VIM,ZBP1,ZFP36	IFNG,IL1B,IRF1,IRF3,IRF5,IRF7,IRF8,Interferon alpha,NFKB1,NFKBIA,NFkB (complex),RELA,STAT1,STAT2,STAT3,TLR3,poly rI:rC-RNA
APP		other	Activated	2.939		0.045	2.611	1.05e-32	ADAMTS4,AGER,ATOX1,ATP5A1,C1R,C1S,C3,CALR,CCL2,CCL3,CCL4,CCL5,CD40,CD5L,CD82,CFL1,CLIC1,CLU,CMPK2,COL13A1,CREBBP,CSF1R,CTSB,CTSD,CXCL10,CXCL12,DBI,DDX58,EGR1,ENO1,EPAS1,EVL,FOLR1,FOS,FOSB,FOXO3,GAPDH,GSTM3,HERC6,HMGA1,HMOX1,HSP90AA1,HSP90AB1,HSPA5,HSPD1,HSPE1,HSPG2,ICAM2,IFIH1,IFIT2,IGFBP2,IL10,IL1B,IL4I1,ISG20,JUN,JUNB,LDHB,LGALS3,MAFB,MMP1,MMP14,MMP2,NCF1,NR4A2,NRP2,OCLN,OLR1,PARP14,PGK1,PLAT,P…	APP,ATF2,Ap1,Creb,ERK1/2,FOSL1,IKBKB,Jnk,LDL,NFKB1,NFKBIA,NFkB (complex),Notch,PSEN1,RELA,SMAD3,SP1,TP53
TP53		transcription regulator		1.224		0.034	0.885	1.2e-30	A2M,ACE,ADGRE5,ANXA2,ANXA4,BTG2,C1QC,CALU,CCDC80,CCL2,CCL4,CD82,CLU,CNN1,COL14A1,COL1A1,COL1A2,COL3A1,COL4A1,COL4A2,COL5A2,COL6A2,CRYAB,CSF1R,CSF3R,CSTB,CTSB,CTSD,CTSF,CTSH,CXCL12,CYB5A,CYP1A1,CYR61,DBI,DDX39A,DPP4,DRAM1,DUSP1,DUSP2,EGR1,EGR2,EGR3,EMILIN1,EPHX1,FKBP5,FOS,FOXO3,GADD45B,GAPDH,GBP1,GLB1,GPX1,GPX3,GSR,HMOX1,HSP90AA1,HSP90AB1,HSPD1,HSPG2,ID2,IER3,IFI30,IGFBP2,IL10,IL1B,IL27RA,IL4I1,IS…	Akt,Ap1,ELK1,ERK,FOS,FOSL1,HIF1A,JUN,JUND,NFKB1,NFKBIA,NFkB (complex),NR3C1,RELA,SMAD3,SMAD4,SMAD7,SP1,STAT3,TNF,TP53
OSM		cytokine	Activated	3.618		0.047	3.244	4.49e-30	A2M,ABCC3,ABCC8,ACE,ACSL5,ADAMTS4,ANXA2,B2M,C1R,C1S,CCL2,CCL5,CHI3L1,COL1A1,COL1A2,COL3A1,COL6A1,CTSH,CTSL,CXCL10,CXCL12,CYP4F3,EMP3,ERBB3,FOS,GAS7,GBP1,GPNMB,HMOX1,HSPA5,ID2,IGFBP6,IL10,IL15RA,IL1B,ISG20,ITPKB,JUN,JUNB,LIFR,MMP1,MMP2,MT2A,MX1,OAS1,OLFML2A,OSMR,PEPD,PFKFB2,PGK1,PIGR,PLCD1,PSMB8,PSMB9,PTPN21,S100A12,S100A8,S100A9,SELP,SERPINB1,SERPING1,STAT1,TAP1,TAP2,TAPBP,TIMP1,TM4SF1,TNF,UBE2L6…	Ap1,ERK1/2,FOSL1,IL6R,IRF3,JAK1,JAK2,JUN,NFKB1,NFKBIA,NFkB (complex),OSM,P38 MAPK,RELA,SMAD3,SP1,STAT1,STAT2,STAT3
IRF7		transcription regulator	Activated	6.077		0.138	5.203	1.54e-29	ATP5A1,CCL5,CD40,CMPK2,CXCL10,DDX58,DHX58,GBP1,GBP5,IFI44L,IFI6,IFIH1,IFIT1,IFIT2,IFIT3,IFITM3,IL15RA,IL4I1,ISG15,ISG20,LILRA5,MX1,NMI,OAS1,PARP14,PLAC8,PSMB10,PSMB8,PSMB9,PSME1,PSME2,RSAD2,S100A8,STAT1,TAP1,TAP2,TLR8,UBA7,UBE2L6,USP18,XAF1,ZBP1	CREBBP,IFNA1/IFNA13,IFNA2,IFNB1,IRF1,IRF3,IRF7,ISGF3,Interferon alpha,NFkB (complex),SMAD3,STAT1,STAT2,STAT3,STAT4
NFKBIA	-1.531	transcription regulator		0.002		0.038	-0.279	1.67e-29	A2M,ACOD1,ADGRE5,AEBP1,AK2,BTG2,C3,CCL2,CCL5,CCR1,CD40,CD82,CHI3L1,CLU,COL1A2,COL3A1,COL5A2,CRYAB,CTSB,CTSF,CTSZ,CXCL10,CXCL11,CXCL12,FOS,GADD45B,GM2A,GPX3,GRN,HMGA1,HMOX1,HSPA5,IER3,IFI6,IGFBP6,IL10,IL15RA,IL1B,IL1RN,ISG15,JUN,JUNB,LIFR,MMP1,MMP14,NFKB2,NFKBIA,NR4A1,PLAT,PLD3,PTGS2,PTX3,RPS2,RPSA,S100A8,S100A9,SLC16A2,SOD2,SPTBN1,TIMP1,TMEM176B,TNF,VCAM1,VEGFA	Ap1,CDKN2A,CHUK,IKBKB,IL1B,JUN,NFKB1,NFKB2,NFKBIA,NFkB (complex),NR3C1,REL,RELA,RELB,SMAD3,STAT1,STAT3,TNF
IL6		cytokine		1.466		0.074	0.886	1.01e-28	A2M,ABCC3,ACVRL1,ADAMTS4,ADGRE1,ADGRE5,ALAS1,BST2,BTG2,C3,CCL2,CCL4,CCL5,CCR1,CD163,CD209,CD40,CD48,CD53,CD82,CEACAM1,CES1,CLEC4E,CLU,COL1A1,COL3A1,CSF3R,CTSC,CXCL10,CYP1A1,DPP3,DUSP1,EGR1,EGR2,FOS,GADD45B,HMOX1,HPGD,HSPA5,ID2,IFIT1,IFIT2,IFITM3,IGFBP6,IL10,IL1RN,JUN,JUNB,LGALS1,LIFR,MFAP4,MMP1,MMP2,MMP7,NCF2,NFKBIA,PCSK1,PLAT,PPP1R15A,PSMB10,PSMB8,PSMB9,PSME1,PSME2,PTGS2,S100A9,SMAD7,SNX10,SOD2,…	Ap1,ERK1/2,FOSL1,IL10,IL1B,IL6,JUN,NFKB1,NFKBIA,NFkB (complex),NR3C1,RELA,SMAD3,STAT3,TNF
fluticasone propionate		chemical drug		-1.799		0.005	-1.83	1.24e-28	ADM,C1QB,C3,CCL2,CCL5,CD163,CES1,CFB,CHI3L1,CXCL10,FKBP5,GADD45B,GBP5,HPGD,HTRA1,IFI27,IFIT1,IL10,IL18BP,IL1B,IL1RN,KLF9,MMP19,MMP7,MT1A,MT2A,MX1,OLFML3,OLR1,PDK4,PLAC8,PTGS1,S100A8,STAT1,TAP1,TGM2,THBS1,TIMP1,TSC22D1,TSC22D3,VWF,WARS	IL4,JUN,NCOA2,NFkB (complex),NR3C1,RELA,STAT3,STAT6,TP53,TSLP,fluticasone propionate
MAPK1		kinase	Inhibited	-4.908		-0.002	-4.892	2.65e-28	BST2,C1S,CCL2,CCL4,CCL5,CFB,CTSB,CXCL11,DAB2,DDX58,DUSP1,DUSP2,EGR1,EGR2,FOS,FOSB,GBP1,GBP5,HMOX1,IFI27,IFI6,IFIH1,IFIT1,IFIT2,IFIT3,IFITM3,IL1B,IL1RN,ISG15,ISG20,JUN,JUNB,LAP3,LGALS1,LGALS3,LMNA,MAOB,MMP1,MMP2,MYRF,NMI,OAS1,OLFML2A,PML,PSMB8,PSMB9,PSME2,PTGS2,STAT1,TAP1,TJP1,TNF,TRANK1,UBE2L6,USP18,VIM	Ap1,ERK1/2,FOSL1,IL6,IRF8,IRF9,JUN,MAPK1,NFKB1,NFKBIA,NFkB (complex),P38 MAPK,RELA,SMAD3,STAT1,STAT2,STAT3
U0126		chemical - kinase inhibitor		0.938		-0.091	1.566	3.59e-28	ADAMTS4,ADGRE1,APLNR,AQP1,ASGR2,C3,CCL2,CCL3,CCL4,CCL5,COL1A1,COL4A1,CSF1R,CXCL10,CXCL11,CYP1A1,CYP4F3,DAB2,DES,DUSP1,EDNRB,EGR1,EGR3,ERRFI1,FKBP5,FOLR1,FOS,FOSB,GADD45B,GRN,HMOX1,HPGD,HSP90AB1,HSPA5,IER2,IER3,IL10,IL1B,JUN,JUNB,LIFR,MMP1,MMP2,NR4A1,NR4A2,OCLN,OSMR,PER1,PML,POSTN,PRELP,PTGS2,S100A9,SIRPA,TAP2,TF,TGM2,THBS1,TNF,TPM2,TSC22D1,TSC22D3,VCAM1,VEGFA,VIM,ZFP36	Ap1,CREB1,EGF,ERK1/2,FOSL1,IL1B,JUN,MEF2D,NFKB1,NFKBIA,NFkB (complex),P38 MAPK,RELA,SMAD3,SMAD4,SMAD7,SP1,STAT3,TP53,U0126
IL4		cytokine		0.798		0.079	0.221	8.3e-28	ADGRE1,ALAS1,ALOX5AP,ANXA2,C3,CAPG,CCL2,CCL3,CCL4,CCL5,CCT3,CD163,CD209,CD40,CLEC4G,COL1A1,COL1A2,COL6A2,CR2,CSF1R,CSF3R,CTSC,CXCL10,CXCL11,CXCL16,DPP4,EGR2,EIF4A1,EPAS1,EPHX1,FCER1G,FKBP5,FOS,FOSB,HPGD,IER2,IER3,IFI30,IFIT3,IL10,IL15RA,IL1B,IL1RN,IL27RA,ISG15,ISG20,JUN,JUNB,LGALS1,LGALS3,LIFR,MAFB,MARCO,MMP1,MMP2,MOV10,NFKB2,NFKBIA,PIGR,PLCD1,PNP,POSTN,PSMA2,PSMA6,PSMB10,PSMB8,PSME1,PTGS2,RNF19B…	Ap1,CEBPB,CREBBP,IFNG,IL10,IL4,IRF1,JUN,NFKB1,NFKBIA,NFkB (complex),PPARA,RELA,SMAD3,STAT1,STAT3,STAT6
TLR3		transmembrane receptor		1.67		0.126	0.924	1.24e-27	ACOD1,ADAMTS4,C3,CCL2,CCL3,CCL4,CCL5,CD40,CFB,CLU,CMPK2,CXCL10,CXCL11,DDX58,DHX58,DUSP1,FOS,GADD45B,HMOX1,IER3,IFI44L,IFI6,IFIH1,IFIT1,IFIT2,IFIT3,IL10,IL1B,IL1RN,ISG15,ISG20,JUNB,LIPA,MMP1,MX1,NFKBIZ,NMI,NR4A1,OAS1,PTGS2,PTX3,RSAD2,S100A8,SERPINB9,STAT1,TIMP1,TNF,USP18	IFNB1,IFNG,IL1B,IRF1,IRF3,IRF5,NFKB1,NFKBIA,NFkB (complex),RELA,STAT1,STAT2,STAT3,TICAM1,TLR3,poly rI:rC-RNA
VEGFA	-1.989	growth factor		-0.845		0.106	-1.568	1.62e-27	ACE,ADAM15,ALAS1,ATP5G3,BCL6B,CCL2,CEACAM1,COL1A1,CREBBP,CSTB,CTSB,CTSS,CXCL10,CXCL12,CYR61,DLL4,EFNB2,EGR1,FOS,FOSB,GBP1,HMOX1,HSPA5,IL1B,JUNB,LMNA,MDH2,MMP1,MMP2,NME2,NR2F2,NR4A1,NR4A2,OCLN,PLAT,PPA1,PTGS1,PTGS2,RGS5,SLC25A5,SOD2,SPARC,STARD8,SYNM,TEK,THBS1,TIMP1,TNF,VCAM1,VEGFA	ATF2,Ap1,EGR1,ERK1/2,FGF2,FOS,FOSL1,JUN,Jnk,NFKB1,NFKBIA,NFkB (complex),P38 MAPK,RELA,SIRT1,SMAD3,SP1,VEGFA
CD40LG		cytokine		0.051		0.111	-0.593	3.24e-27	B2M,CCL15,CCL2,CCL3,CCL4,CCL5,CCR1,CD1D,CD207,CD40,CD63,CLU,CTSC,CXCL10,DUSP1,DUSP2,EGR1,FOS,FOSB,HSP90AA1,ID2,IFI6,IFIT1,IFIT2,IFIT3,IL10,IL1B,ISG15,JUN,JUNB,MARCKSL1,MMP14,MT2A,MX1,NFKB2,NFKBIA,PML,PSMA2,PSMB10,PSMB8,PSMB9,PSME1,PSME2,PTGS2,RGS2,SELP,SOD2,STAT1,TAP1,TAP2,TGM2,TNF,TNFAIP6,TNFSF9,TUBB,UBD,VCAM1,VEGFA	Ap1,CD40,CD40LG,ERK1/2,FOSL1,IFNG,IRF1,IRF7,IRF8,NFKB1,NFKBIA,NFkB (complex),NR3C1,RELA,SMAD3,STAT1,STAT3,TNF
LDL		complex		1.069		0.073	0.662	3.84e-27	C3,CCL2,CCL3,CCL4,CCL5,CD40,CXCL10,CXCL11,DLL4,DUSP1,DUSP2,EDNRB,EGR1,EGR3,FOS,FOSB,GJA5,GPX1,HMOX1,HSP90B1,HSPA5,HYOU1,IFIT2,IGFBP2,IL1B,IL1RN,INSIG1,JUN,MMP1,MMP14,MMP2,MX1,NCF1,NR4A1,NR4A2,OLR1,PLAT,PTGS2,PTPRF,S100A8,SELP,SIGLEC1,SOD2,TNF,TNFAIP6,VCAM1,VEGFA	ATF2,Ap1,CEBPA,JUN,Jnk,LDL,NFKB1,NFKBIA,NFkB (complex),PI3K (complex),RELA,SMAD3,SP1,STAT3,lipopolysaccharide,prostaglandin E2
IRF1		transcription regulator	Activated	3.604		0.097	3.086	1.26e-26	B2M,C1R,CCL2,CCL5,CD40,CEACAM1,CFB,CTSS,CXCL10,CXCL11,CXCL16,FGL2,IFI44L,IFIH1,IFIT1,IFIT2,IFIT3,IFITM3,IL10,IL18BP,IL1B,ISG15,MX1,OAS1,PIGR,PML,PSMB10,PSMB8,PSMB9,PSME1,PSME2,PTGS2,RSAD2,STAT1,TAP1,TAP2,TAPBP,TNF,VCAM1	IFN Beta,IFNG,IRF1,IRF3,IRF7,IRF8,IRF9,JUN,NFKB1,NFkB (complex),RELA,SMAD3,STAT1,STAT2,STAT3,STAT4
IKBKB		kinase		1.228		0.092	0.61	2.26e-26	ACOD1,AEBP1,AGER,C3,CCL2,CCL3,CCL4,CCL5,CCR1,CLU,CTSB,CTSF,CTSZ,CXCL10,CXCL12,EGR1,FOS,FOXO3,GM2A,GRN,HMOX1,IGFBP2,IGFBP6,IL10,IL1B,IL1RN,ISG15,JUNB,LIFR,MMP1,MMP2,MX1,NFKB2,NFKBIA,PLD3,POSTN,PTGS2,PTX3,S100A4,SLC16A2,SMAD7,SOD2,TMEM176B,TNF,UACA,VCAM1,VCAN,VEGFA	Ap1,CDKN2A,CHUK,IKBKB,IKBKG,IL1B,NFKB1,NFKB2,NFKBIA,NFkB (complex),NR3C1,RELA,RELB,STAT3,TNF
RELA		transcription regulator		-0.455		0.097	-1.047	2.44e-26	A2M,ALOX5AP,B2M,BTG2,C3,CCL2,CCL3,CCL5,CD40,CFB,CHI3L1,COL1A1,COL1A2,CR2,CTSB,CXCL10,CXCL11,CYP1A1,DUSP1,EGR1,EPAS1,FOS,GBP1,GSTA2,HMOX1,IER2,IER3,IGFBP2,IL10,IL15RA,IL1B,IL1RN,ISG15,JUN,JUNB,MMP1,NFKB2,NFKBIA,NMI,NR4A1,OLR1,PRDX6,PSMB10,PSMB9,PTGS2,PTX3,SELP,SMAD7,SOD2,TAP1,TAP2,TAPBP,TGM2,TNF,UBD,VCAM1,VEGFA,VIM	IFNG,IL1B,IRF1,JUN,NFKB1,NFKBIA,NFkB (complex),NR3C1,REL,RELA,RELB,RNA polymerase II,SMAD3,STAT1,STAT3,TNF
KRAS		enzyme		-1.008		0	-1.008	3.22e-26	AOX1,B2M,CCDC80,CEACAM1,CLU,COL1A1,COL3A1,COL4A1,CRYAB,CXCL10,DUSP1,EFEMP1,EGR2,EIF5A,ENO1,FBN1,FOS,FOSB,FTH1,GAPDH,GRN,HMGA1,HMOX1,HSPA5,HSPE1,HYOU1,IER3,IFI6,IFIT1,IFITM3,IGFBP2,IL1B,ISG15,JUN,JUNB,LTBP4,MINOS1-NBL1/NBL1,MMP2,MMP7,MX1,NFKBIA,NME2,NR4A1,OAS1,OCLN,PCOLCE,PDIA3,PLAT,PLCD1,PTGS1,PTGS2,RHOC,RPSA,S100A4,SIRPA,SPARC,STAT1,TAP1,THBS1,TNF,VCAN,VEGFA,VIM,XRN2	Ap1,Creb,EGFR,ELK1,ERK,ERK1/2,FOSL1,HIF1A,JUN,KRAS,MYC,Mek,NFKBIA,NFkB (complex),RELA,SMAD3,SP1,SRF,TP53
cyclosporin A		biologic drug		1.742		-0.042	2.056	6.75e-26	A2M,ALAS1,ANXA2,CADM3,CCL2,CCL4,CCL5,CD163,CD1D,CD40,CLU,COL1A1,COL4A2,CR2,EDNRB,EFEMP2,EGR1,EGR2,EMP3,FKBP5,FOS,FXYD5,GPNMB,GSTM3,HMOX1,HSP90AA1,HSPA5,HSPD1,IER3,IL10,IL1B,ITGB4,JUN,LAMA3,LGALS3,LYVE1,MDH2,MMP1,MMP14,MMP2,NFKBIA,NR4A1,POSTN,PSMB10,PSMB8,PTGS2,RXRA,S100A11,S100A9,SDCBP,SERPINH1,SSR4,TIMP1,TNF,TUBB,UTRN,VCAM1,VEGFA,VIM,XAF1	ATF2,Ap1,ERK1/2,FOSL1,HIF1A,IGF1,JUN,Jnk,NFKB1,NFKBIA,NFkB (complex),P38 MAPK,RELA,SMAD3,SP1,TP53,cyclosporin A,doxorubicin
Ifnar		group	Activated	5.223		0.126	4.546	1.33e-25	B2M,C3,CCL2,CCL5,CD40,CXCL10,DDX58,FCER1G,IFIH1,IFIT2,IFIT3,IFITM3,IL1B,ISG15,ISG20,OAS1,PSMB8,PSMB9,RNF213,RSAD2,STAT1,TAP1,TAP2,TAPBP,TNF,UBE2L6,USP18,VCAM1,XAF1,ZBP1	IFNB1,IFNG,IL12A,IRF1,IRF3,IRF8,IRF9,Ifnar,NFkB (complex),RELA,STAT1,STAT2,STAT3,STAT4,poly rI:rC-RNA
FOS	-4.441	transcription regulator		-0.072		0.041	-0.308	1.78e-25	A2M,ALAS1,ANXA4,C3AR1,CADM1,CALU,CASZ1,CCL2,CCL5,CHI3L1,CLU,COL1A1,COL6A1,CREBBP,CTSB,CTSH,CXCL16,EGR1,EGR2,ENO1,FBN1,FOS,FOSB,FOXO3,FTH1,GM2A,GSR,HMOX1,HPGD,HSP90B1,HSPA5,IL10,ITGB4,JUN,JUNB,LAMA3,LGALS3,MMP1,MMP2,MMP7,MT1A,MT2A,NCF2,NR4A1,PFN1,PLAT,PRDX1,PRKCE,PSMA2,PTGS2,RXRA,S100A8,S100A9,SEMA3B,SERPINB9,SIRPA,SMAD7,TIMP1,TNF,TUBB,TXN,UTRN,VCAM1,VEGFA,VIM,XAF1	ATF2,Ap1,Atf,CDKN2A,CREB1,EP300,ESR1,ETS1,FOS,FOSL2,HDAC1,HIF1A,JUN,JUNB,JUND,NFkB (complex),Nfat (family),SMAD3,SMAD4,TP53
CEBPA		transcription regulator		0.089		0.047	-0.239	4.5e-25	A2M,ACOD1,ALOX5AP,APCDD1,APLNR,BTG2,C3,C3AR1,CCL3,CCL4,CCR1,CFD,CHI3L1,CKAP4,COL1A1,COL1A2,CSF1R,CSF3R,EFNB2,EGR2,EPHX1,FOS,FOXO3,GAPDH,GBP1,HMGA1,HMOX1,HPGD,HSPA5,ICAM2,ID2,IER3,IFI27,IFI6,IL10,IL1RN,ISG15,JUN,JUNB,LGALS1,MT2A,NR4A2,OLR1,PGD,PPL,PTGS1,PTGS2,PTX3,RGS2,S100A8,S100A9,S100G,SERPINB1,SOD2,THBS1,TNFAIP6,TSC22D3,VCAN	Ap1,CEBPA,FOS,HDAC1,HMGB1,Histone h3,IRF3,IRF8,JUN,JUND,NFKB1,NFKBIA,NFkB (complex),PPARA,PPARG,RELA,RNA polymerase II,SMAD3,SMAD4,SP1,SPI1,STAT1,STAT3,TP53
doxorubicin		chemical drug		0.723		0.046	0.396	5.18e-25	A2M,ABCC3,ADM,ANXA2,BTG2,CD40,CKAP4,CLU,COL3A1,CTSB,CTSD,CYR61,DES,DRAM1,DUSP1,EFEMP2,EGR1,EIF5A,EMP3,FOS,FOXO3,FTH1,GLB1,GPNMB,GSR,GSTM3,HMOX1,ID2,IER3,IGFBP6,IL1B,ITGB4,JUN,LGALS3,MMP2,NFKBIA,P4HB,PRDX1,PSMB10,PSMB8,PTGS2,RCN1,S100A11,SLC22A5,SMAD7,SOD2,STAT1,TAP1,TAP2,TIMP1,TNF,TUBB,TXN,UACA,VEGFA,VIM	FOS,IL6,JUN,JUND,MYC,NFKB1,NFKBIA,NFkB (complex),RELA,SMAD3,SMAD4,SMAD7,SP1,STAT3,TP53,doxorubicin
mifepristone		chemical drug		0.66		-0.027	0.835	6.33e-25	ABCC3,ACE,ACOD1,ADM,ALAS1,AQP1,C1QB,C3,CCL2,CEACAM1,CHI3L1,CLU,COL5A2,CTSD,CTSF,DUSP1,EDNRB,EFNB2,EGR1,EGR2,FKBP5,FOS,FTH1,HPGD,HSPA5,IL10,IL1B,ITGB4,JUN,JUNB,MMP1,NFKBIA,NME2,NR4A1,PEPD,PLAT,POSTN,PSMA1,PTGS1,PTGS2,RGS2,RHOC,S100G,SERPING1,SLC6A2,TNF,TNFAIP6,VCAN	Ap1,CREBBP,Creb,EP300,ERK1/2,ESR2,FOSL1,JUN,NCOA2,NFKB1,NFKBIA,NFkB (complex),NR3C1,P38 MAPK,RELA,RELB,SMAD3,SP1,TP53,dexamethasone,mifepristone,progesterone
FAS		transmembrane receptor		0.597		-0.021	0.714	9.27e-25	AGER,ANXA2,CCL2,CCL3,CCL4,CCL5,CCR1,CD1D,CD48,COL1A1,COL1A2,COL3A1,COL4A1,COL4A2,COL5A1,COL6A1,CTSL,CXCL10,CXCL11,EGR1,EGR2,FBN1,FGL2,FOS,FOSB,FOXO3,GBP1,GPNMB,IER3,IFIT1,IL10,IL15RA,IL1B,JUN,LGALS3,MMP1,NFKBIA,NR4A1,NR4A2,PPP1R15A,PTX3,RSAD2,S100A12,SELP,SERPINB9,SOD2,SPTBN1,TLR8,TNF,TNFAIP6,TPM4,VCAM1,VEGFA,ZFP36	ATF2,Ap1,ERK,FAS,FOSL1,JUN,Jnk,NFKB1,NFKBIA,NFkB (complex),P38 MAPK,PRKCD,RELA,RELB,SMAD3,SP1,STAT3,TP53
IFNB1		cytokine	Activated	4.226		0.068	3.836	1.04e-24	ACOD1,BST2,CCL2,CCL3,CCL4,CCL5,CD40,CLEC4E,CMPK2,COL12A1,CRYAB,CXCL10,CXCL11,CYP1A1,DDX58,DHX58,FBN1,FOS,GBP5,IFI27,IFI6,IFIH1,IFIT1,IFIT2,IFIT3,IL10,IL1B,ISG15,ISG20,MMP2,MX1,NID2,NMI,OAS1,PDK4,PML,PTGS2,RSAD2,STAT1,THBS1,TIMP1,TLR8,TNF,UBA7,USP18,XAF1,ZBP1	CREBBP,IFNAR1,IFNB1,IRF1,IRF3,IRF7,IRF8,IRF9,Interferon alpha,JUN,NFKB1,NFkB (complex),RELA,SMAD3,STAT1,STAT2,STAT3
TCR		complex		-1.204		0.083	-1.649	1.48e-24	ADM,AK2,ATP5F1,CCL3,CCL4,CCL5,CCR1,CTSB,CXCL10,CXCL11,DDX58,DHX58,EGR1,EGR2,ENO1,FOS,GADD45B,HSP90B1,HSPA5,HSPD1,IFI44L,IFI6,IFIH1,IFIT1,IFIT2,IFIT3,IL10,ISG15,ISG20,JUN,JUNB,LDHB,LIPA,MDH2,MX1,NFKB2,NFKBIA,NR4A1,OAS1,P4HB,PDIA4,PGK1,PRDX6,RPS2,RPSA,RSAD2,SCARB2,SDCBP,SMAD7,STAT1,TNF,TSC22D1,TSC22D3	FADD,IKBKE,IRF1,IRF3,IRF5,IRF7,JUN,NFKB1,NFKBIA,NFkB (complex),NR3C1,RELA,RELB,SMAD3,SOCS1,STAT1,STAT3,STAT4,TCR,TRAF3
cycloheximide		chemical reagent		-1.709		-0.019	-1.585	2.53e-24	ADM,B2M,BTG2,CALR,CCL2,CCL4,CCR1,COL1A1,COL5A1,CXCL10,CYP1A1,CYR61,DUSP1,EGR1,FOS,FOSB,GADD45B,GBP1,GLB1,HMOX1,IFIT1,IGFBP2,IGFBP6,IL1B,IL1RN,ISG20,JUN,JUNB,MMP1,MMP19,MMP2,MMP7,NFKBIA,NR4A1,OLR1,PGK1,PIGR,PLAT,PTGS1,PTGS2,PTX3,RGS2,RSAD2,RXRA,S100A8,SELP,THBS1,TIMP1,TNF,TNFAIP6,UACA,VCAM1,VEGFA	Ap1,EGR1,FGF2,FOS,IL1B,JUN,NFKB1,NFKBIA,NFkB (complex),NR3C1,RELA,RELB,SP1,STAT3,TNF,cycloheximide,prostaglandin E2
IRF3		transcription regulator	Activated	5.053		0.105	4.428	3.01e-24	ANOS1,ANXA4,B2M,CCL2,CCL3,CCL4,CCL5,CD40,CMPK2,CXCL10,DDX58,DHX58,GBP1,GBP5,IFI27,IFI6,IFIH1,IFIT1,IFIT2,IFIT3,IFITM3,IL10,IL1B,ISG15,ISG20,JUNB,MARCH6,OAS1,PARP14,PLAC8,PML,PNP,RSAD2,STAT1,TAP1,TNF,UBE2L6,USP18,VIM,ZBP1	IFNA2,IFNB1,IRF1,IRF3,IRF7,IRF8,IRF9,ISGF3,Interferon alpha,NFkB (complex),STAT1,STAT2,STAT3,STAT4
JUN	-2.919	transcription regulator		0.35		0.073	-0.087	6.09e-24	A2M,ALAS1,ANXA2,C3AR1,CCL2,CLU,COL1A1,COL1A2,CSF1R,CTSL,CXCL10,CXCL16,CYR61,DUSP1,EIF4A1,FOS,FOXO3,FTH1,HMGA1,HMOX1,HPGD,ID2,IGFBP2,IL10,IL1B,ITGB4,JUN,JUNB,LGALS3,LMNA,MAOB,MMP1,MMP2,MMP7,MT2A,NCF2,NFKBIA,NFKBIZ,NR4A1,PCSK1,PRDX1,PRKCE,PTGS2,PTX3,RXRA,SERPINB9,SMAD7,SOD2,SPARC,STAT1,THBS1,TIMP1,TNF,TXN,VCAM1,VEGFA,VIM,ZFP36	ATF2,Ap1,EGR1,ETS1,FOS,JUN,JUND,NFKB1,NFKBIA,NFkB (complex),RELA,RNA polymerase II,SMAD3,SMAD4,SMAD7,SP1,STAT3,TGFB1
F2		peptidase		1.006		0.124	0.22	6.25e-24	CALR,CCL2,CD63,CKAP4,CLIC1,CLU,COL1A1,COL4A1,COTL1,CXCL10,CYR61,DUSP1,EDNRB,EGR1,EIF4A1,FOS,FOSB,HMGA1,HMOX1,HSP90AA1,IER2,IER3,IL15RA,IL1B,JUN,JUNB,MMP1,NCF1,NCF2,NFKBIA,PDIA4,PLAT,PRKCE,PTGS2,SELP,SLC2A6,SOD2,SRGN,TAP2,TEK,THBS1,TNF,VCAM1,VEGFA,VWF	Ap1,ELK1,F2,F2R,FOS,HIF1A,IGF1,JUN,JUND,NFKB1,NFKBIA,NFkB (complex),RELA,SMAD3,SMAD4,SP1,TP53,nitric oxide
indomethacin		chemical drug		1.607		0.041	1.354	1.12e-23	A2M,ANXA2,BTG2,CCL2,CLU,CTSD,EFEMP2,EMP3,FOS,FXYD5,GPNMB,GSTM3,HMOX1,IER3,IFITM3,IL10,IL1B,ITGB4,LGALS3,MANF,MMP1,MMP14,MMP2,OCLN,P4HB,PSMB10,PSMB8,PSMB9,PTGS1,PTGS2,RCN1,RXRA,S100A11,S100A8,TEK,TIMP1,TJP1,TNF,TNFRSF21,TUBB,VCAN,VEGFA,VIM	AKT1,Ap1,CREB1,CTNNB1,Creb,EGF,HIF1A,IGF1,JUN,MEF2D,MMP9,NFKB1,NFKBIA,NFkB (complex),NOTCH1,PPARA,PTGS2,RELA,SMAD3,SP1,TP53,TWIST1,indomethacin
hydrogen peroxide		chemical - endogenous mammalian		1.732		0.079	1.157	1.46e-23	ACE,AEBP1,ANXA2,BTG2,CCL2,CCL4,CD63,CFD,CLU,COL1A1,COL1A2,CREBBP,CRYAB,CSF3R,CTSB,CTSD,CTSS,CYP1A1,DNAJB1,DUSP1,DUSP2,EGR1,EPAS1,FOS,FOXO3,FTH1,GADD45B,GPX1,GSTM3,HMOX1,HSPA5,IFI6,IFIT2,IL10,IL1B,INSIG1,JUN,MMP1,MMP2,NR4A1,PDIA3,PDIA4,PRDX1,PTGS2,PTX3,RCN1,RNF19B,SERPINH1,SOD2,SPARC,SRGN,TAP1,TGM2,TNF,TXN,UACA,VCAM1,VEGFA,VIM,XAF1	ATF2,Ap1,CREBBP,FOS,HIF1A,JUN,JUND,NFKB1,NFKBIA,NFkB (complex),RAC1,RELA,SMAD3,SMAD4,SP1,hydrogen peroxide,reactive oxygen species
Immunoglobulin		complex		-1.698		-0.002	-1.684	1.88e-23	ADM,AGER,C3AR1,CALR,CCL2,CCL3,CCL4,CCL5,CSF1R,CTSZ,CXCL10,CXCL11,DUSP1,EGR1,EGR2,FCER1G,FOS,FOSB,GAS7,HK3,HMOX1,IFI30,IL10,IL1B,KCTD12,MMP2,NCF2,NFKBIA,PDIA6,PTGS2,RGS2,RSAD2,S100A12,S100A8,S100A9,SIRPA,TIMP1,TLR8,TNF,UBD,VCAM1,VCAN,ZBTB16	ATF2,Ap1,CCL2,ERK1/2,FOSL1,IFNG,IL10,IRF1,Immunoglobulin,Jnk,NFATC1,NFKB1,NFkB (complex),RELA,SMAD3,SP1,STAT1,STAT3
TCL1A		transcription regulator		1.091		0.104	0.887	4.98e-23	C1QB,C1QC,C3AR1,CCR1,CD5L,CLEC4E,CSF3R,CTSB,CTSC,CTSD,CTSH,CTSS,FCER1G,FKBP5,FOS,GPNMB,GUSB,HMOX1,IGSF6,IL1B,MAFB,MARCO,MMP19,S100A8,S100A9,SCARB2,SLC15A3,UTRN	IFNG,IRF1,NFkB (complex),RELA,STAT1,STAT3,TCL1A
IFNL1		cytokine	Activated	4.492		0.127	3.856	1.43e-22	BST2,CD40,CXCL10,CXCL11,DDX58,GBP1,HERC6,IFI27,IFI44L,IFI6,IFIH1,IFIT1,IFIT2,IFIT3,IFITM3,IL10,ISG15,ISG20,MX1,OAS1,PML,PSMB9,RSAD2,STAT1,UBE2L6,USP18	IFNL1,IRF3,IRF8,IRF9,JAK1,JUN,NFKB1,NFkB (complex),RELA,SMAD3,STAT1,STAT2,STAT3,STAT4
Alpha catenin		group	Inhibited	-2.703		-0.133	-1.971	1.96e-22	ADAMTS4,COL1A1,COL1A2,COL3A1,COL5A1,COL5A2,COL6A1,COL6A2,CTSB,CXCL10,CXCL12,FMNL2,ICAM2,IGFBP2,IGFBP6,IL1B,MMP19,MMP2,NFKBIA,NFKBIZ,PTGS2,PTX3,RHOC,S100A8,S100A9,TGM2,TIMP1,TNF,TNFAIP6,VCAM1,VIM	Alpha catenin,Ap1,CREBBP,CTNNB1,FOS,FOXM1,JUN,Mapk,NFKB1,NFKBIA,NFkB (complex),RELA,RUNX2,SMAD3,SP1,TCF,TP53
IL10	-4.471	cytokine		-1.19		0.015	-1.287	2.77e-22	ADM,AGER,ALOX5AP,ANKS1A,CCL2,CCL3,CCL4,CCL5,CCR1,CD163,CD209,CD40,CEACAM1,COL1A1,CSF1R,CTSB,CTSS,CTSZ,CXCL10,CXCL11,CXCL12,DUSP1,FCER1G,FKBP5,FOS,HMOX1,HPGD,IFIT2,IL10,IL1B,IL1RN,JUN,LGALS1,MMP1,MMP2,PSMB9,PTGS2,PTX3,S100A8,STAT1,TAP1,TAP2,TIMP1,TLR8,TNF,TSC22D3,VCAM1,VCAN,VEGFA,ZFP36	ATF2,Ap1,ERK1/2,FOSL1,IFNG,IL1,IL10,IL1B,IRF1,JUN,Jnk,NFKB1,NFKBIA,NFkB (complex),RELA,SMAD3,SP1,STAT1,STAT3
CHUK		kinase	Activated	2.048		0.113	1.394	3.55e-22	ACOD1,AEBP1,C3,CCL2,CCL21,CCL4,CCL5,CCR1,CLU,CTSB,CTSF,CTSZ,CXCL10,CXCL12,FOS,GADD45B,GM2A,GRN,HMOX1,HSP90AA1,IFIT2,IGFBP6,IL10,IL1RN,ISG15,JUNB,LIFR,MMP2,NFKB2,NFKBIA,PLD3,PTGS2,PTX3,SLC16A2,SNX10,TMEM176B,TNF,VCAM1,VEGFA	Ap1,CDKN2A,CHUK,IKBKB,IKBKG,JUN,NFKB1,NFKBIA,NFkB (complex),NR3C1,RELA,RELB,SMAD3,TNF
LEP		growth factor		1.649		0.051	1.301	3.77e-22	ABCC3,ACSL5,ADGRE1,ATP5A1,ATP5F1,CCL2,CCL5,CD40,CD63,CFD,COL1A1,COL3A1,COL4A1,CTSL,CXCL10,CYB5A,CYR61,DLL4,EGR1,EGR2,FOS,FOXO3,GAPDH,GPX1,HSPA5,IGFBP2,IL10,IL1B,IL1RN,JUN,JUNB,LIFR,LIPA,MMP1,MMP14,MMP19,MMP2,MMP7,NCF1,NCF2,PCSK1,PLAT,PRDX1,PTGS2,SELP,SLC25A5,SOD2,SPARC,THBS1,TIMP1,TNF,VCAM1,VEGFA,VIM,ZFP36	ATF2,Ap1,CCL2,CREB1,FOS,Ins1,JUN,JUND,Jnk,LEP,NFATC1,NFkB (complex),RELA,SMAD3,SMAD4,SMAD7,SP1,STAT3,Tgf beta
ERK		group		-0.459		0.087	-0.976	5e-22	ACSL5,AGER,BTG2,CCL2,CCL4,CCR1,CD1D,CLU,COL1A1,COL3A1,CXCL10,CYP1A1,DUSP1,EGR1,EGR2,FOS,FOXO3,HMGA1,HMOX1,IER3,IL10,IL1B,JUN,JUNB,MAFB,MMP1,MMP14,MMP2,NFKBIZ,PDK4,PTGS2,S100A12,SPTBN1,STAT1,TGM2,THBS1,TIMP1,TNF,VCAN,VEGFA,ZFP36	Akt,Ap1,Creb,EGFR,ERK,FOS,HIF1A,JUN,JUND,NFKB1,NFKBIA,NFkB (complex),PI3K (complex),RELA,SMAD3,SMAD4,SMAD7,SP1,STAT3
Pkc(s)		group	Inhibited	-2.497		0.077	-2.906	7.28e-22	ADM,CCL2,COL3A1,CTSB,CYP1A1,CYR61,DUSP1,EGR1,EGR2,FOS,GADD45B,GSTA2,HMOX1,HPGD,HSP90B1,HSPA5,ID2,IL10,IL1B,JUN,JUNB,LIPA,MAOB,MMP1,MMP2,NR4A1,NR4A2,P4HB,PDIA4,PER1,PPP1R15A,PTGS2,RGS2,S100A8,SLC6A2,SLC6A9,TNF,VCAM1,VEGFA	ATF1,Ap1,CREB1,CREBBP,CREM,Ca2+,Creb,FOS,FOSL1,JUN,Mapk,NFKB1,NFKBIA,NFkB (complex),P38 MAPK,Pkc(s),RELA,SMAD3,SP1,VAV1,phorbol myristate acetate
PDGF BB		complex		-1.37		0.083	-1.908	7.87e-22	ADM,C3,CCL2,CNN1,COL3A1,CRYAB,CSF1R,CYR61,DAB2,DUSP1,EDNRB,EGR1,EGR2,EGR3,FOS,FOSB,FXYD5,GJA5,HMOX1,IER2,IER3,IL1B,JUN,JUNB,LGALS3,LMNA,MINOS1-NBL1/NBL1,MMP1,MMP14,MMP2,NR4A1,NR4A2,OLR1,PCOLCE,PLAT,POSTN,PPP1R15A,PTGS2,RGS2,SOD2,TGM2,THBS1,TIMP1,VCAM1,VCAN,VEGFA,ZFP36	ATF1,ATF2,Ap1,CREB1,CREBBP,CREM,Creb,EGR1,ERK,FOSL1,JUN,Jnk,LDL,NFKB1,NFKBIA,NFkB (complex),PDGF BB,RELA,SMAD3,SMAD4,SP1,TGFB1,TP53
TGM2	2.354	enzyme	Activated	3.154		0.059	2.783	7.93e-22	BTG2,C3,CCL2,CCL3,CD101,CEACAM1,CXCL10,CYP4F3,DAAM2,FCER1G,FERMT1,GM2A,HK3,IFI6,IFIT1,IFIT2,IFIT3,IL1B,LGALS9,LILRA5,MAFB,MMP2,MT2A,NCF2,OAS1,PARP14,PARP9,PTGS1,RNF213,S100A8,SDCBP,SELP,SIRPA,STAT1,TAP1,THBS1,TNF,TYROBP,UBA7,XAF1	ACTN4,ATF2,Akt,Ap1,CBL,CREB1,ERK1/2,FN1,FOSL1,HIF1A,HMGB1,JUN,NFKB1,NFKBIA,NFkB (complex),PRKCA,RELA,SMAD3,SMAD4,SP1,STAT3,TGM2,histamine
IL13		cytokine		1.59		0.056	1.21	9.26e-22	ADAM15,ALOX5AP,C3,C3AR1,CCL2,CCL3,CCL4,CCL5,CD101,CD163,CD209,CD40,CD48,CHI3L1,CLEC4E,COL1A1,COL1A2,COL3A1,COL6A2,CTSB,CTSC,CTSH,CTSS,EGR1,EPAS1,EVL,FADS1,GAS7,GPNMB,GPX3,HMOX1,HTRA1,IL10,IL1B,IL1RN,LIPA,MMP1,MMP14,MMP2,POSTN,PTGS2,S100A8,SELP,TFF3,TGM2,THBS1,TIMP1,TMC6,TNF,TNS1,VCAM1	ATF2,Ap1,CEBPB,IL10,IL13,IL4,JUN,Jnk,NFKB1,NFkB (complex),PI3K (complex),PPARA,RELA,SP1,STAT1,STAT3,STAT6
Tgf beta		group		-0.243		0.053	-0.569	9.65e-22	ADGRE5,AOC3,ASGR2,CCL2,CCL3,CCL4,CCL5,CD209,CLU,COL1A1,COL1A2,CSF1R,CXCL10,CYR61,DAB2,EGR2,FOS,GADD45B,GUSB,HMOX1,HSPG2,IL10,IL1B,IL1RN,JUN,JUNB,LAMA3,MMP1,MMP2,MMP7,NR4A2,PLAT,POSTN,PTGS2,SMAD7,SPARC,TIMP1,TNF,VCAM1,VEGFA,VIM	Ap1,EGR1,ESR1,FOS,JUN,JUND,NFKB1,NFKBIA,NFkB (complex),NR3C1,Nfat (family),RELA,SMAD3,SMAD4,TGFB1,TNF,Tgf beta
EGF		growth factor		-0.825		0.085	-1.412	2.31e-21	ACSL4,BTG2,CLU,COL1A1,COL1A2,COL3A1,CSF1R,CTSD,CYP1A1,CYR61,DPP4,DUSP1,EFNB2,EGR1,EGR2,EGR3,EPAS1,ERRFI1,FOS,FOSB,HMOX1,HPGD,ID2,IER2,IER3,IGFBP2,IL10,IL1B,JUN,JUNB,MMP1,MMP2,NCF1,NR4A1,NR4A2,OCLN,PDK4,PER1,PLAT,PSMB2,PTGS1,PTGS2,RXRA,S100A11,S100A4,S100A9,SPARC,STAT1,TF,TGM2,THBS1,TIMP1,TJP1,VCAM1,VCAN,VEGFA,VIM,ZFP36	Creb,EGF,EGR1,ELK1,ERK,ESR2,FOS,FOSL1,JUN,JUND,Mek,NFkB (complex),RELA,SMAD3,SMAD4,SRF,TGFB1,TP53,beta-estradiol
Jnk		group		0.937		0.089	0.418	3.2e-21	A2M,AGER,CCL2,CCL3,CCL4,CCL5,CD209,CD40,COL1A1,COL3A1,CXCL12,DUSP1,EGR1,FOS,FOSB,HMOX1,HSPA5,IL10,IL1B,JUN,MMP1,MMP14,MMP2,NCF1,NR4A1,OCLN,PLAT,POSTN,PTGS2,RXRA,S100A12,SOD2,TGM2,TIMP1,TNF,VCAM1,VCAN,ZFP36	Ap1,CCL2,ERK1/2,FOSL1,IL1,IL1B,JUN,Jnk,NFATC1,NFKB1,NFKBIA,NFkB (complex),P38 MAPK,RELA,SMAD3,STAT3
TLR4		transmembrane receptor		1.183		0.101	0.613	3.74e-21	ADM,C3,CCL2,CCL3,CCL4,CCL5,CD163,CD40,CFB,CMPK2,CXCL10,CYR61,DAB2,DLL4,DUSP2,FGL2,HMOX1,HSPA5,HTRA1,IFIT2,IFIT3,IFITM3,IL10,IL15RA,IL18BP,IL1B,ISG15,ISG20,MARCO,MMP1,MX1,NFKB2,NFKBIA,NFKBIZ,NMI,NR4A1,NR4A2,PLAT,PML,PTGS2,PTX3,RSAD2,RXRA,SELP,SOD2,STAT1,TNF,TSC22D1,VCAM1	Ap1,CEBPA,IRF3,IRF5,MYD88,NFATC1,NFATC2,NFATC3,NFKB1,NFKBIA,NFkB (complex),RARA,RELA,RELB,STAT1,STAT3,TICAM1,TLR4,lipopolysaccharide
MYD88		other		0.921		0.123	0.178	3.77e-21	ACOD1,ALDH1A1,C3,CCL2,CCL4,CCL5,CD40,CMPK2,CXCL10,CXCL12,CYR61,DLL4,DUSP1,EDNRB,EGR1,FCER1G,FOS,HMOX1,HSP90AB1,HSPA5,IFIT2,IL10,IL1B,IL1RN,ISG15,JUN,MARCO,MMP14,MMP2,MMP7,NFKB2,NFKBIA,NFKBIZ,OLR1,PTGS2,RSAD2,S100A8,TIMP1,TNF,TSC22D1,USP18,VCAM1	ATF2,Ap1,IL1B,IRF1,JUN,Jnk,MYD88,NFATC2,NFKB1,NFKBIA,NFkB (complex),RELA,RELB,SMAD3,SP1,STAT3,TLR4
IL1A		cytokine		1.073		0.092	0.521	4.82e-21	ADAMTS4,ALDH1A1,ASIC1,CCL2,CCL3,CCL4,CCL5,CD40,CXCL10,CXCL12,CYP1A1,CYR61,DPP4,FOS,FTH1,GBP1,HMOX1,HSPG2,IL10,IL1B,IL1RN,JUN,LGALS9,MMP1,MMP14,MMP2,MT2A,NFKBIA,NFKBIZ,NR2F2,PTGS2,PTX3,S100A12,S100A8,S100A9,SOD2,SPARC,TNF,VCAM1	ATF2,Ap1,ESR1,IL1A,JUN,Jnk,MYD88,NFKB1,NFKBIA,NFkB (complex),Nfat (family),RELA,SMAD3,SP1,STAT3,prostaglandin E2
genistein		chemical drug	Activated	2.071		0.038	1.806	5.28e-21	A2M,ACE,ADM,ALAS1,ATP6V0D1,C3,CCL2,CCL5,CFD,CLU,COL1A1,CTSA,CTSB,CTSD,CTSF,CTSH,CTSL,CXCL10,CXCL12,CYP1A1,DUSP1,FOLR1,FOS,FXYD5,GLB1,GM2A,GUSB,HMOX1,HPGD,HSPA5,ID2,IFIT2,IL10,IL1B,JUN,JUNB,LGMN,LIPA,MMP1,MMP2,PER1,PLAT,PLBD2,PTGS2,RXRA,S100G,SCARB2,SOD2,TNF,VCAM1,VEGFA	ATF2,Ap1,CREB1,Creb,ERK1/2,ESR2,FOS,FOSL1,IL1,JUN,Jnk,NFKB1,NFkB (complex),Pkc(s),RELA,SMAD3,SP1,TP53,beta-estradiol,genistein
IL10RA		transmembrane receptor	Inhibited	-3.232		0.005	-3.262	8.61e-21	ACOD1,C3,CCL5,CD1D,CD40,CFB,CLEC4E,CLEC5A,COL14A1,CSF3R,CYR61,DRAM1,EDNRB,EFEMP1,EMP2,FBN1,FERMT1,GBP5,HK3,HMCN1,HPGD,IL15RA,IL18BP,IL1B,IL1RN,MAOB,OCLN,OLR1,PCOLCE,POSTN,PSMB8,PSMB9,RNF213,RSAD2,SERPINB9,SLC2A6,SPARC,STARD8,STAT1,TAP1,TAP2,TGM2,TNF,TRPM2,ZBP1	Ap1,IL10,IL10RA,IRF3,IRF8,IRF9,JAK1,NFKB1,NFkB (complex),RELA,STAT1,STAT2,STAT3
ERK1/2		group		-1.342		0.084	-1.862	9.08e-21	B2M,C3,CALR,CCL2,CCL3,CCL4,CCL5,CD40,COL1A1,COL3A1,CTSB,CXCL10,CXCL12,DUSP1,EFNB2,EGR1,ENO1,FKBP5,FOS,FOSB,HMGA1,HPGD,HSPA5,IFIT1,IL10,IL1B,JUN,JUNB,MMP1,MMP2,POSTN,PSMB10,PSMB8,PSMB9,PTGS2,RHOC,TAP1,TAP2,TAPBP,TIMP1,TNF,VCAM1,VCAN,VEGFA	ATF2,Ap1,CREBBP,ERK1/2,HIF1A,IGF1,IL10,IL1B,JUN,Jnk,NFKB1,NFKBIA,NFkB (complex),RELA,SMAD3,SP1,STAT3
Akt		group		0.64		0.043	0.38	1.06e-20	A2M,ADM,ATP5A1,BTG2,CCL2,COL3A1,CTSD,CXCL10,CXCL12,DLL4,EGR2,EPAS1,ERBB3,FKBP5,FOS,FOXO3,GSR,HMOX1,HPGD,IER3,IGFBP2,IL10,IL1B,JUN,LMNA,MMP14,MMP2,MT2A,NFKBIA,NRP2,PDK4,PTGS1,PTGS2,PTX3,SOD2,THBS1,TJP1,TNF,UTRN,VCAM1,VCAN,VEGFA	ARNT,Akt,CTNNB1,ERK,ESR2,FOS,FOSL1,HIF1A,JUN,JUND,MYC,NFKB1,NFKBIA,NFkB (complex),PTEN,RELA,SMAD3,SMAD4,STAT3,TP53,beta-estradiol
LY294002		chemical - kinase inhibitor		-1.402		-0.106	-0.649	1.1e-20	ALOX5AP,CCL2,CCL5,CCR1,COL1A1,COL1A2,CXCL10,CXCL16,CYR61,DUSP1,EFNB2,EGR1,EGR2,EGR3,EMILIN1,EPAS1,ERBB3,FOS,FOSB,GBP1,GRN,GSR,GSTM3,HMOX1,HSP90AB1,HSPA5,IER2,IER3,IGFBP2,IL10,IL1B,IL1RN,ISG20,JUN,JUNB,LMNA,MMP14,MMP2,MT2A,NFKBIA,NR4A1,NR4A2,PGK1,POSTN,PRDX1,PTGS2,PTPRU,RGS2,SELP,THBS1,TNF,VCAM1,VCAN,VEGFA,VIM,ZBTB16,ZFP36	Ap1,Creb,EGFR,ELK1,JUN,LY294002,Mek,NFKB1,NFKBIA,NFkB (complex),PI3K (complex),PRKCD,RELA,SMAD3,SP1,SRF,TP53,prostaglandin E2
TNFSF11		cytokine		0.963		0.11	0.317	1.17e-20	ACOD1,ADGRE1,C3AR1,CCL2,CCL4,CCL5,CCR1,CD40,CLEC4E,CSF1R,CYP1A1,DAB2,DUSP1,EGR2,FGR,FOS,GADD45B,GRN,HMOX1,IER3,IL10,IL15RA,IL1B,IL1RN,ITPKB,JUN,JUNB,MAFB,MARCKSL1,MMP1,NFATC2IP,NFKB2,NFKBIA,NFKBIZ,PTGS2,SERPINB9,SOD2,STAT1,TNF,USP18,VCAM1	CDKN2A,ERK,FOSL1,IL1B,JUN,NFKB1,NFKBIA,NFkB (complex),P38 MAPK,RELA,RELB,SMAD3,STAT3,TNFSF11,TP53
NFKB1		transcription regulator		-0.738		0.097	-1.239	1.36e-20	A2M,B2M,BTG2,CCL2,CCL4,CCL5,CD40,CD82,CFB,CHI3L1,COL1A1,COL1A2,CR2,CTSB,CXCL10,CXCL11,DLL4,DUSP1,EGR1,FOS,GBP1,HMOX1,IER3,IL10,IL1B,IL1RN,ISG15,LGALS1,MMP7,NFKB2,NFKBIA,NMI,NR4A1,PTGS2,PTX3,SELP,SOD2,STAT1,TNF,VCAM1,VEGFA	CDKN2A,CREBBP,IFNG,IRF1,JUN,NFKB1,NFKBIA,NFkB (complex),NR3C1,RELA,RELB,RNA polymerase II,SMAD3,STAT1,STAT3,TNF
CEBPB		transcription regulator		0.219		0.088	-0.32	1.44e-20	ALDH1A1,ALOX5AP,APCDD1,APLNR,C3,CCL2,CCL3,CCL4,CCL5,CFD,CLEC4E,COL1A1,COL1A2,COL5A2,CSF1R,CSF3R,CTSC,CYB5A,CYP1A1,DAB2,EFNB2,FOS,FOXO3,FTL,HMGA1,HSP90AA1,HSPD1,HSPE1,IER3,IFITM3,IL10,IL18BP,IL1B,IL1RN,JUN,MMP1,NFKBIZ,PDK4,PPP1R15A,PSMA6,PTGS1,PTGS2,S100G,TF,TLR8,TM4SF1,TMEM176B,TNF,TNFAIP6,VCAN,VIM	Ap1,CEBPA,CEBPB,IL10,IL6,JUN,JUNB,NFKB1,NFKBIA,NFkB (complex),PI3K (complex),PPARG,RELA,SMAD3,SPI1,STAT3
resiquimod		chemical drug		1.276		0.087	0.847	1.73e-20	ANXA4,ATP5A1,ATP6V1B2,BST2,CCL2,CCL4,CCL5,CD40,CLEC4E,CXCL10,CXCL12,DLL4,FCER1G,GM2A,GPX1,IER3,IL10,IL1B,JUN,LAP3,LMNA,NFKBIA,NFKBIZ,PLAT,PRDX1,PRDX6,PSMB2,PTGS2,PTX3,SOD2,TLR8,TNF,TRPM2,WARS	Akt,Ap1,HIF1A,IRF1,IRF3,IRF5,JUN,MYD88,NFKB1,NFKBIA,NFkB (complex),RELA,SMAD3,SMAD4,STAT1,STAT3,TLR7,Tlr,resiquimod
ERBB2		kinase		-1.278		0.071	-1.718	1.73e-20	ACSL4,ALAS1,ANXA2,BTG2,CADM1,CCDC80,CCL2,CCL4,CCL5,CD82,CDC42BPG,CES1,CLU,COL1A1,COL3A1,COL4A1,COL5A1,COL5A2,COL6A1,COL6A2,CSF1R,CTSB,CXCL10,CXCL12,CYP4B1,EGR1,EMP3,EPSTI1,ERBB3,FOLR1,FOS,GPX3,GYG1,HTRA1,ID2,IGFBP6,IL1B,JUN,JUNB,LGALS1,LGALS3,MMP1,MMP14,MMP7,NDST1,NFKB2,PDIA4,PDK4,PGK1,PLAC8,PLAT,PSMB9,PTGS1,PTGS2,PTPRB,S100A4,SIRPA,SMAD7,SPARC,TAP1,TAP2,TAPBP,THBS1,TJP1,TNF,TSC22D1,VCAN,VEGFA,VI…	Ap1,Creb,EGFR,ERBB2,ERK,ERK1/2,FOSL1,JUN,MYC,NFKBIA,NFkB (complex),PPARA,PTGS2,RELA,SMAD3,SP1,TP53
FGF2		growth factor		-1.343		0.068	-1.756	1.84e-20	ACE,BTG2,CCL2,COL1A1,COL1A2,COL3A1,CRYAB,CTSL,CXCL12,CYR61,DLL4,EDNRB,EFNB2,EGR1,ENO1,EPAS1,ERRFI1,FBN1,FOS,FOXO3,FTH1,GBP1,GPNMB,IGFBP2,IL1B,JUN,JUNB,LMNA,LYVE1,MMP1,MMP2,NR4A1,NR4A2,PGK1,PLAT,PRKCE,PTGS2,S100A4,S100A8,SPARC,TF,THBS1,TIMP1,TNF,VCAM1,VEGFA,VIM,VWF	Ap1,Creb,EGFR,EGR1,FGF2,FOS,FOXO1,HGF,HIF1A,JUN,JUND,NFKB1,NFKBIA,NFkB (complex),SMAD3,SMAD4,SMAD7,SP1,Tgf beta,VEGFA
[truncated: 5,012 more rows]
